# Supplementary material for: Interplay between the Chd4/NuRD Complex and the Transcription Factor Znf219 Controls Cardiac Cell Identity
Source: Int J Mol Sci. 2022 Aug 24;23(17):9565. doi: 10.3390/ijms23179565 (PMC9455175; doi:10.3390/ijms23179565)
Supplement: Supplementary file 1 [file ijms-23-09565-s001.zip]

Archive with 4 entries (2 files):
- ijms-1863636-supplementary/
- ijms-1863636-supplementary/Suppl/
- ijms-1863636-supplementary/Suppl/Figures S1-S7.pdf
- ijms-1863636-supplementary/Suppl/Table S1-S4.xlsx
