# Supplementary material for: Interplay between the Chd4/NuRD Complex and the Transcription Factor Znf219 Controls Cardiac Cell Identity
Source: Int J Mol Sci. 2022 Aug 24;23(17):9565. doi: 10.3390/ijms23179565 (PMC9455175; doi:10.3390/ijms23179565)
Supplement: Supplementary file 1 [file ijms-23-09565-s001.zip › ijms-1863636-supplementary/Suppl/Table S1-S4.xlsx]

## Sheet: Table S1_R1.tfbs.Adult.up
#id	TF	Motif	BindingLocaton(bp_distance_in_input_seq)	motif_length	Direction(p=Forward;n=reverse)	Matric_Dissimilarity	Symbol	Name	Feature_Type
ENSMUSG00000000296	V$AHR_01	CTCCCGGCGCGCGTGTCG;	120;	18;	p;	136569	Tpd52l1	tumor_protein_D52-like_1_[Source:MGI_Symbol;Acc:MGI:1298386]	protein_coding
ENSMUSG00000000296	V$BEN_01	CAGCGGCC;	182;	8;	n;	990061	Tpd52l1	tumor_protein_D52-like_1_[Source:MGI_Symbol;Acc:MGI:1298386]	protein_coding
ENSMUSG00000000296	V$BSX_01	AATGTAATTGGCTCAT;	521;	16;	p;	151073	Tpd52l1	tumor_protein_D52-like_1_[Source:MGI_Symbol;Acc:MGI:1298386]	protein_coding
ENSMUSG00000000296	V$CEBPA_01	ACATTACATAACCT;	581;	14;	n;	113744	Tpd52l1	tumor_protein_D52-like_1_[Source:MGI_Symbol;Acc:MGI:1298386]	protein_coding
ENSMUSG00000000296	V$CEBPB_01	AGGTTATGTAATGT;	581;	14;	p;	13554	Tpd52l1	tumor_protein_D52-like_1_[Source:MGI_Symbol;Acc:MGI:1298386]	protein_coding
ENSMUSG00000000296	V$CREBP1_01	TTACATAA;	584;	8;	n;	11683	Tpd52l1	tumor_protein_D52-like_1_[Source:MGI_Symbol;Acc:MGI:1298386]	protein_coding
ENSMUSG00000000296	V$CTCF_01	GCGGCCGGCAGGTGGCGCCC;	252;	20;	n;	188847	Tpd52l1	tumor_protein_D52-like_1_[Source:MGI_Symbol;Acc:MGI:1298386]	protein_coding
ENSMUSG00000000296	V$CTCF_02	GAGCGGCCGGCAGGTGGCGC;	254;	20;	n;	168039	Tpd52l1	tumor_protein_D52-like_1_[Source:MGI_Symbol;Acc:MGI:1298386]	protein_coding
ENSMUSG00000000296	V$DLX2_01	AATGTAATTGGCTCAT;	521;	16;	p;	139698	Tpd52l1	tumor_protein_D52-like_1_[Source:MGI_Symbol;Acc:MGI:1298386]	protein_coding
ENSMUSG00000000296	V$E12_Q6	GGCAGGTGGCG;	255;	11;	n;	14916	Tpd52l1	tumor_protein_D52-like_1_[Source:MGI_Symbol;Acc:MGI:1298386]	protein_coding
ENSMUSG00000000296	V$E47_01	CCGGCAGGTGGCGCC;	253;	15;	n;	162658	Tpd52l1	tumor_protein_D52-like_1_[Source:MGI_Symbol;Acc:MGI:1298386]	protein_coding
ENSMUSG00000000296	V$E4BP4_01	GGTTATGTAATG;	582;	12;	p;	156633	Tpd52l1	tumor_protein_D52-like_1_[Source:MGI_Symbol;Acc:MGI:1298386]	protein_coding
ENSMUSG00000000296	V$FOXO1_01	AGTAAACAAA;	717;	10;	n;	128145	Tpd52l1	tumor_protein_D52-like_1_[Source:MGI_Symbol;Acc:MGI:1298386]	protein_coding
ENSMUSG00000000296	V$FOXO1_02	TTTTTGTTTACTCC;	715;	14;	p;	148541	Tpd52l1	tumor_protein_D52-like_1_[Source:MGI_Symbol;Acc:MGI:1298386]	protein_coding
ENSMUSG00000000296	V$FOXO3A_Q1	AGTAAACAAAAA;	715;	12;	n;	136581	Tpd52l1	tumor_protein_D52-like_1_[Source:MGI_Symbol;Acc:MGI:1298386]	protein_coding
ENSMUSG00000000296	V$HLF_01	GTTATGTAAT;	583;	10;	p;	13088	Tpd52l1	tumor_protein_D52-like_1_[Source:MGI_Symbol;Acc:MGI:1298386]	protein_coding
ENSMUSG00000000296	V$HOX13_02	AATGTAATTGGCTCAT;	521;	16;	p;	142972	Tpd52l1	tumor_protein_D52-like_1_[Source:MGI_Symbol;Acc:MGI:1298386]	protein_coding
ENSMUSG00000000296	V$HOXA1_01	ATGAGCCAATTACATT;	521;	16;	n;	139623	Tpd52l1	tumor_protein_D52-like_1_[Source:MGI_Symbol;Acc:MGI:1298386]	protein_coding
ENSMUSG00000000296	V$HOXA2_01	AATGTAATTGGCTCAT;	521;	16;	p;	142146	Tpd52l1	tumor_protein_D52-like_1_[Source:MGI_Symbol;Acc:MGI:1298386]	protein_coding
ENSMUSG00000000296	V$HSF2_02	GAACTTTATAGAA;	604;	13;	n;	122167	Tpd52l1	tumor_protein_D52-like_1_[Source:MGI_Symbol;Acc:MGI:1298386]	protein_coding
ENSMUSG00000000296	V$ICSBP_Q6	GAAACGAAACTG;	661;	12;	p;	163222	Tpd52l1	tumor_protein_D52-like_1_[Source:MGI_Symbol;Acc:MGI:1298386]	protein_coding
ENSMUSG00000000296	V$IPF1_06	AATGTAATTGGCTCAT;	521;	16;	p;	136041	Tpd52l1	tumor_protein_D52-like_1_[Source:MGI_Symbol;Acc:MGI:1298386]	protein_coding
ENSMUSG00000000296	V$KROX_Q6	CCCGCCCCCTCCAC;	147;	14;	n;	169916	Tpd52l1	tumor_protein_D52-like_1_[Source:MGI_Symbol;Acc:MGI:1298386]	protein_coding
ENSMUSG00000000296	V$MOX1_01	AATGTAATTGGCTCAT;	521;	16;	p;	140188	Tpd52l1	tumor_protein_D52-like_1_[Source:MGI_Symbol;Acc:MGI:1298386]	protein_coding
ENSMUSG00000000296	V$MYOD_01	CGGCAGGTGGCG;	255;	12;	n;	135058	Tpd52l1	tumor_protein_D52-like_1_[Source:MGI_Symbol;Acc:MGI:1298386]	protein_coding
ENSMUSG00000000296	V$NRSE_B	CTGAGCACCGCGGAGAACACG;	25;	21;	p;	143383	Tpd52l1	tumor_protein_D52-like_1_[Source:MGI_Symbol;Acc:MGI:1298386]	protein_coding
ENSMUSG00000000296	V$REST_01	TCCGCGTGTTCTCCGCGGTGCT;	28;	22;	n;	136323	Tpd52l1	tumor_protein_D52-like_1_[Source:MGI_Symbol;Acc:MGI:1298386]	protein_coding
ENSMUSG00000000296	V$SP1_01	GGGGCGGGGT;	153;	10;	p;	135984	Tpd52l1	tumor_protein_D52-like_1_[Source:MGI_Symbol;Acc:MGI:1298386]	protein_coding
ENSMUSG00000000296	V$SP1_Q2_01	CCCCGCCCCC;	152;	10;	n;	158638	Tpd52l1	tumor_protein_D52-like_1_[Source:MGI_Symbol;Acc:MGI:1298386]	protein_coding
ENSMUSG00000000296	V$SP1_Q6_01	GGGGCGGGGT;	153;	10;	p;	147234	Tpd52l1	tumor_protein_D52-like_1_[Source:MGI_Symbol;Acc:MGI:1298386]	protein_coding
ENSMUSG00000000296	V$SP1_Q6	AGGGGGCGGGGTA;	151;	13;	p;	150152	Tpd52l1	tumor_protein_D52-like_1_[Source:MGI_Symbol;Acc:MGI:1298386]	protein_coding
ENSMUSG00000000296	V$SP1SP3_Q4	CCGCCCCCTCC;	149;	11;	n;	164715	Tpd52l1	tumor_protein_D52-like_1_[Source:MGI_Symbol;Acc:MGI:1298386]	protein_coding
ENSMUSG00000000296	V$SRF_01	ATGCCCATTTATAGAACC;	496;	18;	p;	119573	Tpd52l1	tumor_protein_D52-like_1_[Source:MGI_Symbol;Acc:MGI:1298386]	protein_coding
ENSMUSG00000000296	V$VBP_01	GTTATGTAAT;	583;	10;	p;	13318	Tpd52l1	tumor_protein_D52-like_1_[Source:MGI_Symbol;Acc:MGI:1298386]	protein_coding
ENSMUSG00000000296	V$XFD3_01	GGAGTAAACAAAAA;	715;	14;	n;	14927	Tpd52l1	tumor_protein_D52-like_1_[Source:MGI_Symbol;Acc:MGI:1298386]	protein_coding
ENSMUSG00000000296	V$ZNF515_01	GTGGGGGGTA;	685;	10;	p;	157204	Tpd52l1	tumor_protein_D52-like_1_[Source:MGI_Symbol;Acc:MGI:1298386]	protein_coding
ENSMUSG00000000308	V$AP4_Q6_01	GCCAGCTGC;	658;	9;	p;	123284	Ckmt1	creatine_kinase,_mitochondrial_1,_ubiquitous_[Source:MGI_Symbol;Acc:MGI:99441]	protein_coding
ENSMUSG00000000308	V$BCL6_02	TTCTTTCTAAGGAT;	74;	14;	p;	165396	Ckmt1	creatine_kinase,_mitochondrial_1,_ubiquitous_[Source:MGI_Symbol;Acc:MGI:99441]	protein_coding
ENSMUSG00000000308	V$BRACH_01	AGCCCAGCACGTAGCTGTGGAAAC;	386;	24;	p;	109943	Ckmt1	creatine_kinase,_mitochondrial_1,_ubiquitous_[Source:MGI_Symbol;Acc:MGI:99441]	protein_coding
ENSMUSG00000000308	V$CACCCBINDINGFACTOR_Q6	GAGGAGGAGGGTGTGG;	612;	16;	n;	143626	Ckmt1	creatine_kinase,_mitochondrial_1,_ubiquitous_[Source:MGI_Symbol;Acc:MGI:99441]	protein_coding
ENSMUSG00000000308	V$DAX1_01	AATGAGAAAGGTCAGAAAGG;	95;	20;	p;	143036	Ckmt1	creatine_kinase,_mitochondrial_1,_ubiquitous_[Source:MGI_Symbol;Acc:MGI:99441]	protein_coding
ENSMUSG00000000308	V$DR3_Q4	TGTCTCCTTTCTGACCTTTCT;	99;	21;	n;	138793	Ckmt1	creatine_kinase,_mitochondrial_1,_ubiquitous_[Source:MGI_Symbol;Acc:MGI:99441]	protein_coding
ENSMUSG00000000308	V$ELK1_01	AAGAGAGGAAGCACGA;	544;	16;	p;	137624	Ckmt1	creatine_kinase,_mitochondrial_1,_ubiquitous_[Source:MGI_Symbol;Acc:MGI:99441]	protein_coding
ENSMUSG00000000308	V$GTF2IRD1_01	GGGATTATG;	173;	9;	p;	128077	Ckmt1	creatine_kinase,_mitochondrial_1,_ubiquitous_[Source:MGI_Symbol;Acc:MGI:99441]	protein_coding
ENSMUSG00000000308	V$HIF2A_01	CTACGTGCTG;	390;	10;	n;	117416	Ckmt1	creatine_kinase,_mitochondrial_1,_ubiquitous_[Source:MGI_Symbol;Acc:MGI:99441]	protein_coding
ENSMUSG00000000308	V$IPF1_04	CATTAATATG;	266;	10;	n;	144828	Ckmt1	creatine_kinase,_mitochondrial_1,_ubiquitous_[Source:MGI_Symbol;Acc:MGI:99441]	protein_coding
ENSMUSG00000000308	V$IRF_Q6_01	AAAAGTGAAAT;	60;	11;	p;	149687	Ckmt1	creatine_kinase,_mitochondrial_1,_ubiquitous_[Source:MGI_Symbol;Acc:MGI:99441]	protein_coding
ENSMUSG00000000308	V$NFY_01	ACTCACCAATGAGAAA;	88;	16;	p;	136326	Ckmt1	creatine_kinase,_mitochondrial_1,_ubiquitous_[Source:MGI_Symbol;Acc:MGI:99441]	protein_coding
ENSMUSG00000000308	V$NUR77_Q5	CTGACCTTTC;	100;	10;	n;	136125	Ckmt1	creatine_kinase,_mitochondrial_1,_ubiquitous_[Source:MGI_Symbol;Acc:MGI:99441]	protein_coding
ENSMUSG00000000308	V$PARP_Q3	TGGGAAAAAG;	192;	10;	n;	114602	Ckmt1	creatine_kinase,_mitochondrial_1,_ubiquitous_[Source:MGI_Symbol;Acc:MGI:99441]	protein_coding
ENSMUSG00000000308	V$PAX4_03	AGTCCCCACCCC;	123;	12;	n;	114671	Ckmt1	creatine_kinase,_mitochondrial_1,_ubiquitous_[Source:MGI_Symbol;Acc:MGI:99441]	protein_coding
ENSMUSG00000000308	V$RFX1_02	ACGTAGCTGTGGAAACAA;	394;	18;	p;	139989	Ckmt1	creatine_kinase,_mitochondrial_1,_ubiquitous_[Source:MGI_Symbol;Acc:MGI:99441]	protein_coding
ENSMUSG00000000308	V$STAT5B_01	CTATTCTTGGAAAAT;	5;	15;	p;	147319	Ckmt1	creatine_kinase,_mitochondrial_1,_ubiquitous_[Source:MGI_Symbol;Acc:MGI:99441]	protein_coding
ENSMUSG00000000486	V$AP1_Q4	GGTGACTAACA;	679;	11;	p;	131221	2001-09-01	septin_1_[Source:MGI_Symbol;Acc:MGI:1858916]	protein_coding
ENSMUSG00000000486	V$CEBPB_02	ATCTTGCTCAACTC;	594;	14;	n;	134627	2001-09-01	septin_1_[Source:MGI_Symbol;Acc:MGI:1858916]	protein_coding
ENSMUSG00000000486	V$CP2_02	GCTGGTTGTCGCTTG;	117;	15;	p;	149785	2001-09-01	septin_1_[Source:MGI_Symbol;Acc:MGI:1858916]	protein_coding
ENSMUSG00000000486	V$DR3_Q4	GTTCAACTTCCTGCCCCACCA;	158;	21;	n;	157182	2001-09-01	septin_1_[Source:MGI_Symbol;Acc:MGI:1858916]	protein_coding
ENSMUSG00000000486	V$GATA1_04	GTCTGATAAGAGT;	585;	13;	p;	12711	2001-09-01	septin_1_[Source:MGI_Symbol;Acc:MGI:1858916]	protein_coding
ENSMUSG00000000486	V$GATA6_01	ATTGATAAGC;	425;	10;	p;	945074	2001-09-01	septin_1_[Source:MGI_Symbol;Acc:MGI:1858916]	protein_coding
ENSMUSG00000000486	V$KROX_Q6	TCCACCCCCCCCCC;	192;	14;	n;	14095	2001-09-01	septin_1_[Source:MGI_Symbol;Acc:MGI:1858916]	protein_coding
ENSMUSG00000000486	V$MEF3_B	GGCTCAGGCTATG;	696;	13;	p;	138713	2001-09-01	septin_1_[Source:MGI_Symbol;Acc:MGI:1858916]	protein_coding
ENSMUSG00000000486	V$SOX9_Q4	AAACAAAGGGG;	185;	11;	p;	127525	2001-09-01	septin_1_[Source:MGI_Symbol;Acc:MGI:1858916]	protein_coding
ENSMUSG00000000486	V$SREBP1_Q5	CCCCTCACTCCACCC;	199;	15;	n;	13642	2001-09-01	septin_1_[Source:MGI_Symbol;Acc:MGI:1858916]	protein_coding
ENSMUSG00000000486	V$SREBP_Q6	CCCCTCACTCCACCC;	199;	15;	n;	122065	2001-09-01	septin_1_[Source:MGI_Symbol;Acc:MGI:1858916]	protein_coding
ENSMUSG00000000486	V$VDR_Q3	GGGGCAGGAAGTTGA;	162;	15;	p;	141441	2001-09-01	septin_1_[Source:MGI_Symbol;Acc:MGI:1858916]	protein_coding
ENSMUSG00000000486	V$ZNF219_01	CACCCCCCCCCC;	192;	12;	n;	193451	2001-09-01	septin_1_[Source:MGI_Symbol;Acc:MGI:1858916]	protein_coding
ENSMUSG00000001027	V$AP4_01	GGAGACAGCTGGTGTAGA;	159;	18;	n;	144066	Scn4a	sodium_channel,_voltage-gated,_type_IV,_alpha_[Source:MGI_Symbol;Acc:MGI:98250]	protein_coding
ENSMUSG00000001027	V$CETS1P54_03	AAGACCGGAAACTGGA;	110;	16;	n;	127924	Scn4a	sodium_channel,_voltage-gated,_type_IV,_alpha_[Source:MGI_Symbol;Acc:MGI:98250]	protein_coding
ENSMUSG00000001027	V$ELK1_03	AACCGGAACTG;	250;	11;	p;	13916	Scn4a	sodium_channel,_voltage-gated,_type_IV,_alpha_[Source:MGI_Symbol;Acc:MGI:98250]	protein_coding
ENSMUSG00000001027	V$GATA1_02	GCAAAGATAGTGGT;	782;	14;	n;	131399	Scn4a	sodium_channel,_voltage-gated,_type_IV,_alpha_[Source:MGI_Symbol;Acc:MGI:98250]	protein_coding
ENSMUSG00000001027	V$HSF1_Q6	TCTCTGGAAAATTCTGT;	365;	17;	p;	148522	Scn4a	sodium_channel,_voltage-gated,_type_IV,_alpha_[Source:MGI_Symbol;Acc:MGI:98250]	protein_coding
ENSMUSG00000001027	V$MEIS1_02	TGGCAGCTGTCATTAG;	63;	16;	n;	171159	Scn4a	sodium_channel,_voltage-gated,_type_IV,_alpha_[Source:MGI_Symbol;Acc:MGI:98250]	protein_coding
ENSMUSG00000001027	V$MEIS2_01	TGGCAGCTGTCATTAG;	63;	16;	n;	167616	Scn4a	sodium_channel,_voltage-gated,_type_IV,_alpha_[Source:MGI_Symbol;Acc:MGI:98250]	protein_coding
ENSMUSG00000001027	V$MRG2_01	TGGCAGCTGTCATTAG;	63;	16;	n;	155139	Scn4a	sodium_channel,_voltage-gated,_type_IV,_alpha_[Source:MGI_Symbol;Acc:MGI:98250]	protein_coding
ENSMUSG00000001027	V$MYF_01	AGACAGCTGGTG;	163;	12;	n;	15275	Scn4a	sodium_channel,_voltage-gated,_type_IV,_alpha_[Source:MGI_Symbol;Acc:MGI:98250]	protein_coding
ENSMUSG00000001027	V$MYOD_Q6_01	TGGAGACAGCTGGTGTAG;	160;	18;	n;	137988	Scn4a	sodium_channel,_voltage-gated,_type_IV,_alpha_[Source:MGI_Symbol;Acc:MGI:98250]	protein_coding
ENSMUSG00000001027	V$NFAT_Q4_01	CTGGAAAATT;	368;	10;	p;	125801	Scn4a	sodium_channel,_voltage-gated,_type_IV,_alpha_[Source:MGI_Symbol;Acc:MGI:98250]	protein_coding
ENSMUSG00000001027	V$PKNOX2_01	TGGCAGCTGTCATTAG;	63;	16;	n;	154008	Scn4a	sodium_channel,_voltage-gated,_type_IV,_alpha_[Source:MGI_Symbol;Acc:MGI:98250]	protein_coding
ENSMUSG00000001027	V$PREP1_01	TGGCAGCTGTCATTAG;	63;	16;	n;	158818	Scn4a	sodium_channel,_voltage-gated,_type_IV,_alpha_[Source:MGI_Symbol;Acc:MGI:98250]	protein_coding
ENSMUSG00000001027	V$SAP1A_01	AACCGGAACTG;	250;	11;	p;	130691	Scn4a	sodium_channel,_voltage-gated,_type_IV,_alpha_[Source:MGI_Symbol;Acc:MGI:98250]	protein_coding
ENSMUSG00000001027	V$SMAD4_Q6	GTAGTGGAGACAGCT;	167;	15;	n;	14082	Scn4a	sodium_channel,_voltage-gated,_type_IV,_alpha_[Source:MGI_Symbol;Acc:MGI:98250]	protein_coding
ENSMUSG00000001027	V$SP1_01	GGGGCAGGGT;	617;	10;	n;	126358	Scn4a	sodium_channel,_voltage-gated,_type_IV,_alpha_[Source:MGI_Symbol;Acc:MGI:98250]	protein_coding
ENSMUSG00000001027	V$SREBP1_02	TATCACCCCTC;	224;	11;	p;	139783	Scn4a	sodium_channel,_voltage-gated,_type_IV,_alpha_[Source:MGI_Symbol;Acc:MGI:98250]	protein_coding
ENSMUSG00000001027	V$STAT5A_02	TTCGCAGAACTTCTTGGAAAGTCT;	136;	24;	p;	137674	Scn4a	sodium_channel,_voltage-gated,_type_IV,_alpha_[Source:MGI_Symbol;Acc:MGI:98250]	protein_coding
ENSMUSG00000001027	V$TGIF_01	AGCTGTCATTA;	64;	11;	n;	153698	Scn4a	sodium_channel,_voltage-gated,_type_IV,_alpha_[Source:MGI_Symbol;Acc:MGI:98250]	protein_coding
ENSMUSG00000001027	V$TGIF_02	ACTAATGACAGCTGCCA;	62;	17;	p;	170866	Scn4a	sodium_channel,_voltage-gated,_type_IV,_alpha_[Source:MGI_Symbol;Acc:MGI:98250]	protein_coding
ENSMUSG00000001027	V$TGIF2_01	TGGCAGCTGTCATTAG;	63;	16;	n;	152129	Scn4a	sodium_channel,_voltage-gated,_type_IV,_alpha_[Source:MGI_Symbol;Acc:MGI:98250]	protein_coding
ENSMUSG00000001131	V$ATF6_01	TGACGTGG;	515;	8;	p;	153007	Timp1	tissue_inhibitor_of_metalloproteinase_1_[Source:MGI_Symbol;Acc:MGI:98752]	protein_coding
ENSMUSG00000001131	V$CETS1P54_02	CCACAGGAAGTTT;	420;	13;	p;	125963	Timp1	tissue_inhibitor_of_metalloproteinase_1_[Source:MGI_Symbol;Acc:MGI:98752]	protein_coding
ENSMUSG00000001131	V$CMYB_01	TAGAAAAGCAGTTGAGGG;	290;	18;	n;	139712	Timp1	tissue_inhibitor_of_metalloproteinase_1_[Source:MGI_Symbol;Acc:MGI:98752]	protein_coding
ENSMUSG00000001131	V$DMRT2_01	GAGATTGTTACATAGT;	368;	16;	p;	14758	Timp1	tissue_inhibitor_of_metalloproteinase_1_[Source:MGI_Symbol;Acc:MGI:98752]	protein_coding
ENSMUSG00000001131	V$DMRT3_01	AGATTGTTACATAGT;	369;	15;	p;	170569	Timp1	tissue_inhibitor_of_metalloproteinase_1_[Source:MGI_Symbol;Acc:MGI:98752]	protein_coding
ENSMUSG00000001131	V$DMRT5_01	GATTGTTACATAGTA;	370;	15;	p;	140003	Timp1	tissue_inhibitor_of_metalloproteinase_1_[Source:MGI_Symbol;Acc:MGI:98752]	protein_coding
ENSMUSG00000001131	V$GFI1_01	GGCGGGGAAATCACTGCCTCCAGG;	645;	24;	n;	143384	Timp1	tissue_inhibitor_of_metalloproteinase_1_[Source:MGI_Symbol;Acc:MGI:98752]	protein_coding
ENSMUSG00000001131	V$GFI1_Q6	GGAAATCACTGCC;	651;	13;	n;	126956	Timp1	tissue_inhibitor_of_metalloproteinase_1_[Source:MGI_Symbol;Acc:MGI:98752]	protein_coding
ENSMUSG00000001131	V$HDX_01	GCGGGGAAATCACTGCC;	651;	17;	n;	134581	Timp1	tissue_inhibitor_of_metalloproteinase_1_[Source:MGI_Symbol;Acc:MGI:98752]	protein_coding
ENSMUSG00000001131	V$P53_DECAMER_Q2	AGGCAAGCCC;	790;	10;	n;	120879	Timp1	tissue_inhibitor_of_metalloproteinase_1_[Source:MGI_Symbol;Acc:MGI:98752]	protein_coding
ENSMUSG00000001131	V$SP3_Q3	AGCCTAGGGGCGGG;	590;	14;	n;	155928	Timp1	tissue_inhibitor_of_metalloproteinase_1_[Source:MGI_Symbol;Acc:MGI:98752]	protein_coding
ENSMUSG00000001131	V$STAT1_03	GATTTCCC;	657;	8;	p;	906948	Timp1	tissue_inhibitor_of_metalloproteinase_1_[Source:MGI_Symbol;Acc:MGI:98752]	protein_coding
ENSMUSG00000001131	V$VMYB_01	AATAACTGAA;	42;	10;	n;	127361	Timp1	tissue_inhibitor_of_metalloproteinase_1_[Source:MGI_Symbol;Acc:MGI:98752]	protein_coding
ENSMUSG00000001155	V$COUP_01	TGAACTTTGTCCCT;	415;	14;	p;	149824	Ftcd	formiminotransferase_cyclodeaminase_[Source:MGI_Symbol;Acc:MGI:1339962]	protein_coding
ENSMUSG00000001155	V$COUP_DR1_Q6	TGAACTTTGTCCC;	415;	13;	p;	163011	Ftcd	formiminotransferase_cyclodeaminase_[Source:MGI_Symbol;Acc:MGI:1339962]	protein_coding
ENSMUSG00000001155	V$DR1_Q3	GGGACAAAGTTCA;	415;	13;	n;	158791	Ftcd	formiminotransferase_cyclodeaminase_[Source:MGI_Symbol;Acc:MGI:1339962]	protein_coding
ENSMUSG00000001155	V$GAF_Q6	CATATTCCCAT;	11;	11;	p;	141601	Ftcd	formiminotransferase_cyclodeaminase_[Source:MGI_Symbol;Acc:MGI:1339962]	protein_coding
ENSMUSG00000001155	V$GZF1_01	TGCCCTTGTATA;	23;	12;	p;	985349	Ftcd	formiminotransferase_cyclodeaminase_[Source:MGI_Symbol;Acc:MGI:1339962]	protein_coding
ENSMUSG00000001155	V$HNF1_Q6_01	CCTGGTTAATAAGAAACTAAC;	539;	21;	p;	139978	Ftcd	formiminotransferase_cyclodeaminase_[Source:MGI_Symbol;Acc:MGI:1339962]	protein_coding
ENSMUSG00000001155	V$HNF1_Q6	TAGTTTCTTATTAACCAG;	540;	18;	n;	137404	Ftcd	formiminotransferase_cyclodeaminase_[Source:MGI_Symbol;Acc:MGI:1339962]	protein_coding
ENSMUSG00000001155	V$HNF4_01	AGAGGGACAAAGTTCAGGC;	412;	19;	n;	160078	Ftcd	formiminotransferase_cyclodeaminase_[Source:MGI_Symbol;Acc:MGI:1339962]	protein_coding
ENSMUSG00000001155	V$HNF4_01_B	AGGGACAAAGTTCAG;	414;	15;	n;	188613	Ftcd	formiminotransferase_cyclodeaminase_[Source:MGI_Symbol;Acc:MGI:1339962]	protein_coding
ENSMUSG00000001155	V$HNF4ALPHA_Q6	CTGAACTTTGTCC;	414;	13;	p;	155128	Ftcd	formiminotransferase_cyclodeaminase_[Source:MGI_Symbol;Acc:MGI:1339962]	protein_coding
ENSMUSG00000001155	V$HNF4_DR1_Q3	TGAACTTTGTCCC;	415;	13;	p;	173789	Ftcd	formiminotransferase_cyclodeaminase_[Source:MGI_Symbol;Acc:MGI:1339962]	protein_coding
ENSMUSG00000001155	V$HNF4_Q6_01	GGGACAAAGTTCAG;	414;	14;	n;	158355	Ftcd	formiminotransferase_cyclodeaminase_[Source:MGI_Symbol;Acc:MGI:1339962]	protein_coding
ENSMUSG00000001155	V$NERF_Q2	TCCCAGGAAGGGAGTGAG;	746;	18;	p;	16076	Ftcd	formiminotransferase_cyclodeaminase_[Source:MGI_Symbol;Acc:MGI:1339962]	protein_coding
ENSMUSG00000001155	V$OLF1_01	GCCTGGTCCTCAGGGAGGTGGG;	244;	22;	n;	142776	Ftcd	formiminotransferase_cyclodeaminase_[Source:MGI_Symbol;Acc:MGI:1339962]	protein_coding
ENSMUSG00000001155	V$P300_01	GAAGGGAGTGAGTT;	752;	14;	p;	11807	Ftcd	formiminotransferase_cyclodeaminase_[Source:MGI_Symbol;Acc:MGI:1339962]	protein_coding
ENSMUSG00000001155	V$PAX6_01	GGGCTTCACACATGGCTTCTC;	219;	21;	p;	130213	Ftcd	formiminotransferase_cyclodeaminase_[Source:MGI_Symbol;Acc:MGI:1339962]	protein_coding
ENSMUSG00000001155	V$PPAR_DR1_Q2	TGAACTTTGTCCC;	415;	13;	p;	157156	Ftcd	formiminotransferase_cyclodeaminase_[Source:MGI_Symbol;Acc:MGI:1339962]	protein_coding
ENSMUSG00000001155	V$PPARG_01	TAGAGGGACAAAGTTCAGGCT;	411;	21;	n;	109465	Ftcd	formiminotransferase_cyclodeaminase_[Source:MGI_Symbol;Acc:MGI:1339962]	protein_coding
ENSMUSG00000001155	V$PPARG_03	TAGAGGGACAAAGTTCA;	415;	17;	n;	164033	Ftcd	formiminotransferase_cyclodeaminase_[Source:MGI_Symbol;Acc:MGI:1339962]	protein_coding
ENSMUSG00000001155	V$RXRLXRB_01	GGGACAAAGTTCA;	415;	13;	n;	120217	Ftcd	formiminotransferase_cyclodeaminase_[Source:MGI_Symbol;Acc:MGI:1339962]	protein_coding
ENSMUSG00000001155	V$STAF_02	GGACCCCAGGAGGCCTAGAGG;	426;	21;	n;	140819	Ftcd	formiminotransferase_cyclodeaminase_[Source:MGI_Symbol;Acc:MGI:1339962]	protein_coding
ENSMUSG00000001155	V$STAT_01	TTCCCAGAA;	786;	9;	p;	136265	Ftcd	formiminotransferase_cyclodeaminase_[Source:MGI_Symbol;Acc:MGI:1339962]	protein_coding
ENSMUSG00000001155	V$STAT_Q6	GCCTGTTCTGGGA;	787;	13;	n;	133618	Ftcd	formiminotransferase_cyclodeaminase_[Source:MGI_Symbol;Acc:MGI:1339962]	protein_coding
ENSMUSG00000001155	V$TTF1_Q6	CTCTCAAGAGGC;	620;	12;	n;	117834	Ftcd	formiminotransferase_cyclodeaminase_[Source:MGI_Symbol;Acc:MGI:1339962]	protein_coding
ENSMUSG00000001155	V$UF1H3BETA_Q6	GGTGGGGGAGGAGA;	236;	14;	n;	168176	Ftcd	formiminotransferase_cyclodeaminase_[Source:MGI_Symbol;Acc:MGI:1339962]	protein_coding
ENSMUSG00000001249	V$CETS1P54_01	ACCGGATGCA;	764;	10;	n;	125042	Hpn	hepsin_[Source:MGI_Symbol;Acc:MGI:1196620]	protein_coding
ENSMUSG00000001249	V$CETS1P54_03	GGGACCGGATGCACTT;	761;	16;	n;	126922	Hpn	hepsin_[Source:MGI_Symbol;Acc:MGI:1196620]	protein_coding
ENSMUSG00000001249	V$DELTAEF1_01	CCTCACCTGAG;	190;	11;	p;	128289	Hpn	hepsin_[Source:MGI_Symbol;Acc:MGI:1196620]	protein_coding
ENSMUSG00000001249	V$DMRT7_01	TTGTAGCAATGTGG;	461;	14;	p;	148821	Hpn	hepsin_[Source:MGI_Symbol;Acc:MGI:1196620]	protein_coding
ENSMUSG00000001249	V$E2A_Q2	CCACCTGGCTCATG;	272;	14;	p;	146606	Hpn	hepsin_[Source:MGI_Symbol;Acc:MGI:1196620]	protein_coding
ENSMUSG00000001249	V$GATA1_01	CCTGATAGGG;	670;	10;	p;	950315	Hpn	hepsin_[Source:MGI_Symbol;Acc:MGI:1196620]	protein_coding
ENSMUSG00000001249	V$GATA1_02	GTCCTGATAGGGGG;	668;	14;	p;	126726	Hpn	hepsin_[Source:MGI_Symbol;Acc:MGI:1196620]	protein_coding
ENSMUSG00000001249	V$HEN1_01	CTGGGACTCAGGTGTGTCTGTG;	348;	22;	p;	155604	Hpn	hepsin_[Source:MGI_Symbol;Acc:MGI:1196620]	protein_coding
ENSMUSG00000001249	V$HEN1_02	CTGGGACTCAGGTGTGTCTGTG;	348;	22;	p;	153882	Hpn	hepsin_[Source:MGI_Symbol;Acc:MGI:1196620]	protein_coding
ENSMUSG00000001249	V$SAP1A_01	GACCGGATGCA;	764;	11;	n;	133386	Hpn	hepsin_[Source:MGI_Symbol;Acc:MGI:1196620]	protein_coding
ENSMUSG00000001249	V$SP1_01	GGGGCGGGGA;	230;	10;	p;	126585	Hpn	hepsin_[Source:MGI_Symbol;Acc:MGI:1196620]	protein_coding
ENSMUSG00000001249	V$SP1_Q4_01	ATGGGGCGGGGCC;	283;	13;	p;	151368	Hpn	hepsin_[Source:MGI_Symbol;Acc:MGI:1196620]	protein_coding
ENSMUSG00000001249	V$SP1_Q6_01	GGGGCGGGGC;	285;	10;	p;	161448	Hpn	hepsin_[Source:MGI_Symbol;Acc:MGI:1196620]	protein_coding
ENSMUSG00000001249	V$SP1_Q6	ATGGGGCGGGGCC;	283;	13;	p;	153047	Hpn	hepsin_[Source:MGI_Symbol;Acc:MGI:1196620]	protein_coding
ENSMUSG00000001249	V$UF1H3BETA_Q6	GCTGGGGGAAGGGC;	575;	14;	n;	17169	Hpn	hepsin_[Source:MGI_Symbol;Acc:MGI:1196620]	protein_coding
ENSMUSG00000001313	V$AP1_01	CAGTGACTCAGCT;	636;	13;	n;	133371	Rnd2	Rho_family_GTPase_2_[Source:MGI_Symbol;Acc:MGI:1338755]	protein_coding
ENSMUSG00000001313	V$AP1FJ_Q2	AGTGACTCAGC;	637;	11;	n;	121795	Rnd2	Rho_family_GTPase_2_[Source:MGI_Symbol;Acc:MGI:1338755]	protein_coding
ENSMUSG00000001313	V$AP1_Q4	AGTGACTCAGC;	637;	11;	n;	132987	Rnd2	Rho_family_GTPase_2_[Source:MGI_Symbol;Acc:MGI:1338755]	protein_coding
ENSMUSG00000001313	V$AP1_Q6	AGTGACTCAGC;	637;	11;	n;	123845	Rnd2	Rho_family_GTPase_2_[Source:MGI_Symbol;Acc:MGI:1338755]	protein_coding
ENSMUSG00000001313	V$AP4_01	GAATCCAGCTGTGGTCAC;	222;	18;	n;	147057	Rnd2	Rho_family_GTPase_2_[Source:MGI_Symbol;Acc:MGI:1338755]	protein_coding
ENSMUSG00000001313	V$ATF6_01	TGACGTGG;	720;	8;	n;	153007	Rnd2	Rho_family_GTPase_2_[Source:MGI_Symbol;Acc:MGI:1338755]	protein_coding
ENSMUSG00000001313	V$CRX_Q4	TCATTAATCACAG;	450;	13;	n;	120872	Rnd2	Rho_family_GTPase_2_[Source:MGI_Symbol;Acc:MGI:1338755]	protein_coding
ENSMUSG00000001313	V$DEAF1_01	TTACCCTTGGGAACTTCCGGCCCAA;	592;	25;	n;	160053	Rnd2	Rho_family_GTPase_2_[Source:MGI_Symbol;Acc:MGI:1338755]	protein_coding
ENSMUSG00000001313	V$ELK1_01	TGGGCCGGAAGTTCCC;	593;	16;	p;	134904	Rnd2	Rho_family_GTPase_2_[Source:MGI_Symbol;Acc:MGI:1338755]	protein_coding
ENSMUSG00000001313	V$ELK1_02	TGGGCCGGAAGTTC;	593;	14;	p;	136051	Rnd2	Rho_family_GTPase_2_[Source:MGI_Symbol;Acc:MGI:1338755]	protein_coding
ENSMUSG00000001313	V$EVI1_04	GGATTTGAAAAGAAA;	349;	15;	p;	143883	Rnd2	Rho_family_GTPase_2_[Source:MGI_Symbol;Acc:MGI:1338755]	protein_coding
ENSMUSG00000001313	V$GADP_01	AACTTCCGGCCC;	594;	12;	n;	143545	Rnd2	Rho_family_GTPase_2_[Source:MGI_Symbol;Acc:MGI:1338755]	protein_coding
ENSMUSG00000001313	V$MTERF_01	GGGTAGGGGTTGGA;	150;	14;	n;	13358	Rnd2	Rho_family_GTPase_2_[Source:MGI_Symbol;Acc:MGI:1338755]	protein_coding
ENSMUSG00000001313	V$NFE2_01	AGCTGAGTCAC;	636;	11;	p;	160369	Rnd2	Rho_family_GTPase_2_[Source:MGI_Symbol;Acc:MGI:1338755]	protein_coding
ENSMUSG00000001313	V$P50RELAP65_Q5_01	GGAAGTTCCCAA;	599;	12;	p;	149071	Rnd2	Rho_family_GTPase_2_[Source:MGI_Symbol;Acc:MGI:1338755]	protein_coding
ENSMUSG00000001313	V$XPF1_Q6	TCAGAGGACC;	562;	10;	n;	121315	Rnd2	Rho_family_GTPase_2_[Source:MGI_Symbol;Acc:MGI:1338755]	protein_coding
ENSMUSG00000001313	V$ZID_01	GGGCTCCATGATG;	781;	13;	p;	136423	Rnd2	Rho_family_GTPase_2_[Source:MGI_Symbol;Acc:MGI:1338755]	protein_coding
ENSMUSG00000001665	V$ATF5_01	CTTCTTCCTTT;	210;	11;	n;	161185	Gstt3	glutathione_S-transferase,_theta_3_[Source:MGI_Symbol;Acc:MGI:2143526]	protein_coding
ENSMUSG00000001665	V$BEL1_B	TAACTGCTGAGCCATCTCTCCAGCCCTT;	622;	28;	n;	140038	Gstt3	glutathione_S-transferase,_theta_3_[Source:MGI_Symbol;Acc:MGI:2143526]	protein_coding
ENSMUSG00000001665	V$BLIMP1_Q6	AGAAAGTGAATTTG;	138;	14;	n;	150849	Gstt3	glutathione_S-transferase,_theta_3_[Source:MGI_Symbol;Acc:MGI:2143526]	protein_coding
ENSMUSG00000001665	V$CRX_02	CTAGAGGGATTAGCTG;	360;	16;	n;	139387	Gstt3	glutathione_S-transferase,_theta_3_[Source:MGI_Symbol;Acc:MGI:2143526]	protein_coding
ENSMUSG00000001665	V$FOXD3_01	AATTATTTGTTT;	751;	12;	n;	149833	Gstt3	glutathione_S-transferase,_theta_3_[Source:MGI_Symbol;Acc:MGI:2143526]	protein_coding
ENSMUSG00000001665	V$FOXJ2_01	ACATAAACAAATAATTCT;	747;	18;	p;	154495	Gstt3	glutathione_S-transferase,_theta_3_[Source:MGI_Symbol;Acc:MGI:2143526]	protein_coding
ENSMUSG00000001665	V$FOXO1_01	CATAAACAAA;	748;	10;	p;	136422	Gstt3	glutathione_S-transferase,_theta_3_[Source:MGI_Symbol;Acc:MGI:2143526]	protein_coding
ENSMUSG00000001665	V$FREAC7_01	TAGACATAAACAAATA;	744;	16;	p;	167929	Gstt3	glutathione_S-transferase,_theta_3_[Source:MGI_Symbol;Acc:MGI:2143526]	protein_coding
ENSMUSG00000001665	V$HELIOSA_02	TAAAGGAAAAA;	66;	11;	p;	146402	Gstt3	glutathione_S-transferase,_theta_3_[Source:MGI_Symbol;Acc:MGI:2143526]	protein_coding
ENSMUSG00000001665	V$HFH4_01	AATTATTTGTTTA;	750;	13;	n;	180559	Gstt3	glutathione_S-transferase,_theta_3_[Source:MGI_Symbol;Acc:MGI:2143526]	protein_coding
ENSMUSG00000001665	V$HNF3ALPHA_Q6	TATTTGTTTAT;	749;	11;	n;	140505	Gstt3	glutathione_S-transferase,_theta_3_[Source:MGI_Symbol;Acc:MGI:2143526]	protein_coding
ENSMUSG00000001665	V$HNF3_Q6_01	AGAATTATTTGTTTATGT;	747;	18;	n;	145179	Gstt3	glutathione_S-transferase,_theta_3_[Source:MGI_Symbol;Acc:MGI:2143526]	protein_coding
ENSMUSG00000001665	V$HNF3_Q6	ATAAACAAATAAT;	749;	13;	p;	141032	Gstt3	glutathione_S-transferase,_theta_3_[Source:MGI_Symbol;Acc:MGI:2143526]	protein_coding
ENSMUSG00000001665	V$KAISO_01	CTCCTGCTAG;	372;	10;	n;	147695	Gstt3	glutathione_S-transferase,_theta_3_[Source:MGI_Symbol;Acc:MGI:2143526]	protein_coding
ENSMUSG00000001665	V$LMAF_Q2	GCTCAGCAG;	638;	9;	p;	139584	Gstt3	glutathione_S-transferase,_theta_3_[Source:MGI_Symbol;Acc:MGI:2143526]	protein_coding
ENSMUSG00000001665	V$MYB_Q5_01	TAACTGCCC;	128;	9;	p;	98104	Gstt3	glutathione_S-transferase,_theta_3_[Source:MGI_Symbol;Acc:MGI:2143526]	protein_coding
ENSMUSG00000001665	V$NF1_Q6_01	TTGGTTTGGAGCCAAAC;	2;	17;	p;	13481	Gstt3	glutathione_S-transferase,_theta_3_[Source:MGI_Symbol;Acc:MGI:2143526]	protein_coding
ENSMUSG00000001665	V$NF1_Q6	GTTTGGCTCCAAACCAAG;	1;	18;	n;	12779	Gstt3	glutathione_S-transferase,_theta_3_[Source:MGI_Symbol;Acc:MGI:2143526]	protein_coding
ENSMUSG00000001665	V$OBOX1_01	CTAGAGGGATTAGCTGG;	359;	17;	n;	146675	Gstt3	glutathione_S-transferase,_theta_3_[Source:MGI_Symbol;Acc:MGI:2143526]	protein_coding
ENSMUSG00000001665	V$OCT1_04	TCCGCCTAATGCAAAAAAAAAAA;	420;	23;	p;	136725	Gstt3	glutathione_S-transferase,_theta_3_[Source:MGI_Symbol;Acc:MGI:2143526]	protein_coding
ENSMUSG00000001665	V$P53_02	AGACATGCCT;	392;	10;	p;	134696	Gstt3	glutathione_S-transferase,_theta_3_[Source:MGI_Symbol;Acc:MGI:2143526]	protein_coding
ENSMUSG00000001665	V$PIT1_Q6	TATTCTTATTTATTTCAC;	340;	18;	p;	14787	Gstt3	glutathione_S-transferase,_theta_3_[Source:MGI_Symbol;Acc:MGI:2143526]	protein_coding
ENSMUSG00000001665	V$PITX1_01	CTAGAGGGATTAGCTGG;	359;	17;	n;	158832	Gstt3	glutathione_S-transferase,_theta_3_[Source:MGI_Symbol;Acc:MGI:2143526]	protein_coding
ENSMUSG00000001665	V$PITX3_01	AGAGGGATTAGCTGGG;	358;	16;	n;	169707	Gstt3	glutathione_S-transferase,_theta_3_[Source:MGI_Symbol;Acc:MGI:2143526]	protein_coding
ENSMUSG00000001665	V$POU5F1_01	AATGCAAAAA;	427;	10;	p;	120172	Gstt3	glutathione_S-transferase,_theta_3_[Source:MGI_Symbol;Acc:MGI:2143526]	protein_coding
ENSMUSG00000001665	V$SRF_Q4	GCCAAATGAGGAACGGAA;	43;	18;	p;	147718	Gstt3	glutathione_S-transferase,_theta_3_[Source:MGI_Symbol;Acc:MGI:2143526]	protein_coding
ENSMUSG00000001665	V$TCF11MAFG_01	GAGAGATGGCTCAGCAGTTAAG;	630;	22;	p;	14963	Gstt3	glutathione_S-transferase,_theta_3_[Source:MGI_Symbol;Acc:MGI:2143526]	protein_coding
ENSMUSG00000001665	V$VJUN_01	ATGATGATGTCATATA;	512;	16;	n;	130753	Gstt3	glutathione_S-transferase,_theta_3_[Source:MGI_Symbol;Acc:MGI:2143526]	protein_coding
ENSMUSG00000001986	V$AP4_Q6_01	GCCAGCTGC;	66;	9;	n;	123284	Gria3	glutamate_receptor,_ionotropic,_AMPA3_(alpha_3)_[Source:MGI_Symbol;Acc:MGI:95810]	protein_coding
ENSMUSG00000001986	V$AREB6_04	CTGTTTCTG;	758;	9;	p;	112055	Gria3	glutamate_receptor,_ionotropic,_AMPA3_(alpha_3)_[Source:MGI_Symbol;Acc:MGI:95810]	protein_coding
ENSMUSG00000001986	V$ARP1_01	TGAGCCTTTGAGGCTT;	581;	16;	p;	140865	Gria3	glutamate_receptor,_ionotropic,_AMPA3_(alpha_3)_[Source:MGI_Symbol;Acc:MGI:95810]	protein_coding
ENSMUSG00000001986	V$ATF6_01	TGACGTGG;	513;	8;	n;	153007	Gria3	glutamate_receptor,_ionotropic,_AMPA3_(alpha_3)_[Source:MGI_Symbol;Acc:MGI:95810]	protein_coding
ENSMUSG00000001986	V$CDP_02	GATATTGATCAAAGT;	526;	15;	n;	122304	Gria3	glutamate_receptor,_ionotropic,_AMPA3_(alpha_3)_[Source:MGI_Symbol;Acc:MGI:95810]	protein_coding
ENSMUSG00000001986	V$CLOX_01	GATATTGATCAAAGT;	526;	15;	n;	122351	Gria3	glutamate_receptor,_ionotropic,_AMPA3_(alpha_3)_[Source:MGI_Symbol;Acc:MGI:95810]	protein_coding
ENSMUSG00000001986	V$ESE1_Q3	AGTTTCCTGT;	360;	10;	n;	14106	Gria3	glutamate_receptor,_ionotropic,_AMPA3_(alpha_3)_[Source:MGI_Symbol;Acc:MGI:95810]	protein_coding
ENSMUSG00000001986	V$GCM_Q2	CCCACCCGCATT;	137;	12;	n;	149813	Gria3	glutamate_receptor,_ionotropic,_AMPA3_(alpha_3)_[Source:MGI_Symbol;Acc:MGI:95810]	protein_coding
ENSMUSG00000001986	V$HOXA11_01	CAAAATCGTAAAAAAA;	718;	16;	n;	151353	Gria3	glutamate_receptor,_ionotropic,_AMPA3_(alpha_3)_[Source:MGI_Symbol;Acc:MGI:95810]	protein_coding
ENSMUSG00000001986	V$HOXC11_01	CAAAATCGTAAAAAAA;	718;	16;	n;	153562	Gria3	glutamate_receptor,_ionotropic,_AMPA3_(alpha_3)_[Source:MGI_Symbol;Acc:MGI:95810]	protein_coding
ENSMUSG00000001986	V$HOXC12_01	CAAAATCGTAAAAAAAC;	717;	17;	n;	143123	Gria3	glutamate_receptor,_ionotropic,_AMPA3_(alpha_3)_[Source:MGI_Symbol;Acc:MGI:95810]	protein_coding
ENSMUSG00000001986	V$HOXD11_01	CAAAATCGTAAAAAAAC;	717;	17;	n;	150427	Gria3	glutamate_receptor,_ionotropic,_AMPA3_(alpha_3)_[Source:MGI_Symbol;Acc:MGI:95810]	protein_coding
ENSMUSG00000001986	V$HOXD12_01	CAAAATCGTAAAAAAAC;	717;	17;	n;	145177	Gria3	glutamate_receptor,_ionotropic,_AMPA3_(alpha_3)_[Source:MGI_Symbol;Acc:MGI:95810]	protein_coding
ENSMUSG00000001986	V$HTF_01	CTTTAATTCCACGTCAGATCAACT;	505;	24;	p;	147136	Gria3	glutamate_receptor,_ionotropic,_AMPA3_(alpha_3)_[Source:MGI_Symbol;Acc:MGI:95810]	protein_coding
ENSMUSG00000001986	V$MAF_Q6_01	TGCTGAGGCAG;	79;	11;	n;	132175	Gria3	glutamate_receptor,_ionotropic,_AMPA3_(alpha_3)_[Source:MGI_Symbol;Acc:MGI:95810]	protein_coding
ENSMUSG00000001986	V$NANOG_02	GTAAAAAAACAAAACAAAAC;	707;	20;	n;	141741	Gria3	glutamate_receptor,_ionotropic,_AMPA3_(alpha_3)_[Source:MGI_Symbol;Acc:MGI:95810]	protein_coding
ENSMUSG00000001986	V$PAX4_03	AACCCCCACCCG;	141;	12;	n;	12563	Gria3	glutamate_receptor,_ionotropic,_AMPA3_(alpha_3)_[Source:MGI_Symbol;Acc:MGI:95810]	protein_coding
ENSMUSG00000001986	V$PAX5_02	TTCACAAAGACTCAAGAGTAACCACTAA;	265;	28;	p;	13302	Gria3	glutamate_receptor,_ionotropic,_AMPA3_(alpha_3)_[Source:MGI_Symbol;Acc:MGI:95810]	protein_coding
ENSMUSG00000001986	V$PAX6_Q2	CTGACGTGGAATTA;	508;	14;	n;	163602	Gria3	glutamate_receptor,_ionotropic,_AMPA3_(alpha_3)_[Source:MGI_Symbol;Acc:MGI:95810]	protein_coding
ENSMUSG00000001986	V$RHOX11_01	TCTCTGCTGTAATAGCT;	174;	17;	p;	136453	Gria3	glutamate_receptor,_ionotropic,_AMPA3_(alpha_3)_[Source:MGI_Symbol;Acc:MGI:95810]	protein_coding
ENSMUSG00000001986	V$RHOX11_02	TCTCTGCTGTAATAGCT;	174;	17;	p;	136289	Gria3	glutamate_receptor,_ionotropic,_AMPA3_(alpha_3)_[Source:MGI_Symbol;Acc:MGI:95810]	protein_coding
ENSMUSG00000001986	V$STAT3STAT3_Q3	GTGATGGGAACTGC;	238;	14;	p;	154403	Gria3	glutamate_receptor,_ionotropic,_AMPA3_(alpha_3)_[Source:MGI_Symbol;Acc:MGI:95810]	protein_coding
ENSMUSG00000001986	V$XBP1_01	GATCTGACGTGGAATTA;	508;	17;	n;	122815	Gria3	glutamate_receptor,_ionotropic,_AMPA3_(alpha_3)_[Source:MGI_Symbol;Acc:MGI:95810]	protein_coding
ENSMUSG00000002058	V$KAISO_01	CTCCTGCTAA;	64;	10;	n;	14884	Unc119	unc-119_homolog_(C._elegans)_[Source:MGI_Symbol;Acc:MGI:1328357]	protein_coding
ENSMUSG00000002058	V$KROX_Q6	TCCGCCCCCGACCC;	714;	14;	n;	173888	Unc119	unc-119_homolog_(C._elegans)_[Source:MGI_Symbol;Acc:MGI:1328357]	protein_coding
ENSMUSG00000002058	V$LMO2COM_01	CCCCAGGTGCCG;	567;	12;	n;	141501	Unc119	unc-119_homolog_(C._elegans)_[Source:MGI_Symbol;Acc:MGI:1328357]	protein_coding
ENSMUSG00000002058	V$NKX23_01	TCTAAAGTACTTCTTC;	318;	16;	n;	148576	Unc119	unc-119_homolog_(C._elegans)_[Source:MGI_Symbol;Acc:MGI:1328357]	protein_coding
ENSMUSG00000002058	V$NKX29_01	TCTAAAGTACTTCTTCT;	317;	17;	n;	137479	Unc119	unc-119_homolog_(C._elegans)_[Source:MGI_Symbol;Acc:MGI:1328357]	protein_coding
ENSMUSG00000002058	V$NKX3A_02	GAAGAAGTACTTTAGAA;	318;	17;	p;	144372	Unc119	unc-119_homolog_(C._elegans)_[Source:MGI_Symbol;Acc:MGI:1328357]	protein_coding
ENSMUSG00000002058	V$NUR77_Q5	CTGACCTTTG;	229;	10;	p;	136126	Unc119	unc-119_homolog_(C._elegans)_[Source:MGI_Symbol;Acc:MGI:1328357]	protein_coding
ENSMUSG00000002058	V$PAX5_02	GTGGGCGTGACCAAGGCGGGACGGCACC;	546;	28;	p;	137234	Unc119	unc-119_homolog_(C._elegans)_[Source:MGI_Symbol;Acc:MGI:1328357]	protein_coding
ENSMUSG00000002058	V$PXR_Q2	AGGGTCAGGGAA;	246;	12;	p;	12419	Unc119	unc-119_homolog_(C._elegans)_[Source:MGI_Symbol;Acc:MGI:1328357]	protein_coding
ENSMUSG00000002058	V$SP1_Q4_01	CGGGGGCGGAGCC;	718;	13;	p;	151999	Unc119	unc-119_homolog_(C._elegans)_[Source:MGI_Symbol;Acc:MGI:1328357]	protein_coding
ENSMUSG00000002058	V$SP1_Q6	CGGGGGCGGAGCC;	718;	13;	p;	15652	Unc119	unc-119_homolog_(C._elegans)_[Source:MGI_Symbol;Acc:MGI:1328357]	protein_coding
ENSMUSG00000002058	V$UF1H3BETA_Q6	GCCGGGGGTGGGGC;	583;	14;	p;	176472	Unc119	unc-119_homolog_(C._elegans)_[Source:MGI_Symbol;Acc:MGI:1328357]	protein_coding
ENSMUSG00000002068	V$AHR_01	CTCCCGGGGGGCGTGTTC;	309;	18;	p;	125033	Ccne1	cyclin_E1_[Source:MGI_Symbol;Acc:MGI:88316]	protein_coding
ENSMUSG00000002068	V$AP2ALPHA_01	GCCCGGGGC;	251;	9;	p;	109116	Ccne1	cyclin_E1_[Source:MGI_Symbol;Acc:MGI:88316]	protein_coding
ENSMUSG00000002068	V$AP2GAMMA_01	GCCCGGGGC;	251;	9;	p;	118276	Ccne1	cyclin_E1_[Source:MGI_Symbol;Acc:MGI:88316]	protein_coding
ENSMUSG00000002068	V$AP2_Q6_01	CGGGCCCCGGGCC;	250;	13;	n;	139344	Ccne1	cyclin_E1_[Source:MGI_Symbol;Acc:MGI:88316]	protein_coding
ENSMUSG00000002068	V$BEN_01	CAGCGGCC;	236;	8;	p;	990061	Ccne1	cyclin_E1_[Source:MGI_Symbol;Acc:MGI:88316]	protein_coding
ENSMUSG00000002068	V$DR3_Q4	ACTGTCCCTCCTGACTCGTCC;	666;	21;	p;	137556	Ccne1	cyclin_E1_[Source:MGI_Symbol;Acc:MGI:88316]	protein_coding
ENSMUSG00000002068	V$E2F1_Q4_01	CTTGGCGCG;	488;	9;	p;	126714	Ccne1	cyclin_E1_[Source:MGI_Symbol;Acc:MGI:88316]	protein_coding
ENSMUSG00000002068	V$E2F_Q4_01	TCGCGCCAAGA;	487;	11;	n;	133158	Ccne1	cyclin_E1_[Source:MGI_Symbol;Acc:MGI:88316]	protein_coding
ENSMUSG00000002068	V$E2F_Q6_01	CTCGCGCCAAGA;	487;	12;	n;	136426	Ccne1	cyclin_E1_[Source:MGI_Symbol;Acc:MGI:88316]	protein_coding
ENSMUSG00000002068	V$EGR2_01	GCGCGTGGGTGT;	725;	12;	p;	123802	Ccne1	cyclin_E1_[Source:MGI_Symbol;Acc:MGI:88316]	protein_coding
ENSMUSG00000002068	V$EGR3_01	GCGCGTGGGTGT;	725;	12;	p;	130343	Ccne1	cyclin_E1_[Source:MGI_Symbol;Acc:MGI:88316]	protein_coding
ENSMUSG00000002068	V$GC_01	TGGGGGCGTGGCCT;	297;	14;	p;	152446	Ccne1	cyclin_E1_[Source:MGI_Symbol;Acc:MGI:88316]	protein_coding
ENSMUSG00000002068	V$KROX_Q6	CCCGCCCCCGGCGC;	379;	14;	n;	156319	Ccne1	cyclin_E1_[Source:MGI_Symbol;Acc:MGI:88316]	protein_coding
ENSMUSG00000002068	V$MECP2_02	CCGGAGTTAA;	622;	10;	p;	134851	Ccne1	cyclin_E1_[Source:MGI_Symbol;Acc:MGI:88316]	protein_coding
ENSMUSG00000002068	V$MIZF_01	CGGACGTG;	396;	8;	p;	121486	Ccne1	cyclin_E1_[Source:MGI_Symbol;Acc:MGI:88316]	protein_coding
ENSMUSG00000002068	V$NGFIC_01	GCGCGTGGGTGT;	725;	12;	p;	133257	Ccne1	cyclin_E1_[Source:MGI_Symbol;Acc:MGI:88316]	protein_coding
ENSMUSG00000002068	V$RNF96_01	CCCCGCAGCC;	455;	10;	n;	149998	Ccne1	cyclin_E1_[Source:MGI_Symbol;Acc:MGI:88316]	protein_coding
ENSMUSG00000002068	V$SF1_Q6_01	TGACCTTGG;	739;	9;	n;	13664	Ccne1	cyclin_E1_[Source:MGI_Symbol;Acc:MGI:88316]	protein_coding
ENSMUSG00000002068	V$SP1_01	GGGGCGGGGA;	687;	10;	n;	126585	Ccne1	cyclin_E1_[Source:MGI_Symbol;Acc:MGI:88316]	protein_coding
ENSMUSG00000002068	V$SP1_02	GGGGCGGGGAG;	686;	11;	n;	163498	Ccne1	cyclin_E1_[Source:MGI_Symbol;Acc:MGI:88316]	protein_coding
ENSMUSG00000002068	V$SP1_Q2_01	CCCCGCCCCT;	688;	10;	p;	148184	Ccne1	cyclin_E1_[Source:MGI_Symbol;Acc:MGI:88316]	protein_coding
ENSMUSG00000002068	V$SP1_Q4_01	CGGGGGCGGGGTG;	383;	13;	p;	152619	Ccne1	cyclin_E1_[Source:MGI_Symbol;Acc:MGI:88316]	protein_coding
ENSMUSG00000002068	V$SP1_Q6_01	GGGGCGGGGT;	385;	10;	p;	147234	Ccne1	cyclin_E1_[Source:MGI_Symbol;Acc:MGI:88316]	protein_coding
ENSMUSG00000002068	V$SP1_Q6	CGGGGGCGGGGTG;	383;	13;	p;	16255	Ccne1	cyclin_E1_[Source:MGI_Symbol;Acc:MGI:88316]	protein_coding
ENSMUSG00000002068	V$SP4_Q5	GCCCCGCCCCG;	209;	11;	p;	17.23	Ccne1	cyclin_E1_[Source:MGI_Symbol;Acc:MGI:88316]	protein_coding
ENSMUSG00000002068	V$VDR_Q3	GAGTCAGGAGGGACA;	668;	15;	n;	145753	Ccne1	cyclin_E1_[Source:MGI_Symbol;Acc:MGI:88316]	protein_coding
ENSMUSG00000002233	V$AP2ALPHA_01	GCCCGGGGC;	505;	9;	p;	109116	Rhoc	ras_homolog_gene_family,_member_C_[Source:MGI_Symbol;Acc:MGI:106028]	protein_coding
ENSMUSG00000002233	V$AP2GAMMA_01	GCCCGGGGC;	505;	9;	p;	118276	Rhoc	ras_homolog_gene_family,_member_C_[Source:MGI_Symbol;Acc:MGI:106028]	protein_coding
ENSMUSG00000002233	V$AP2_Q6_01	CCGGCCCCGGGCG;	504;	13;	n;	137479	Rhoc	ras_homolog_gene_family,_member_C_[Source:MGI_Symbol;Acc:MGI:106028]	protein_coding
ENSMUSG00000002233	V$AP4_01	CCCACCAGCTGGGGCCCC;	677;	18;	n;	148662	Rhoc	ras_homolog_gene_family,_member_C_[Source:MGI_Symbol;Acc:MGI:106028]	protein_coding
ENSMUSG00000002233	V$CP2_02	GCTGGCTGGAGCTGG;	447;	15;	n;	15605	Rhoc	ras_homolog_gene_family,_member_C_[Source:MGI_Symbol;Acc:MGI:106028]	protein_coding
ENSMUSG00000002233	V$CREB_Q4	CGTGACGCTATC;	155;	12;	n;	123236	Rhoc	ras_homolog_gene_family,_member_C_[Source:MGI_Symbol;Acc:MGI:106028]	protein_coding
ENSMUSG00000002233	V$CREL_01	GGGAATTTCC;	71;	10;	n;	135975	Rhoc	ras_homolog_gene_family,_member_C_[Source:MGI_Symbol;Acc:MGI:106028]	protein_coding
ENSMUSG00000002233	V$ER_Q6_02	CAGGTCACCCC;	489;	11;	n;	129639	Rhoc	ras_homolog_gene_family,_member_C_[Source:MGI_Symbol;Acc:MGI:106028]	protein_coding
ENSMUSG00000002233	V$KROX_Q6	CCCGCCTCCGCTCC;	516;	14;	n;	161638	Rhoc	ras_homolog_gene_family,_member_C_[Source:MGI_Symbol;Acc:MGI:106028]	protein_coding
ENSMUSG00000002233	V$LUN1_01	GCCCCGGTACCTTGGGC;	665;	17;	n;	140582	Rhoc	ras_homolog_gene_family,_member_C_[Source:MGI_Symbol;Acc:MGI:106028]	protein_coding
ENSMUSG00000002233	V$MAZR_01	GGGGGGGGGGTCG;	552;	13;	n;	161049	Rhoc	ras_homolog_gene_family,_member_C_[Source:MGI_Symbol;Acc:MGI:106028]	protein_coding
ENSMUSG00000002233	V$NFKAPPAB_01	GGGAATTTCC;	71;	10;	n;	162944	Rhoc	ras_homolog_gene_family,_member_C_[Source:MGI_Symbol;Acc:MGI:106028]	protein_coding
ENSMUSG00000002233	V$NFKAPPAB65_01	GGGAATTTCC;	71;	10;	n;	166289	Rhoc	ras_homolog_gene_family,_member_C_[Source:MGI_Symbol;Acc:MGI:106028]	protein_coding
ENSMUSG00000002233	V$NFKB_C	TGGGAATTTCCC;	70;	12;	n;	150734	Rhoc	ras_homolog_gene_family,_member_C_[Source:MGI_Symbol;Acc:MGI:106028]	protein_coding
ENSMUSG00000002233	V$NFKB_Q6_01	CGTCGGGAAATTCCCA;	66;	16;	p;	164092	Rhoc	ras_homolog_gene_family,_member_C_[Source:MGI_Symbol;Acc:MGI:106028]	protein_coding
ENSMUSG00000002233	V$NFKB_Q6	CTGGGAATTTCCCG;	69;	14;	n;	147363	Rhoc	ras_homolog_gene_family,_member_C_[Source:MGI_Symbol;Acc:MGI:106028]	protein_coding
ENSMUSG00000002233	V$PAX5_02	CAGCACCGCTCTGGGGCGGGTCCATCAA;	571;	28;	n;	150758	Rhoc	ras_homolog_gene_family,_member_C_[Source:MGI_Symbol;Acc:MGI:106028]	protein_coding
ENSMUSG00000002233	V$RBPJK_01	GTCGTGGGAAC;	704;	11;	p;	137262	Rhoc	ras_homolog_gene_family,_member_C_[Source:MGI_Symbol;Acc:MGI:106028]	protein_coding
ENSMUSG00000002233	V$RBPJK_Q4	TTCCCACG;	706;	8;	n;	137396	Rhoc	ras_homolog_gene_family,_member_C_[Source:MGI_Symbol;Acc:MGI:106028]	protein_coding
ENSMUSG00000002233	V$RELBP52_01	GGGAATTTCC;	71;	10;	n;	145057	Rhoc	ras_homolog_gene_family,_member_C_[Source:MGI_Symbol;Acc:MGI:106028]	protein_coding
ENSMUSG00000002233	V$SP1_02	GGGGCGGGGGG;	770;	11;	p;	167557	Rhoc	ras_homolog_gene_family,_member_C_[Source:MGI_Symbol;Acc:MGI:106028]	protein_coding
ENSMUSG00000002233	V$SP1_Q2_01	CCCCGCCCCC;	769;	10;	n;	158638	Rhoc	ras_homolog_gene_family,_member_C_[Source:MGI_Symbol;Acc:MGI:106028]	protein_coding
ENSMUSG00000002233	V$SP1_Q4_01	GGGGGGCGGGGGG;	768;	13;	p;	154472	Rhoc	ras_homolog_gene_family,_member_C_[Source:MGI_Symbol;Acc:MGI:106028]	protein_coding
ENSMUSG00000002233	V$SP1_Q6_01	GGGGCGGGGG;	770;	10;	p;	14578	Rhoc	ras_homolog_gene_family,_member_C_[Source:MGI_Symbol;Acc:MGI:106028]	protein_coding
ENSMUSG00000002233	V$SP1_Q6	GGGGGGCGGGGGG;	768;	13;	p;	165478	Rhoc	ras_homolog_gene_family,_member_C_[Source:MGI_Symbol;Acc:MGI:106028]	protein_coding
ENSMUSG00000002233	V$SP1SP3_Q4	CCCCCCCCCCC;	555;	11;	p;	156275	Rhoc	ras_homolog_gene_family,_member_C_[Source:MGI_Symbol;Acc:MGI:106028]	protein_coding
ENSMUSG00000002233	V$SP4_Q5	CCCCCGCCCCC;	769;	11;	n;	167105	Rhoc	ras_homolog_gene_family,_member_C_[Source:MGI_Symbol;Acc:MGI:106028]	protein_coding
ENSMUSG00000002233	V$ZID_01	GGGCTCCACCGCC;	656;	13;	n;	139445	Rhoc	ras_homolog_gene_family,_member_C_[Source:MGI_Symbol;Acc:MGI:106028]	protein_coding
ENSMUSG00000002233	V$ZNF219_01	CACCCCCCGCCC;	771;	12;	n;	175794	Rhoc	ras_homolog_gene_family,_member_C_[Source:MGI_Symbol;Acc:MGI:106028]	protein_coding
ENSMUSG00000002274	V$CP2_02	ACTGGCTAGGTCTGG;	598;	15;	p;	137031	Metrn	meteorin,_glial_cell_differentiation_regulator_[Source:MGI_Symbol;Acc:MGI:1917333]	protein_coding
ENSMUSG00000002274	V$EVI1_04	GGAAAAGAAAGAATA;	584;	15;	p;	133849	Metrn	meteorin,_glial_cell_differentiation_regulator_[Source:MGI_Symbol;Acc:MGI:1917333]	protein_coding
ENSMUSG00000002274	V$GC_01	AGGGGGTGGGGCGG;	242;	14;	p;	154156	Metrn	meteorin,_glial_cell_differentiation_regulator_[Source:MGI_Symbol;Acc:MGI:1917333]	protein_coding
ENSMUSG00000002274	V$HIC1_02	CGCGGCTGCCCGGCC;	98;	15;	p;	137388	Metrn	meteorin,_glial_cell_differentiation_regulator_[Source:MGI_Symbol;Acc:MGI:1917333]	protein_coding
ENSMUSG00000002274	V$KROX_Q6	CCCGCCCCCTAGCC;	166;	14;	n;	147824	Metrn	meteorin,_glial_cell_differentiation_regulator_[Source:MGI_Symbol;Acc:MGI:1917333]	protein_coding
ENSMUSG00000002274	V$NFKAPPAB50_01	GGGGATCTCC;	319;	10;	n;	14435	Metrn	meteorin,_glial_cell_differentiation_regulator_[Source:MGI_Symbol;Acc:MGI:1917333]	protein_coding
ENSMUSG00000002274	V$POLY_C	GATTAAAACCCCTGTGTT;	500;	18;	p;	150739	Metrn	meteorin,_glial_cell_differentiation_regulator_[Source:MGI_Symbol;Acc:MGI:1917333]	protein_coding
ENSMUSG00000002274	V$SP1_Q2_01	CCCCGCCCCC;	171;	10;	n;	158638	Metrn	meteorin,_glial_cell_differentiation_regulator_[Source:MGI_Symbol;Acc:MGI:1917333]	protein_coding
ENSMUSG00000002274	V$SP1_Q4_01	AGGGGGTGGGGCG;	242;	13;	p;	150896	Metrn	meteorin,_glial_cell_differentiation_regulator_[Source:MGI_Symbol;Acc:MGI:1917333]	protein_coding
ENSMUSG00000002274	V$SP1_Q6_01	GGGGCGGGGC;	172;	10;	p;	161448	Metrn	meteorin,_glial_cell_differentiation_regulator_[Source:MGI_Symbol;Acc:MGI:1917333]	protein_coding
ENSMUSG00000002274	V$SP1_Q6	AGGGGGCGGGGCC;	170;	13;	p;	180973	Metrn	meteorin,_glial_cell_differentiation_regulator_[Source:MGI_Symbol;Acc:MGI:1917333]	protein_coding
ENSMUSG00000002274	V$SP4_Q5	GCCCCGCCCCC;	171;	11;	n;	174814	Metrn	meteorin,_glial_cell_differentiation_regulator_[Source:MGI_Symbol;Acc:MGI:1917333]	protein_coding
ENSMUSG00000002324	V$AFP1_Q6	ATAAACAGCAC;	346;	11;	p;	12.89	Rec8	REC8_homolog_(yeast)_[Source:MGI_Symbol;Acc:MGI:1929645]	protein_coding
ENSMUSG00000002324	V$ALPHACP1_01	CAGCCAATGAG;	644;	11;	n;	190938	Rec8	REC8_homolog_(yeast)_[Source:MGI_Symbol;Acc:MGI:1929645]	protein_coding
ENSMUSG00000002324	V$CAAT_01	TCTGGCCAATGG;	500;	12;	n;	129893	Rec8	REC8_homolog_(yeast)_[Source:MGI_Symbol;Acc:MGI:1929645]	protein_coding
ENSMUSG00000002324	V$DTYPEPA_B	ACCAATAAAC;	442;	10;	n;	127694	Rec8	REC8_homolog_(yeast)_[Source:MGI_Symbol;Acc:MGI:1929645]	protein_coding
ENSMUSG00000002324	V$NFY_01	GACAGCCAATGAGAAG;	641;	16;	n;	150737	Rec8	REC8_homolog_(yeast)_[Source:MGI_Symbol;Acc:MGI:1929645]	protein_coding
ENSMUSG00000002324	V$NFY_C	CGTGATTGGCTGGC;	547;	14;	p;	146782	Rec8	REC8_homolog_(yeast)_[Source:MGI_Symbol;Acc:MGI:1929645]	protein_coding
ENSMUSG00000002324	V$NFY_Q6	CAGCCAATCAC;	548;	11;	n;	131113	Rec8	REC8_homolog_(yeast)_[Source:MGI_Symbol;Acc:MGI:1929645]	protein_coding
ENSMUSG00000002324	V$PAX2_02	AATAAACTC;	22;	9;	n;	935069	Rec8	REC8_homolog_(yeast)_[Source:MGI_Symbol;Acc:MGI:1929645]	protein_coding
ENSMUSG00000002324	V$PAX6_Q2	ATGGCCTGGAACTG;	580;	14;	p;	137575	Rec8	REC8_homolog_(yeast)_[Source:MGI_Symbol;Acc:MGI:1929645]	protein_coding
ENSMUSG00000002324	V$SREBP2_Q6	AGGCCACCTCAC;	213;	12;	p;	114556	Rec8	REC8_homolog_(yeast)_[Source:MGI_Symbol;Acc:MGI:1929645]	protein_coding
ENSMUSG00000002324	V$T3R_Q6	CCTGTCCTT;	295;	9;	n;	116872	Rec8	REC8_homolog_(yeast)_[Source:MGI_Symbol;Acc:MGI:1929645]	protein_coding
ENSMUSG00000002324	V$TBX5_02	TGAGGTGTTC;	510;	10;	n;	12819	Rec8	REC8_homolog_(yeast)_[Source:MGI_Symbol;Acc:MGI:1929645]	protein_coding
ENSMUSG00000003352	V$BLIMP1_Q6	GAGGAGGGAAAGGG;	680;	14;	p;	156653	Cacnb3	calcium_channel,_voltage-dependent,_beta_3_subunit_[Source:MGI_Symbol;Acc:MGI:103307]	protein_coding
ENSMUSG00000003352	V$CAAT_C	TCCAATCCCCACCCCTCTTTCCCAC;	516;	25;	n;	14251	Cacnb3	calcium_channel,_voltage-dependent,_beta_3_subunit_[Source:MGI_Symbol;Acc:MGI:103307]	protein_coding
ENSMUSG00000003352	V$E2F1DP2_01	TTTCCCGC;	427;	8;	p;	136305	Cacnb3	calcium_channel,_voltage-dependent,_beta_3_subunit_[Source:MGI_Symbol;Acc:MGI:103307]	protein_coding
ENSMUSG00000003352	V$E2F1_Q4	TTTGGCGG;	105;	8;	p;	119517	Cacnb3	calcium_channel,_voltage-dependent,_beta_3_subunit_[Source:MGI_Symbol;Acc:MGI:103307]	protein_coding
ENSMUSG00000003352	V$MTF1_Q4	TCTGCACACCGCTC;	770;	14;	n;	152978	Cacnb3	calcium_channel,_voltage-dependent,_beta_3_subunit_[Source:MGI_Symbol;Acc:MGI:103307]	protein_coding
ENSMUSG00000003352	V$NUR77_Q5	TTGACCTTCC;	94;	10;	p;	136125	Cacnb3	calcium_channel,_voltage-dependent,_beta_3_subunit_[Source:MGI_Symbol;Acc:MGI:103307]	protein_coding
ENSMUSG00000003352	V$PAX4_03	AATCCCCACCCC;	526;	12;	n;	127919	Cacnb3	calcium_channel,_voltage-dependent,_beta_3_subunit_[Source:MGI_Symbol;Acc:MGI:103307]	protein_coding
ENSMUSG00000003352	V$PAX6_Q2	CTGAGGTGGGACTC;	306;	14;	p;	149383	Cacnb3	calcium_channel,_voltage-dependent,_beta_3_subunit_[Source:MGI_Symbol;Acc:MGI:103307]	protein_coding
ENSMUSG00000003352	V$SPZ1_01	GGAGGAGGGAAAGGG;	679;	15;	p;	135721	Cacnb3	calcium_channel,_voltage-dependent,_beta_3_subunit_[Source:MGI_Symbol;Acc:MGI:103307]	protein_coding
ENSMUSG00000003352	V$T3R_Q6	ACTGTCCTT;	540;	9;	n;	112598	Cacnb3	calcium_channel,_voltage-dependent,_beta_3_subunit_[Source:MGI_Symbol;Acc:MGI:103307]	protein_coding
ENSMUSG00000003352	V$UF1H3BETA_Q6	GGCGGGCGTGGGGC;	736;	14;	p;	172956	Cacnb3	calcium_channel,_voltage-dependent,_beta_3_subunit_[Source:MGI_Symbol;Acc:MGI:103307]	protein_coding
ENSMUSG00000003934	V$AHR_01	CCCCCACGTAGCGGGGCG;	58;	18;	n;	127386	Efnb3	ephrin_B3_[Source:MGI_Symbol;Acc:MGI:109196]	protein_coding
ENSMUSG00000003934	V$AP2_Q3	GGCAGCGGGCTAAGGG;	176;	16;	p;	136908	Efnb3	ephrin_B3_[Source:MGI_Symbol;Acc:MGI:109196]	protein_coding
ENSMUSG00000003934	V$AP2_Q6_01	CGCGCCCCCGGCC;	20;	13;	p;	136208	Efnb3	ephrin_B3_[Source:MGI_Symbol;Acc:MGI:109196]	protein_coding
ENSMUSG00000003934	V$CIZ_01	GAAAAAACC;	518;	9;	p;	126183	Efnb3	ephrin_B3_[Source:MGI_Symbol;Acc:MGI:109196]	protein_coding
ENSMUSG00000003934	V$CREL_01	GGGGTTTTCC;	742;	10;	n;	13488	Efnb3	ephrin_B3_[Source:MGI_Symbol;Acc:MGI:109196]	protein_coding
ENSMUSG00000003934	V$DEAF1_01	GTGTCTTCGGGGTTTTCCTAAACTC;	735;	25;	n;	138823	Efnb3	ephrin_B3_[Source:MGI_Symbol;Acc:MGI:109196]	protein_coding
ENSMUSG00000003934	V$HELIOSA_02	TTTAGGAAAAC;	738;	11;	p;	141737	Efnb3	ephrin_B3_[Source:MGI_Symbol;Acc:MGI:109196]	protein_coding
ENSMUSG00000003934	V$HES1_Q2	GCGGCGCGTGGGCCG;	28;	15;	n;	132349	Efnb3	ephrin_B3_[Source:MGI_Symbol;Acc:MGI:109196]	protein_coding
ENSMUSG00000003934	V$HIC1_02	CCTCGCTGCCCGGCG;	362;	15;	p;	125062	Efnb3	ephrin_B3_[Source:MGI_Symbol;Acc:MGI:109196]	protein_coding
ENSMUSG00000003934	V$KROX_Q6	CGCGCCCCCGGCCC;	20;	14;	p;	15527	Efnb3	ephrin_B3_[Source:MGI_Symbol;Acc:MGI:109196]	protein_coding
ENSMUSG00000003934	V$NKX25_Q5	TCCCACTTCA;	667;	10;	n;	141089	Efnb3	ephrin_B3_[Source:MGI_Symbol;Acc:MGI:109196]	protein_coding
ENSMUSG00000003934	V$PBX_Q3	GATTGAGGGCAG;	169;	12;	p;	124833	Efnb3	ephrin_B3_[Source:MGI_Symbol;Acc:MGI:109196]	protein_coding
ENSMUSG00000003934	V$RNF96_01	CCCCGCAGCC;	540;	10;	p;	149998	Efnb3	ephrin_B3_[Source:MGI_Symbol;Acc:MGI:109196]	protein_coding
ENSMUSG00000003934	V$SF1_Q6_01	TGACCTTGG;	720;	9;	n;	13664	Efnb3	ephrin_B3_[Source:MGI_Symbol;Acc:MGI:109196]	protein_coding
ENSMUSG00000003934	V$SP1_01	GAGGCGGGGT;	356;	10;	n;	126358	Efnb3	ephrin_B3_[Source:MGI_Symbol;Acc:MGI:109196]	protein_coding
ENSMUSG00000003934	V$SP3_Q3	AGCATGGTGGAGGG;	249;	14;	p;	150952	Efnb3	ephrin_B3_[Source:MGI_Symbol;Acc:MGI:109196]	protein_coding
ENSMUSG00000003934	V$USF_Q6_01	GACCCCGTGACT;	705;	12;	p;	129504	Efnb3	ephrin_B3_[Source:MGI_Symbol;Acc:MGI:109196]	protein_coding
ENSMUSG00000003934	V$ZNF219_01	CGCCCCCCACAC;	314;	12;	p;	171316	Efnb3	ephrin_B3_[Source:MGI_Symbol;Acc:MGI:109196]	protein_coding
ENSMUSG00000004266	V$CACCCBINDINGFACTOR_Q6	GAGACCTAGGGTGTGG;	532;	16;	n;	143265	Ptpn6	protein_tyrosine_phosphatase,_non-receptor_type_6_[Source:MGI_Symbol;Acc:MGI:96055]	protein_coding
ENSMUSG00000004266	V$E2F6_01	CGTTTCTT;	103;	8;	p;	118269	Ptpn6	protein_tyrosine_phosphatase,_non-receptor_type_6_[Source:MGI_Symbol;Acc:MGI:96055]	protein_coding
ENSMUSG00000004266	V$E47_01	ACAGCAGGTGGCTCC;	308;	15;	n;	158199	Ptpn6	protein_tyrosine_phosphatase,_non-receptor_type_6_[Source:MGI_Symbol;Acc:MGI:96055]	protein_coding
ENSMUSG00000004266	V$GC_01	GTGGGGCGGGGCTG;	196;	14;	p;	155889	Ptpn6	protein_tyrosine_phosphatase,_non-receptor_type_6_[Source:MGI_Symbol;Acc:MGI:96055]	protein_coding
ENSMUSG00000004266	V$KROX_Q6	CCCGCCCCCGTCGC;	34;	14;	n;	16.99	Ptpn6	protein_tyrosine_phosphatase,_non-receptor_type_6_[Source:MGI_Symbol;Acc:MGI:96055]	protein_coding
ENSMUSG00000004266	V$MAF_Q6	GAGGAGGAAGTGGCCA;	110;	16;	n;	149632	Ptpn6	protein_tyrosine_phosphatase,_non-receptor_type_6_[Source:MGI_Symbol;Acc:MGI:96055]	protein_coding
ENSMUSG00000004266	V$MIF1_01	TCGTTTCTTGGCCACTTC;	102;	18;	p;	132496	Ptpn6	protein_tyrosine_phosphatase,_non-receptor_type_6_[Source:MGI_Symbol;Acc:MGI:96055]	protein_coding
ENSMUSG00000004266	V$NFY_Q6_01	GCGGGGCCAATCG;	43;	13;	p;	131412	Ptpn6	protein_tyrosine_phosphatase,_non-receptor_type_6_[Source:MGI_Symbol;Acc:MGI:96055]	protein_coding
ENSMUSG00000004266	V$OCT1_03	GGGGTAATCAGGA;	633;	13;	p;	108519	Ptpn6	protein_tyrosine_phosphatase,_non-receptor_type_6_[Source:MGI_Symbol;Acc:MGI:96055]	protein_coding
ENSMUSG00000004266	V$OLF1_01	CCAAATTCCCCAGAGGACTGCA;	235;	22;	p;	16089	Ptpn6	protein_tyrosine_phosphatase,_non-receptor_type_6_[Source:MGI_Symbol;Acc:MGI:96055]	protein_coding
ENSMUSG00000004266	V$SP1_Q2_01	CCCCGCCCCC;	39;	10;	n;	158638	Ptpn6	protein_tyrosine_phosphatase,_non-receptor_type_6_[Source:MGI_Symbol;Acc:MGI:96055]	protein_coding
ENSMUSG00000004266	V$SP1_Q4_01	CGGGGGCGGGGCC;	38;	13;	p;	170575	Ptpn6	protein_tyrosine_phosphatase,_non-receptor_type_6_[Source:MGI_Symbol;Acc:MGI:96055]	protein_coding
ENSMUSG00000004266	V$SP1_Q6_01	GGGGCGGGGC;	198;	10;	p;	161448	Ptpn6	protein_tyrosine_phosphatase,_non-receptor_type_6_[Source:MGI_Symbol;Acc:MGI:96055]	protein_coding
ENSMUSG00000004266	V$SP1_Q6	CGGGGGCGGGGCC;	38;	13;	p;	175154	Ptpn6	protein_tyrosine_phosphatase,_non-receptor_type_6_[Source:MGI_Symbol;Acc:MGI:96055]	protein_coding
ENSMUSG00000004266	V$SP4_Q5	GCCCCGCCCCC;	39;	11;	n;	174814	Ptpn6	protein_tyrosine_phosphatase,_non-receptor_type_6_[Source:MGI_Symbol;Acc:MGI:96055]	protein_coding
ENSMUSG00000004266	V$TEL2_Q6	TTACTTCCTG;	377;	10;	n;	162156	Ptpn6	protein_tyrosine_phosphatase,_non-receptor_type_6_[Source:MGI_Symbol;Acc:MGI:96055]	protein_coding
ENSMUSG00000004267	V$AP1_Q2_01	TGACTCATCGGG;	139;	12;	n;	128131	Eno2	enolase_2,_gamma_neuronal_[Source:MGI_Symbol;Acc:MGI:95394]	protein_coding
ENSMUSG00000004267	V$APOLYA_B	AAAAAATGCCTTTTT;	399;	15;	p;	152529	Eno2	enolase_2,_gamma_neuronal_[Source:MGI_Symbol;Acc:MGI:95394]	protein_coding
ENSMUSG00000004267	V$BACH1_01	CCGATGAGTCAAGAG;	140;	15;	p;	139408	Eno2	enolase_2,_gamma_neuronal_[Source:MGI_Symbol;Acc:MGI:95394]	protein_coding
ENSMUSG00000004267	V$CACCCBINDINGFACTOR_Q6	GGACACCAGGGTGGGG;	770;	16;	n;	160831	Eno2	enolase_2,_gamma_neuronal_[Source:MGI_Symbol;Acc:MGI:95394]	protein_coding
ENSMUSG00000004267	V$CETS1P54_01	ACAGGAAGTG;	610;	10;	n;	12415	Eno2	enolase_2,_gamma_neuronal_[Source:MGI_Symbol;Acc:MGI:95394]	protein_coding
ENSMUSG00000004267	V$ETS1_B	ACAGGAAGTGGGAGA;	605;	15;	n;	154184	Eno2	enolase_2,_gamma_neuronal_[Source:MGI_Symbol;Acc:MGI:95394]	protein_coding
ENSMUSG00000004267	V$ETS_Q4	TCCCACTTCCTG;	607;	12;	p;	145193	Eno2	enolase_2,_gamma_neuronal_[Source:MGI_Symbol;Acc:MGI:95394]	protein_coding
ENSMUSG00000004267	V$FOXP1_01	TTTTTTATATTTTTGTGTGT;	384;	20;	n;	136879	Eno2	enolase_2,_gamma_neuronal_[Source:MGI_Symbol;Acc:MGI:95394]	protein_coding
ENSMUSG00000004267	V$HMGIY_Q3	AAGGCATTTTTTTAT;	396;	15;	n;	12351	Eno2	enolase_2,_gamma_neuronal_[Source:MGI_Symbol;Acc:MGI:95394]	protein_coding
ENSMUSG00000004267	V$HNF6_Q6	ATAAATCAATCG;	709;	12;	p;	138925	Eno2	enolase_2,_gamma_neuronal_[Source:MGI_Symbol;Acc:MGI:95394]	protein_coding
ENSMUSG00000004267	V$KROX_Q6	GCCGCCCCCTGCCC;	88;	14;	n;	141134	Eno2	enolase_2,_gamma_neuronal_[Source:MGI_Symbol;Acc:MGI:95394]	protein_coding
ENSMUSG00000004267	V$LRF_Q2	GGGGCCCCC;	133;	9;	n;	113759	Eno2	enolase_2,_gamma_neuronal_[Source:MGI_Symbol;Acc:MGI:95394]	protein_coding
ENSMUSG00000004267	V$MEF2_05	TGTTATTTTTAG;	786;	12;	p;	167865	Eno2	enolase_2,_gamma_neuronal_[Source:MGI_Symbol;Acc:MGI:95394]	protein_coding
ENSMUSG00000004267	V$MYB_Q6	CTCAACTGGC;	423;	10;	p;	113206	Eno2	enolase_2,_gamma_neuronal_[Source:MGI_Symbol;Acc:MGI:95394]	protein_coding
ENSMUSG00000004267	V$RREB1_01	CCCCACCACCACCC;	183;	14;	n;	14575	Eno2	enolase_2,_gamma_neuronal_[Source:MGI_Symbol;Acc:MGI:95394]	protein_coding
ENSMUSG00000004267	V$SP1SP3_Q4	CCGCCCCCTGC;	90;	11;	n;	151272	Eno2	enolase_2,_gamma_neuronal_[Source:MGI_Symbol;Acc:MGI:95394]	protein_coding
ENSMUSG00000004267	V$STAT1_05	GGCTTCCTGGAAAGAGAGAAGA;	684;	22;	p;	153176	Eno2	enolase_2,_gamma_neuronal_[Source:MGI_Symbol;Acc:MGI:95394]	protein_coding
ENSMUSG00000004267	V$SZF11_01	CGAGGGAAACAGGCG;	290;	15;	p;	160129	Eno2	enolase_2,_gamma_neuronal_[Source:MGI_Symbol;Acc:MGI:95394]	protein_coding
ENSMUSG00000004267	V$TEL2_Q6	CCACTTCCTG;	609;	10;	p;	144914	Eno2	enolase_2,_gamma_neuronal_[Source:MGI_Symbol;Acc:MGI:95394]	protein_coding
ENSMUSG00000004267	V$UF1H3BETA_Q6	GGTGGGGGAAGGGC;	206;	14;	p;	220377	Eno2	enolase_2,_gamma_neuronal_[Source:MGI_Symbol;Acc:MGI:95394]	protein_coding
ENSMUSG00000004267	V$ZNF219_01	CACCCCCCGCCC;	77;	12;	n;	175794	Eno2	enolase_2,_gamma_neuronal_[Source:MGI_Symbol;Acc:MGI:95394]	protein_coding
ENSMUSG00000004626	V$AHRHIF_Q6	TGCGTGCGC;	561;	9;	n;	119016	Stxbp2	syntaxin_binding_protein_2_[Source:MGI_Symbol;Acc:MGI:107370]	protein_coding
ENSMUSG00000004626	V$AREB6_03	GCGCACCTGGTC;	694;	12;	n;	14869	Stxbp2	syntaxin_binding_protein_2_[Source:MGI_Symbol;Acc:MGI:107370]	protein_coding
ENSMUSG00000004626	V$CDPCR3HD_01	AATTGATCCC;	513;	10;	p;	124585	Stxbp2	syntaxin_binding_protein_2_[Source:MGI_Symbol;Acc:MGI:107370]	protein_coding
ENSMUSG00000004626	V$MEF2_03	CCGTGTGCTATAAATACATGCT;	129;	22;	p;	129063	Stxbp2	syntaxin_binding_protein_2_[Source:MGI_Symbol;Acc:MGI:107370]	protein_coding
ENSMUSG00000004626	V$NCX_01	CGGTAATGGG;	122;	10;	n;	101848	Stxbp2	syntaxin_binding_protein_2_[Source:MGI_Symbol;Acc:MGI:107370]	protein_coding
ENSMUSG00000004626	V$OCT2_01	ATACATGCTAATGAAA;	142;	16;	p;	146785	Stxbp2	syntaxin_binding_protein_2_[Source:MGI_Symbol;Acc:MGI:107370]	protein_coding
ENSMUSG00000004626	V$OCT_C	TTCATTAGCATGT;	144;	13;	n;	144095	Stxbp2	syntaxin_binding_protein_2_[Source:MGI_Symbol;Acc:MGI:107370]	protein_coding
ENSMUSG00000004626	V$PBX1_01	ATCAATCAA;	38;	9;	p;	129746	Stxbp2	syntaxin_binding_protein_2_[Source:MGI_Symbol;Acc:MGI:107370]	protein_coding
ENSMUSG00000004626	V$PBX1_02	GGGATCAATCAAAAT;	35;	15;	p;	144777	Stxbp2	syntaxin_binding_protein_2_[Source:MGI_Symbol;Acc:MGI:107370]	protein_coding
ENSMUSG00000004626	V$PBX1_03	GGATCAATCAAA;	36;	12;	p;	122126	Stxbp2	syntaxin_binding_protein_2_[Source:MGI_Symbol;Acc:MGI:107370]	protein_coding
ENSMUSG00000004626	V$PLZF_02	AGCGGGACTTTCTAAATCTGGAACTGCAC;	375;	29;	n;	142981	Stxbp2	syntaxin_binding_protein_2_[Source:MGI_Symbol;Acc:MGI:107370]	protein_coding
ENSMUSG00000004626	V$PR_Q2	GAGAGAACAG;	669;	10;	p;	125422	Stxbp2	syntaxin_binding_protein_2_[Source:MGI_Symbol;Acc:MGI:107370]	protein_coding
ENSMUSG00000004626	V$RSRFC4_01	CATGTATTTATAGCAC;	133;	16;	n;	133097	Stxbp2	syntaxin_binding_protein_2_[Source:MGI_Symbol;Acc:MGI:107370]	protein_coding
ENSMUSG00000004891	V$AP2_Q6	CTCCCGCCGGCC;	558;	12;	n;	135394	Nes	nestin_[Source:MGI_Symbol;Acc:MGI:101784]	protein_coding
ENSMUSG00000004891	V$BEN_02	CAGCGACA;	717;	8;	p;	137179	Nes	nestin_[Source:MGI_Symbol;Acc:MGI:101784]	protein_coding
ENSMUSG00000004891	V$HIF1_Q3	GCGGACGTGGAGCA;	683;	14;	n;	138315	Nes	nestin_[Source:MGI_Symbol;Acc:MGI:101784]	protein_coding
ENSMUSG00000004891	V$HIF1_Q5	CGGACGTGGAGC;	684;	12;	n;	128153	Nes	nestin_[Source:MGI_Symbol;Acc:MGI:101784]	protein_coding
ENSMUSG00000004891	V$HOXC12_01	CTGGGTAGTAAACACCA;	79;	17;	n;	126116	Nes	nestin_[Source:MGI_Symbol;Acc:MGI:101784]	protein_coding
ENSMUSG00000004891	V$HSF_Q6	TTCACGAGGTTTC;	258;	13;	p;	15799	Nes	nestin_[Source:MGI_Symbol;Acc:MGI:101784]	protein_coding
ENSMUSG00000004891	V$LMAF_Q2	GCTCAGCAG;	469;	9;	n;	139584	Nes	nestin_[Source:MGI_Symbol;Acc:MGI:101784]	protein_coding
ENSMUSG00000004891	V$MIZF_01	CGGACGTG;	688;	8;	n;	121486	Nes	nestin_[Source:MGI_Symbol;Acc:MGI:101784]	protein_coding
ENSMUSG00000004891	V$PAX4_03	AATACTCACCCC;	203;	12;	n;	116281	Nes	nestin_[Source:MGI_Symbol;Acc:MGI:101784]	protein_coding
ENSMUSG00000004891	V$PPARG_02	CGCTGGGTCACTGTCGCCGCTAC;	614;	23;	p;	165497	Nes	nestin_[Source:MGI_Symbol;Acc:MGI:101784]	protein_coding
ENSMUSG00000004891	V$SMAD_Q6_01	CAGCCAGACAG;	381;	11;	n;	126655	Nes	nestin_[Source:MGI_Symbol;Acc:MGI:101784]	protein_coding
ENSMUSG00000004891	V$ZTA_Q2	ACACTCTTACTCA;	317;	13;	n;	137845	Nes	nestin_[Source:MGI_Symbol;Acc:MGI:101784]	protein_coding
ENSMUSG00000004951	V$AP2_Q6_01	CTGGCCCCAGGCC;	379;	13;	p;	137709	Hspb1	heat_shock_protein_1_[Source:MGI_Symbol;Acc:MGI:96240]	protein_coding
ENSMUSG00000004951	V$EVI1_04	AAATAAAAAAAGAAA;	37;	15;	p;	139243	Hspb1	heat_shock_protein_1_[Source:MGI_Symbol;Acc:MGI:96240]	protein_coding
ENSMUSG00000004951	V$FAC1_01	AAACAAAACAAAAA;	13;	14;	p;	129382	Hspb1	heat_shock_protein_1_[Source:MGI_Symbol;Acc:MGI:96240]	protein_coding
ENSMUSG00000004951	V$HIC1_02	CCCGCCTGCCCGCCC;	515;	15;	p;	133055	Hspb1	heat_shock_protein_1_[Source:MGI_Symbol;Acc:MGI:96240]	protein_coding
ENSMUSG00000004951	V$HOXB8_01	CATTGCCATTAATAGA;	595;	16;	p;	148583	Hspb1	heat_shock_protein_1_[Source:MGI_Symbol;Acc:MGI:96240]	protein_coding
ENSMUSG00000004951	V$HSF1_Q6	CATCTGGAAACTTCTCT;	479;	17;	n;	153938	Hspb1	heat_shock_protein_1_[Source:MGI_Symbol;Acc:MGI:96240]	protein_coding
ENSMUSG00000004951	V$IPF1_04	CATTAATAGA;	601;	10;	p;	144855	Hspb1	heat_shock_protein_1_[Source:MGI_Symbol;Acc:MGI:96240]	protein_coding
ENSMUSG00000004951	V$IRF3_Q3	TTTGTTTTGCTTT;	7;	13;	n;	138159	Hspb1	heat_shock_protein_1_[Source:MGI_Symbol;Acc:MGI:96240]	protein_coding
ENSMUSG00000004951	V$MEF2_05	GGGTATTTTTAG;	629;	12;	n;	164654	Hspb1	heat_shock_protein_1_[Source:MGI_Symbol;Acc:MGI:96240]	protein_coding
ENSMUSG00000004951	V$RBPJK_01	CCCGTGGGAAC;	278;	11;	n;	151011	Hspb1	heat_shock_protein_1_[Source:MGI_Symbol;Acc:MGI:96240]	protein_coding
ENSMUSG00000004951	V$RBPJK_Q4	TTCCCACT;	426;	8;	n;	130256	Hspb1	heat_shock_protein_1_[Source:MGI_Symbol;Acc:MGI:96240]	protein_coding
ENSMUSG00000004951	V$SREBP2_Q6	AGGCCACCGCCC;	387;	12;	p;	107762	Hspb1	heat_shock_protein_1_[Source:MGI_Symbol;Acc:MGI:96240]	protein_coding
ENSMUSG00000005045	V$E2F1_02	GGAAACGT;	187;	8;	p;	115371	Chd5	chromodomain_helicase_DNA_binding_protein_5_[Source:MGI_Symbol;Acc:MGI:3036258]	protein_coding
ENSMUSG00000005045	V$EGR_Q6	GTGGGGGGGGG;	447;	11;	n;	13304	Chd5	chromodomain_helicase_DNA_binding_protein_5_[Source:MGI_Symbol;Acc:MGI:3036258]	protein_coding
ENSMUSG00000005045	V$HMBOX1_01	CGCGACTAGTTAACAGC;	506;	17;	n;	153052	Chd5	chromodomain_helicase_DNA_binding_protein_5_[Source:MGI_Symbol;Acc:MGI:3036258]	protein_coding
ENSMUSG00000005045	V$HNF1B_01	GGCTGTTAACTAGTCGC;	505;	17;	p;	177407	Chd5	chromodomain_helicase_DNA_binding_protein_5_[Source:MGI_Symbol;Acc:MGI:3036258]	protein_coding
ENSMUSG00000005045	V$KROX_Q6	GCCGCCCCCCCGCC;	588;	14;	p;	153918	Chd5	chromodomain_helicase_DNA_binding_protein_5_[Source:MGI_Symbol;Acc:MGI:3036258]	protein_coding
ENSMUSG00000005045	V$MAZR_01	GGGGGGGGGGCGG;	442;	13;	n;	15357	Chd5	chromodomain_helicase_DNA_binding_protein_5_[Source:MGI_Symbol;Acc:MGI:3036258]	protein_coding
ENSMUSG00000005045	V$NFMUE1_Q6	CCGCCATCT;	775;	9;	p;	144206	Chd5	chromodomain_helicase_DNA_binding_protein_5_[Source:MGI_Symbol;Acc:MGI:3036258]	protein_coding
ENSMUSG00000005045	V$PAX4_03	AACCTCCACCCC;	740;	12;	n;	120747	Chd5	chromodomain_helicase_DNA_binding_protein_5_[Source:MGI_Symbol;Acc:MGI:3036258]	protein_coding
ENSMUSG00000005045	V$POU6F1_01	GCATAATTTAT;	108;	11;	n;	183387	Chd5	chromodomain_helicase_DNA_binding_protein_5_[Source:MGI_Symbol;Acc:MGI:3036258]	protein_coding
ENSMUSG00000005045	V$RFX1_02	GGGTTGCCACAGCAACCA;	542;	18;	p;	160078	Chd5	chromodomain_helicase_DNA_binding_protein_5_[Source:MGI_Symbol;Acc:MGI:3036258]	protein_coding
ENSMUSG00000005045	V$RNF96_01	TCCCGCAGCC;	643;	10;	n;	148789	Chd5	chromodomain_helicase_DNA_binding_protein_5_[Source:MGI_Symbol;Acc:MGI:3036258]	protein_coding
ENSMUSG00000005045	V$RREB1_01	CCCCAAACCTCCAC;	743;	14;	n;	157164	Chd5	chromodomain_helicase_DNA_binding_protein_5_[Source:MGI_Symbol;Acc:MGI:3036258]	protein_coding
ENSMUSG00000005045	V$SP1_02	GGGGCGGGGGG;	50;	11;	p;	167557	Chd5	chromodomain_helicase_DNA_binding_protein_5_[Source:MGI_Symbol;Acc:MGI:3036258]	protein_coding
ENSMUSG00000005045	V$SP1_Q2_01	CCCCGCCCCC;	49;	10;	n;	158638	Chd5	chromodomain_helicase_DNA_binding_protein_5_[Source:MGI_Symbol;Acc:MGI:3036258]	protein_coding
ENSMUSG00000005045	V$SP1_Q6_01	GGGGCGGGGG;	50;	10;	p;	14578	Chd5	chromodomain_helicase_DNA_binding_protein_5_[Source:MGI_Symbol;Acc:MGI:3036258]	protein_coding
ENSMUSG00000005045	V$SP1_Q6	TGGGGGCGGGGGG;	48;	13;	p;	157247	Chd5	chromodomain_helicase_DNA_binding_protein_5_[Source:MGI_Symbol;Acc:MGI:3036258]	protein_coding
ENSMUSG00000005045	V$SP1SP3_Q4	CCCCCCCCCCC;	445;	11;	p;	156275	Chd5	chromodomain_helicase_DNA_binding_protein_5_[Source:MGI_Symbol;Acc:MGI:3036258]	protein_coding
ENSMUSG00000005045	V$SP4_Q5	CCCCCGCCCCC;	49;	11;	n;	167105	Chd5	chromodomain_helicase_DNA_binding_protein_5_[Source:MGI_Symbol;Acc:MGI:3036258]	protein_coding
ENSMUSG00000005045	V$YY1_Q6_02	GCCGCCATCTT;	774;	11;	p;	131109	Chd5	chromodomain_helicase_DNA_binding_protein_5_[Source:MGI_Symbol;Acc:MGI:3036258]	protein_coding
ENSMUSG00000005045	V$ZNF219_01	CGCCCCCCCGCC;	590;	12;	p;	181842	Chd5	chromodomain_helicase_DNA_binding_protein_5_[Source:MGI_Symbol;Acc:MGI:3036258]	protein_coding
ENSMUSG00000005087	V$ALPHACP1_01	CAGCCTATGAG;	273;	11;	p;	142447	Cd44	CD44_antigen_[Source:MGI_Symbol;Acc:MGI:88338]	protein_coding
ENSMUSG00000005087	V$CETS1P54_02	CCAACGGAAGTTT;	107;	13;	p;	12076	Cd44	CD44_antigen_[Source:MGI_Symbol;Acc:MGI:88338]	protein_coding
ENSMUSG00000005087	V$E2F_Q6_01	AGCGCGCGAAGG;	61;	12;	p;	128076	Cd44	CD44_antigen_[Source:MGI_Symbol;Acc:MGI:88338]	protein_coding
ENSMUSG00000005087	V$GATA_C	AGATAAGTCCA;	422;	11;	n;	128203	Cd44	CD44_antigen_[Source:MGI_Symbol;Acc:MGI:88338]	protein_coding
ENSMUSG00000005087	V$ISRE_01	CAGTTTCTCCTTTGC;	349;	15;	p;	147946	Cd44	CD44_antigen_[Source:MGI_Symbol;Acc:MGI:88338]	protein_coding
ENSMUSG00000005087	V$KROX_Q6	GCCGCCCCCCTCCC;	190;	14;	p;	149623	Cd44	CD44_antigen_[Source:MGI_Symbol;Acc:MGI:88338]	protein_coding
ENSMUSG00000005087	V$PR_Q2	GAAAGAACAC;	581;	10;	n;	12485	Cd44	CD44_antigen_[Source:MGI_Symbol;Acc:MGI:88338]	protein_coding
ENSMUSG00000005087	V$ROAZ_01	AAACCCAAGGGTGC;	644;	14;	p;	131663	Cd44	CD44_antigen_[Source:MGI_Symbol;Acc:MGI:88338]	protein_coding
ENSMUSG00000005087	V$ZNF219_01	CGCCCCCCTCCC;	192;	12;	p;	196594	Cd44	CD44_antigen_[Source:MGI_Symbol;Acc:MGI:88338]	protein_coding
ENSMUSG00000005628	V$ATF5_01	CCTCTCCCTTT;	234;	11;	p;	159617	Tmod4	tropomodulin_4_[Source:MGI_Symbol;Acc:MGI:1355285]	protein_coding
ENSMUSG00000005628	V$BCL6_01	CTTGTAGTAATTTTTT;	265;	16;	n;	109944	Tmod4	tropomodulin_4_[Source:MGI_Symbol;Acc:MGI:1355285]	protein_coding
ENSMUSG00000005628	V$DMRT4_01	GATGTATCAATGT;	383;	13;	n;	14102	Tmod4	tropomodulin_4_[Source:MGI_Symbol;Acc:MGI:1355285]	protein_coding
ENSMUSG00000005628	V$GCNF_01	TCTGAGTTCAAGGTCCAA;	167;	18;	n;	115113	Tmod4	tropomodulin_4_[Source:MGI_Symbol;Acc:MGI:1355285]	protein_coding
ENSMUSG00000005628	V$HELIOSA_02	AAAAGGAAAAA;	256;	11;	p;	146434	Tmod4	tropomodulin_4_[Source:MGI_Symbol;Acc:MGI:1355285]	protein_coding
ENSMUSG00000005628	V$HNF4_Q6	AAGGTCCAA;	167;	9;	n;	117579	Tmod4	tropomodulin_4_[Source:MGI_Symbol;Acc:MGI:1355285]	protein_coding
ENSMUSG00000005628	V$HOXA10_01	AAAATAATAAAATGCT;	589;	16;	p;	144698	Tmod4	tropomodulin_4_[Source:MGI_Symbol;Acc:MGI:1355285]	protein_coding
ENSMUSG00000005628	V$IRF3_Q3	TTTTTTTTCCTTT;	257;	13;	n;	134885	Tmod4	tropomodulin_4_[Source:MGI_Symbol;Acc:MGI:1355285]	protein_coding
ENSMUSG00000005628	V$LMAF_Q2	GGTCAGCAG;	649;	9;	n;	148766	Tmod4	tropomodulin_4_[Source:MGI_Symbol;Acc:MGI:1355285]	protein_coding
ENSMUSG00000005628	V$LRH1_Q5	TGGACCTTGAAC;	168;	12;	p;	141249	Tmod4	tropomodulin_4_[Source:MGI_Symbol;Acc:MGI:1355285]	protein_coding
ENSMUSG00000005628	V$PAX6_Q2	CTGTCCTGGAACTT;	138;	14;	p;	199763	Tmod4	tropomodulin_4_[Source:MGI_Symbol;Acc:MGI:1355285]	protein_coding
ENSMUSG00000005628	V$TBX5_02	TCAGGTGTGA;	358;	10;	p;	124389	Tmod4	tropomodulin_4_[Source:MGI_Symbol;Acc:MGI:1355285]	protein_coding
ENSMUSG00000005628	V$TBX5_Q5	CTCACACCTG;	359;	10;	n;	162384	Tmod4	tropomodulin_4_[Source:MGI_Symbol;Acc:MGI:1355285]	protein_coding
ENSMUSG00000005628	V$ZBRK1_01	GGGGCACATGCCTTT;	220;	15;	n;	14.82	Tmod4	tropomodulin_4_[Source:MGI_Symbol;Acc:MGI:1355285]	protein_coding
ENSMUSG00000005667	V$ALPHACP1_01	CAGCCAATCAG;	286;	11;	n;	16.77	Mthfd2	methylenetetrahydrofolate_dehydrogenase_(NAD+_dependent),_methenyltetrahydrofolate_cyclohydrolase_[Source:MGI_Symbol;Acc:MGI:1338850]	protein_coding
ENSMUSG00000005667	V$AP1FJ_Q2	AGTGACTCAAA;	653;	11;	p;	123141	Mthfd2	methylenetetrahydrofolate_dehydrogenase_(NAD+_dependent),_methenyltetrahydrofolate_cyclohydrolase_[Source:MGI_Symbol;Acc:MGI:1338850]	protein_coding
ENSMUSG00000005667	V$AP1_Q6_01	GTGACTCAA;	654;	9;	p;	116439	Mthfd2	methylenetetrahydrofolate_dehydrogenase_(NAD+_dependent),_methenyltetrahydrofolate_cyclohydrolase_[Source:MGI_Symbol;Acc:MGI:1338850]	protein_coding
ENSMUSG00000005667	V$AP1_Q6	GATGACTCAAC;	587;	11;	p;	123729	Mthfd2	methylenetetrahydrofolate_dehydrogenase_(NAD+_dependent),_methenyltetrahydrofolate_cyclohydrolase_[Source:MGI_Symbol;Acc:MGI:1338850]	protein_coding
ENSMUSG00000005667	V$BACH2_01	GTTGAGTCATC;	587;	11;	n;	124983	Mthfd2	methylenetetrahydrofolate_dehydrogenase_(NAD+_dependent),_methenyltetrahydrofolate_cyclohydrolase_[Source:MGI_Symbol;Acc:MGI:1338850]	protein_coding
ENSMUSG00000005667	V$CAAT_01	TTCAGCCAATCA;	287;	12;	n;	143901	Mthfd2	methylenetetrahydrofolate_dehydrogenase_(NAD+_dependent),_methenyltetrahydrofolate_cyclohydrolase_[Source:MGI_Symbol;Acc:MGI:1338850]	protein_coding
ENSMUSG00000005667	V$CBF_01	GGCTGTGCGGTTGTTG;	78;	16;	n;	122018	Mthfd2	methylenetetrahydrofolate_dehydrogenase_(NAD+_dependent),_methenyltetrahydrofolate_cyclohydrolase_[Source:MGI_Symbol;Acc:MGI:1338850]	protein_coding
ENSMUSG00000005667	V$CEBP_Q2_01	ATTGCCCAAGTT;	625;	12;	p;	114827	Mthfd2	methylenetetrahydrofolate_dehydrogenase_(NAD+_dependent),_methenyltetrahydrofolate_cyclohydrolase_[Source:MGI_Symbol;Acc:MGI:1338850]	protein_coding
ENSMUSG00000005667	V$CTCF_01	ACTGCCGCCAGGTGGAAGGG;	25;	20;	p;	164023	Mthfd2	methylenetetrahydrofolate_dehydrogenase_(NAD+_dependent),_methenyltetrahydrofolate_cyclohydrolase_[Source:MGI_Symbol;Acc:MGI:1338850]	protein_coding
ENSMUSG00000005667	V$GC_01	GGGAGGCGGGGCTT;	193;	14;	n;	155546	Mthfd2	methylenetetrahydrofolate_dehydrogenase_(NAD+_dependent),_methenyltetrahydrofolate_cyclohydrolase_[Source:MGI_Symbol;Acc:MGI:1338850]	protein_coding
ENSMUSG00000005667	V$HDX_01	TTGGCAAAATCATACTA;	469;	17;	p;	138436	Mthfd2	methylenetetrahydrofolate_dehydrogenase_(NAD+_dependent),_methenyltetrahydrofolate_cyclohydrolase_[Source:MGI_Symbol;Acc:MGI:1338850]	protein_coding
ENSMUSG00000005667	V$HIC1_02	CGCCGGTGCCCGCGC;	129;	15;	p;	145081	Mthfd2	methylenetetrahydrofolate_dehydrogenase_(NAD+_dependent),_methenyltetrahydrofolate_cyclohydrolase_[Source:MGI_Symbol;Acc:MGI:1338850]	protein_coding
ENSMUSG00000005667	V$HIC1_03	CGCCGGTGCCCGCGCCGG;	129;	18;	p;	134983	Mthfd2	methylenetetrahydrofolate_dehydrogenase_(NAD+_dependent),_methenyltetrahydrofolate_cyclohydrolase_[Source:MGI_Symbol;Acc:MGI:1338850]	protein_coding
ENSMUSG00000005667	V$HIF1_Q5	CGTGCGTGGGGC;	65;	12;	p;	122912	Mthfd2	methylenetetrahydrofolate_dehydrogenase_(NAD+_dependent),_methenyltetrahydrofolate_cyclohydrolase_[Source:MGI_Symbol;Acc:MGI:1338850]	protein_coding
ENSMUSG00000005667	V$IRX4_01	AAACTACAAGTAAATAT;	550;	17;	n;	138089	Mthfd2	methylenetetrahydrofolate_dehydrogenase_(NAD+_dependent),_methenyltetrahydrofolate_cyclohydrolase_[Source:MGI_Symbol;Acc:MGI:1338850]	protein_coding
ENSMUSG00000005667	V$IRXB3_01	AAACTACAAGTAAATAT;	550;	17;	n;	131812	Mthfd2	methylenetetrahydrofolate_dehydrogenase_(NAD+_dependent),_methenyltetrahydrofolate_cyclohydrolase_[Source:MGI_Symbol;Acc:MGI:1338850]	protein_coding
ENSMUSG00000005667	V$MAF_Q6_01	TGTTGAGTCAT;	588;	11;	n;	137981	Mthfd2	methylenetetrahydrofolate_dehydrogenase_(NAD+_dependent),_methenyltetrahydrofolate_cyclohydrolase_[Source:MGI_Symbol;Acc:MGI:1338850]	protein_coding
ENSMUSG00000005667	V$MEF2_03	AATCATACTAAAAATTGATCTG;	476;	22;	p;	136197	Mthfd2	methylenetetrahydrofolate_dehydrogenase_(NAD+_dependent),_methenyltetrahydrofolate_cyclohydrolase_[Source:MGI_Symbol;Acc:MGI:1338850]	protein_coding
ENSMUSG00000005667	V$NFY_01	TTCAGCCAATCAGGAC;	283;	16;	n;	154115	Mthfd2	methylenetetrahydrofolate_dehydrogenase_(NAD+_dependent),_methenyltetrahydrofolate_cyclohydrolase_[Source:MGI_Symbol;Acc:MGI:1338850]	protein_coding
ENSMUSG00000005667	V$NFY_C	CCTGATTGGCTGAA;	285;	14;	p;	159794	Mthfd2	methylenetetrahydrofolate_dehydrogenase_(NAD+_dependent),_methenyltetrahydrofolate_cyclohydrolase_[Source:MGI_Symbol;Acc:MGI:1338850]	protein_coding
ENSMUSG00000005667	V$NFY_Q6_01	CTTCAGCCAATCA;	287;	13;	n;	14398	Mthfd2	methylenetetrahydrofolate_dehydrogenase_(NAD+_dependent),_methenyltetrahydrofolate_cyclohydrolase_[Source:MGI_Symbol;Acc:MGI:1338850]	protein_coding
ENSMUSG00000005667	V$NFY_Q6	CAGCCAATCAG;	286;	11;	n;	12925	Mthfd2	methylenetetrahydrofolate_dehydrogenase_(NAD+_dependent),_methenyltetrahydrofolate_cyclohydrolase_[Source:MGI_Symbol;Acc:MGI:1338850]	protein_coding
ENSMUSG00000005667	V$NGFIC_01	AGGCGGGGGTGG;	49;	12;	p;	133052	Mthfd2	methylenetetrahydrofolate_dehydrogenase_(NAD+_dependent),_methenyltetrahydrofolate_cyclohydrolase_[Source:MGI_Symbol;Acc:MGI:1338850]	protein_coding
ENSMUSG00000005667	V$NRF2_Q4	CTGTTGAGTCATC;	587;	13;	n;	14765	Mthfd2	methylenetetrahydrofolate_dehydrogenase_(NAD+_dependent),_methenyltetrahydrofolate_cyclohydrolase_[Source:MGI_Symbol;Acc:MGI:1338850]	protein_coding
ENSMUSG00000005667	V$PBX1_04	TCATTCATCAAACAAAA;	373;	17;	p;	148526	Mthfd2	methylenetetrahydrofolate_dehydrogenase_(NAD+_dependent),_methenyltetrahydrofolate_cyclohydrolase_[Source:MGI_Symbol;Acc:MGI:1338850]	protein_coding
ENSMUSG00000005667	V$PLZF_02	GCAAAATCATACTAAAAATTGATCTGGAA;	472;	29;	p;	138591	Mthfd2	methylenetetrahydrofolate_dehydrogenase_(NAD+_dependent),_methenyltetrahydrofolate_cyclohydrolase_[Source:MGI_Symbol;Acc:MGI:1338850]	protein_coding
ENSMUSG00000005667	V$POU3F2_01	ATTCATTCATTCAT;	367;	14;	p;	147645	Mthfd2	methylenetetrahydrofolate_dehydrogenase_(NAD+_dependent),_methenyltetrahydrofolate_cyclohydrolase_[Source:MGI_Symbol;Acc:MGI:1338850]	protein_coding
ENSMUSG00000005667	V$RSRFC4_Q2	ATACTAAAAATTGATCT;	480;	17;	p;	136572	Mthfd2	methylenetetrahydrofolate_dehydrogenase_(NAD+_dependent),_methenyltetrahydrofolate_cyclohydrolase_[Source:MGI_Symbol;Acc:MGI:1338850]	protein_coding
ENSMUSG00000005667	V$SP1_Q6	GGGAGGCGGGGCT;	194;	13;	n;	152684	Mthfd2	methylenetetrahydrofolate_dehydrogenase_(NAD+_dependent),_methenyltetrahydrofolate_cyclohydrolase_[Source:MGI_Symbol;Acc:MGI:1338850]	protein_coding
ENSMUSG00000005667	V$TCF11MAFG_01	GTAAGATGACTCAACAGTTAAG;	583;	22;	p;	174758	Mthfd2	methylenetetrahydrofolate_dehydrogenase_(NAD+_dependent),_methenyltetrahydrofolate_cyclohydrolase_[Source:MGI_Symbol;Acc:MGI:1338850]	protein_coding
ENSMUSG00000005667	V$XBP1_01	TGTATGACGTGTGCCTG;	739;	17;	n;	139706	Mthfd2	methylenetetrahydrofolate_dehydrogenase_(NAD+_dependent),_methenyltetrahydrofolate_cyclohydrolase_[Source:MGI_Symbol;Acc:MGI:1338850]	protein_coding
ENSMUSG00000005667	V$ZF5_B	CGCGCGCGCGCTT;	151;	13;	n;	121886	Mthfd2	methylenetetrahydrofolate_dehydrogenase_(NAD+_dependent),_methenyltetrahydrofolate_cyclohydrolase_[Source:MGI_Symbol;Acc:MGI:1338850]	protein_coding
ENSMUSG00000006221	V$AML_Q6	CTCTCTGTGGTTTCC;	294;	15;	n;	149426	Hspb7	heat_shock_protein_family,_member_7_(cardiovascular)_[Source:MGI_Symbol;Acc:MGI:1352494]	protein_coding
ENSMUSG00000006221	V$AP4_01	GGACACAGCTGGGGGCCA;	143;	18;	n;	159115	Hspb7	heat_shock_protein_family,_member_7_(cardiovascular)_[Source:MGI_Symbol;Acc:MGI:1352494]	protein_coding
ENSMUSG00000006221	V$AP4_Q6	CACAGCTGGG;	148;	10;	n;	128293	Hspb7	heat_shock_protein_family,_member_7_(cardiovascular)_[Source:MGI_Symbol;Acc:MGI:1352494]	protein_coding
ENSMUSG00000006221	V$CEBPGAMMA_Q6	CTCACTTCACAAA;	170;	13;	p;	142708	Hspb7	heat_shock_protein_family,_member_7_(cardiovascular)_[Source:MGI_Symbol;Acc:MGI:1352494]	protein_coding
ENSMUSG00000006221	V$HSF_Q6	TTCCCTAGGCTTC;	485;	13;	p;	145974	Hspb7	heat_shock_protein_family,_member_7_(cardiovascular)_[Source:MGI_Symbol;Acc:MGI:1352494]	protein_coding
ENSMUSG00000006221	V$MYOD_Q6	GGCACCTGTC;	764;	10;	p;	127221	Hspb7	heat_shock_protein_family,_member_7_(cardiovascular)_[Source:MGI_Symbol;Acc:MGI:1352494]	protein_coding
ENSMUSG00000006221	V$PEBP_Q6	GGAAACCACAGAGAG;	294;	15;	p;	147473	Hspb7	heat_shock_protein_family,_member_7_(cardiovascular)_[Source:MGI_Symbol;Acc:MGI:1352494]	protein_coding
ENSMUSG00000006221	V$RP58_01	AGCACATCTGGA;	578;	12;	p;	161914	Hspb7	heat_shock_protein_family,_member_7_(cardiovascular)_[Source:MGI_Symbol;Acc:MGI:1352494]	protein_coding
ENSMUSG00000006221	V$SMAD3_Q6	TGTCTGTCT;	10;	9;	p;	145541	Hspb7	heat_shock_protein_family,_member_7_(cardiovascular)_[Source:MGI_Symbol;Acc:MGI:1352494]	protein_coding
ENSMUSG00000006221	V$SMAD_Q6_01	TTGCCAGACAC;	48;	11;	p;	129914	Hspb7	heat_shock_protein_family,_member_7_(cardiovascular)_[Source:MGI_Symbol;Acc:MGI:1352494]	protein_coding
ENSMUSG00000006221	V$ZABC1_01	ATTCCAAC;	603;	8;	p;	123488	Hspb7	heat_shock_protein_family,_member_7_(cardiovascular)_[Source:MGI_Symbol;Acc:MGI:1352494]	protein_coding
ENSMUSG00000007030	V$AML_Q6	AGGTATGTGGTGACC;	177;	15;	n;	146745	Vwa7	von_Willebrand_factor_A_domain_containing_7_[Source:MGI_Symbol;Acc:MGI:1306798]	protein_coding
ENSMUSG00000007030	V$CDX2_01	GGCAGCAATAAAATAT;	321;	16;	p;	152304	Vwa7	von_Willebrand_factor_A_domain_containing_7_[Source:MGI_Symbol;Acc:MGI:1306798]	protein_coding
ENSMUSG00000007030	V$CDX2_Q5	AATATTTTATTGCT;	324;	14;	n;	144486	Vwa7	von_Willebrand_factor_A_domain_containing_7_[Source:MGI_Symbol;Acc:MGI:1306798]	protein_coding
ENSMUSG00000007030	V$CREB_Q4_01	CTGTGACGCCA;	739;	11;	p;	120892	Vwa7	von_Willebrand_factor_A_domain_containing_7_[Source:MGI_Symbol;Acc:MGI:1306798]	protein_coding
ENSMUSG00000007030	V$CREB_Q4	TGTGACGCCACA;	740;	12;	p;	124402	Vwa7	von_Willebrand_factor_A_domain_containing_7_[Source:MGI_Symbol;Acc:MGI:1306798]	protein_coding
ENSMUSG00000007030	V$CTF1_01	TGGCACAGTGCCAG;	487;	14;	p;	166179	Vwa7	von_Willebrand_factor_A_domain_containing_7_[Source:MGI_Symbol;Acc:MGI:1306798]	protein_coding
ENSMUSG00000007030	V$DBX1_01	CAGTTAATTATAACTCT;	710;	17;	p;	123213	Vwa7	von_Willebrand_factor_A_domain_containing_7_[Source:MGI_Symbol;Acc:MGI:1306798]	protein_coding
ENSMUSG00000007030	V$ER_Q6	AGAAGATGCTGTGACCCCC;	262;	19;	p;	13329	Vwa7	von_Willebrand_factor_A_domain_containing_7_[Source:MGI_Symbol;Acc:MGI:1306798]	protein_coding
ENSMUSG00000007030	V$FLI1_Q6	CAGGAAGTCAG;	98;	11;	n;	143162	Vwa7	von_Willebrand_factor_A_domain_containing_7_[Source:MGI_Symbol;Acc:MGI:1306798]	protein_coding
ENSMUSG00000007030	V$HNF1_01	AGTTAATTATAACTC;	711;	15;	p;	131673	Vwa7	von_Willebrand_factor_A_domain_containing_7_[Source:MGI_Symbol;Acc:MGI:1306798]	protein_coding
ENSMUSG00000007030	V$HOXB9_01	GCAGCAATAAAATATT;	322;	16;	p;	155656	Vwa7	von_Willebrand_factor_A_domain_containing_7_[Source:MGI_Symbol;Acc:MGI:1306798]	protein_coding
ENSMUSG00000007030	V$MYOGNF1_01	CGTGACTCAGGCCTGGCACTGTGCCAGAG;	484;	29;	n;	139454	Vwa7	von_Willebrand_factor_A_domain_containing_7_[Source:MGI_Symbol;Acc:MGI:1306798]	protein_coding
ENSMUSG00000007030	V$NRSF_01	ACCAGGACCAGGGCCAGGCAG;	433;	21;	n;	136118	Vwa7	von_Willebrand_factor_A_domain_containing_7_[Source:MGI_Symbol;Acc:MGI:1306798]	protein_coding
ENSMUSG00000007030	V$PEBP_Q6	GGTCACCACATACCT;	177;	15;	p;	143916	Vwa7	von_Willebrand_factor_A_domain_containing_7_[Source:MGI_Symbol;Acc:MGI:1306798]	protein_coding
ENSMUSG00000007030	V$PPARG_02	AGATGGGTGAGGATGACCAGGAA;	103;	23;	n;	158998	Vwa7	von_Willebrand_factor_A_domain_containing_7_[Source:MGI_Symbol;Acc:MGI:1306798]	protein_coding
ENSMUSG00000007030	V$REST_01	GCTCCTGCCTGGCCCTGGTCCT;	429;	22;	p;	141736	Vwa7	von_Willebrand_factor_A_domain_containing_7_[Source:MGI_Symbol;Acc:MGI:1306798]	protein_coding
ENSMUSG00000007030	V$VSX1_01	CCAGTTAATTATAACTC;	709;	17;	p;	137408	Vwa7	von_Willebrand_factor_A_domain_containing_7_[Source:MGI_Symbol;Acc:MGI:1306798]	protein_coding
ENSMUSG00000007030	V$ZABC1_01	ATTCCAAC;	282;	8;	p;	123488	Vwa7	von_Willebrand_factor_A_domain_containing_7_[Source:MGI_Symbol;Acc:MGI:1306798]	protein_coding
ENSMUSG00000007030	V$ZIC1_01	TGGGGGGTC;	274;	9;	n;	10.43	Vwa7	von_Willebrand_factor_A_domain_containing_7_[Source:MGI_Symbol;Acc:MGI:1306798]	protein_coding
ENSMUSG00000007030	V$ZIC3_01	TGGGGGGTC;	274;	9;	n;	112745	Vwa7	von_Willebrand_factor_A_domain_containing_7_[Source:MGI_Symbol;Acc:MGI:1306798]	protein_coding
ENSMUSG00000007033	V$ATF_01	CGGTGACGTGATCC;	525;	14;	p;	144731	Hspa1l	heat_shock_protein_1-like_[Source:MGI_Symbol;Acc:MGI:96231]	protein_coding
ENSMUSG00000007033	V$ATF3_Q6	CGGTGACGTGATCC;	525;	14;	p;	150034	Hspa1l	heat_shock_protein_1-like_[Source:MGI_Symbol;Acc:MGI:96231]	protein_coding
ENSMUSG00000007033	V$ATF6_01	TGACGTGA;	528;	8;	p;	122617	Hspa1l	heat_shock_protein_1-like_[Source:MGI_Symbol;Acc:MGI:96231]	protein_coding
ENSMUSG00000007033	V$ATF_B	GTGACGTGATCC;	527;	12;	p;	133403	Hspa1l	heat_shock_protein_1-like_[Source:MGI_Symbol;Acc:MGI:96231]	protein_coding
ENSMUSG00000007033	V$CAAT_01	CTGGGCCAATCA;	110;	12;	p;	130105	Hspa1l	heat_shock_protein_1-like_[Source:MGI_Symbol;Acc:MGI:96231]	protein_coding
ENSMUSG00000007033	V$CAAT_C	GCCAATCAGCGAGCCGGAGGAGGCC;	114;	25;	p;	148564	Hspa1l	heat_shock_protein_1-like_[Source:MGI_Symbol;Acc:MGI:96231]	protein_coding
ENSMUSG00000007033	V$CREB_02	CCGGTGACGTGA;	524;	12;	p;	128453	Hspa1l	heat_shock_protein_1-like_[Source:MGI_Symbol;Acc:MGI:96231]	protein_coding
ENSMUSG00000007033	V$CREBP1CJUN_01	TGACGTGA;	528;	8;	p;	117576	Hspa1l	heat_shock_protein_1-like_[Source:MGI_Symbol;Acc:MGI:96231]	protein_coding
ENSMUSG00000007033	V$CREB_Q2_01	GATCACGTCACCGG;	524;	14;	n;	14075	Hspa1l	heat_shock_protein_1-like_[Source:MGI_Symbol;Acc:MGI:96231]	protein_coding
ENSMUSG00000007033	V$CREB_Q4_01	CGGTGACGTGA;	525;	11;	p;	125456	Hspa1l	heat_shock_protein_1-like_[Source:MGI_Symbol;Acc:MGI:96231]	protein_coding
ENSMUSG00000007033	V$EGR_Q6	GTGGGGGGGAC;	651;	11;	p;	136719	Hspa1l	heat_shock_protein_1-like_[Source:MGI_Symbol;Acc:MGI:96231]	protein_coding
ENSMUSG00000007033	V$GC_01	AGTGGGCGGGGCCG;	91;	14;	n;	166353	Hspa1l	heat_shock_protein_1-like_[Source:MGI_Symbol;Acc:MGI:96231]	protein_coding
ENSMUSG00000007033	V$HSF1_Q6	CTTCCAGCAGTTTCGCG;	153;	17;	p;	162473	Hspa1l	heat_shock_protein_1-like_[Source:MGI_Symbol;Acc:MGI:96231]	protein_coding
ENSMUSG00000007033	V$HSF_Q6	CTCCAGAGGTTTC;	235;	13;	p;	156415	Hspa1l	heat_shock_protein_1-like_[Source:MGI_Symbol;Acc:MGI:96231]	protein_coding
ENSMUSG00000007033	V$ICSBP_Q6	GACGCGAAACTG;	160;	12;	n;	140366	Hspa1l	heat_shock_protein_1-like_[Source:MGI_Symbol;Acc:MGI:96231]	protein_coding
ENSMUSG00000007033	V$KROX_Q6	CCCGCCCACTCTCC;	95;	14;	p;	163961	Hspa1l	heat_shock_protein_1-like_[Source:MGI_Symbol;Acc:MGI:96231]	protein_coding
ENSMUSG00000007033	V$LXR_Q3	AGAGGTTTCTGGGGTTCA;	239;	18;	p;	144419	Hspa1l	heat_shock_protein_1-like_[Source:MGI_Symbol;Acc:MGI:96231]	protein_coding
ENSMUSG00000007033	V$MUSCLE_INI_B	GGTCCCCCCCACCCCCCACCC;	642;	21;	n;	12744	Hspa1l	heat_shock_protein_1-like_[Source:MGI_Symbol;Acc:MGI:96231]	protein_coding
ENSMUSG00000007033	V$NFY_01	CTGGGCCAATCAGCGA;	110;	16;	p;	168042	Hspa1l	heat_shock_protein_1-like_[Source:MGI_Symbol;Acc:MGI:96231]	protein_coding
ENSMUSG00000007033	V$NFY_Q6_01	GCTGGGCCAATCA;	109;	13;	p;	147982	Hspa1l	heat_shock_protein_1-like_[Source:MGI_Symbol;Acc:MGI:96231]	protein_coding
ENSMUSG00000007033	V$PAX9_B	TTGGCCCAGCGGAGAGTGGGCGGG;	95;	24;	n;	137845	Hspa1l	heat_shock_protein_1-like_[Source:MGI_Symbol;Acc:MGI:96231]	protein_coding
ENSMUSG00000007033	V$RFX1_02	GCGTCGCCATAGCAACAG;	317;	18;	n;	186072	Hspa1l	heat_shock_protein_1-like_[Source:MGI_Symbol;Acc:MGI:96231]	protein_coding
ENSMUSG00000007033	V$RREB1_01	CCCCACCCCCCACC;	643;	14;	n;	15773	Hspa1l	heat_shock_protein_1-like_[Source:MGI_Symbol;Acc:MGI:96231]	protein_coding
ENSMUSG00000007033	V$SP1_01	GGGGCGGGGT;	636;	10;	p;	135984	Hspa1l	heat_shock_protein_1-like_[Source:MGI_Symbol;Acc:MGI:96231]	protein_coding
ENSMUSG00000007033	V$SP1_02	GGGGTGGGGGG;	648;	11;	p;	161771	Hspa1l	heat_shock_protein_1-like_[Source:MGI_Symbol;Acc:MGI:96231]	protein_coding
ENSMUSG00000007033	V$SP1_Q2_01	CCCCGCCCCT;	635;	10;	n;	148184	Hspa1l	heat_shock_protein_1-like_[Source:MGI_Symbol;Acc:MGI:96231]	protein_coding
ENSMUSG00000007033	V$SP1_Q4_01	AGTGGGCGGGGCC;	92;	13;	n;	166572	Hspa1l	heat_shock_protein_1-like_[Source:MGI_Symbol;Acc:MGI:96231]	protein_coding
ENSMUSG00000007033	V$SP1_Q6_01	GGGGCGGGGT;	636;	10;	p;	147234	Hspa1l	heat_shock_protein_1-like_[Source:MGI_Symbol;Acc:MGI:96231]	protein_coding
ENSMUSG00000007033	V$SP1_Q6	GAGGGGCGGGGTG;	634;	13;	p;	157514	Hspa1l	heat_shock_protein_1-like_[Source:MGI_Symbol;Acc:MGI:96231]	protein_coding
ENSMUSG00000007033	V$SP4_Q5	GCCCCGCCCAC;	93;	11;	p;	158052	Hspa1l	heat_shock_protein_1-like_[Source:MGI_Symbol;Acc:MGI:96231]	protein_coding
ENSMUSG00000007033	V$VJUN_01	CCGGTGACGTGATCCT;	524;	16;	p;	144609	Hspa1l	heat_shock_protein_1-like_[Source:MGI_Symbol;Acc:MGI:96231]	protein_coding
ENSMUSG00000007033	V$ZNF219_01	CACCCCCCACCC;	642;	12;	n;	185306	Hspa1l	heat_shock_protein_1-like_[Source:MGI_Symbol;Acc:MGI:96231]	protein_coding
ENSMUSG00000007122	V$AP4_Q6_01	ACCAGCTGC;	388;	9;	n;	123097	Casq1	calsequestrin_1_[Source:MGI_Symbol;Acc:MGI:1309468]	protein_coding
ENSMUSG00000007122	V$GZF1_01	TGCGCTTTTATT;	749;	12;	n;	987342	Casq1	calsequestrin_1_[Source:MGI_Symbol;Acc:MGI:1309468]	protein_coding
ENSMUSG00000007122	V$IK_Q5	GCTGGGAGGG;	380;	10;	n;	133854	Casq1	calsequestrin_1_[Source:MGI_Symbol;Acc:MGI:1309468]	protein_coding
ENSMUSG00000007122	V$MEF2_01	ATCTAAAAATAAGACC;	498;	16;	p;	161217	Casq1	calsequestrin_1_[Source:MGI_Symbol;Acc:MGI:1309468]	protein_coding
ENSMUSG00000007122	V$MEF2_02	GCCGGATCTAAAAATAAGACCA;	493;	22;	p;	155794	Casq1	calsequestrin_1_[Source:MGI_Symbol;Acc:MGI:1309468]	protein_coding
ENSMUSG00000007122	V$MEF2_03	GCCGGATCTAAAAATAAGACCA;	493;	22;	p;	141881	Casq1	calsequestrin_1_[Source:MGI_Symbol;Acc:MGI:1309468]	protein_coding
ENSMUSG00000007122	V$MYF_01	AACCAGCTGCTG;	386;	12;	n;	154213	Casq1	calsequestrin_1_[Source:MGI_Symbol;Acc:MGI:1309468]	protein_coding
ENSMUSG00000007122	V$MZF1_02	GGGGGAGGGGGAA;	400;	13;	n;	156903	Casq1	calsequestrin_1_[Source:MGI_Symbol;Acc:MGI:1309468]	protein_coding
ENSMUSG00000007122	V$RSRFC4_01	GTCTTATTTTTAGATC;	497;	16;	n;	14182	Casq1	calsequestrin_1_[Source:MGI_Symbol;Acc:MGI:1309468]	protein_coding
ENSMUSG00000007122	V$SP1_01	GGGGCGGGGA;	208;	10;	p;	126585	Casq1	calsequestrin_1_[Source:MGI_Symbol;Acc:MGI:1309468]	protein_coding
ENSMUSG00000007122	V$SP1_02	GGGGCGGGGAG;	208;	11;	p;	163498	Casq1	calsequestrin_1_[Source:MGI_Symbol;Acc:MGI:1309468]	protein_coding
ENSMUSG00000007122	V$SP1_Q2_01	CCCCGCCCCT;	207;	10;	n;	148184	Casq1	calsequestrin_1_[Source:MGI_Symbol;Acc:MGI:1309468]	protein_coding
ENSMUSG00000007122	V$SP3_Q3	ACACTGGGGGAGGG;	404;	14;	n;	158905	Casq1	calsequestrin_1_[Source:MGI_Symbol;Acc:MGI:1309468]	protein_coding
ENSMUSG00000007122	V$TAL1_Q6	ACCAGCTGCT;	387;	10;	n;	13151	Casq1	calsequestrin_1_[Source:MGI_Symbol;Acc:MGI:1309468]	protein_coding
ENSMUSG00000007122	V$UF1H3BETA_Q6	GGTGGGGGTGGGGT;	95;	14;	p;	17.93	Casq1	calsequestrin_1_[Source:MGI_Symbol;Acc:MGI:1309468]	protein_coding
ENSMUSG00000007279	V$AP2ALPHA_01	GCCCGGGGC;	277;	9;	p;	109116	Scube2	signal_peptide,_CUB_domain,_EGF-like_2_[Source:MGI_Symbol;Acc:MGI:1928765]	protein_coding
ENSMUSG00000007279	V$AP2GAMMA_01	GCCCGGGGC;	277;	9;	p;	118276	Scube2	signal_peptide,_CUB_domain,_EGF-like_2_[Source:MGI_Symbol;Acc:MGI:1928765]	protein_coding
ENSMUSG00000007279	V$CNOT3_01	GGCCGCGCCC;	291;	10;	n;	154363	Scube2	signal_peptide,_CUB_domain,_EGF-like_2_[Source:MGI_Symbol;Acc:MGI:1928765]	protein_coding
ENSMUSG00000007279	V$DOBOX4_01	GTCATAGATACCCCAGG;	768;	17;	n;	178199	Scube2	signal_peptide,_CUB_domain,_EGF-like_2_[Source:MGI_Symbol;Acc:MGI:1928765]	protein_coding
ENSMUSG00000007279	V$HNF4_01_B	CAGGACAAAGTTTGT;	757;	15;	n;	138559	Scube2	signal_peptide,_CUB_domain,_EGF-like_2_[Source:MGI_Symbol;Acc:MGI:1928765]	protein_coding
ENSMUSG00000007279	V$KROX_Q6	CGCGCCCCCTCCGC;	284;	14;	n;	156518	Scube2	signal_peptide,_CUB_domain,_EGF-like_2_[Source:MGI_Symbol;Acc:MGI:1928765]	protein_coding
ENSMUSG00000007279	V$MAZR_01	CGGGGAGGGGCCA;	264;	13;	n;	153673	Scube2	signal_peptide,_CUB_domain,_EGF-like_2_[Source:MGI_Symbol;Acc:MGI:1928765]	protein_coding
ENSMUSG00000007279	V$MIF1_01	TAGTTCCAAAGTCACCCT;	622;	18;	p;	12972	Scube2	signal_peptide,_CUB_domain,_EGF-like_2_[Source:MGI_Symbol;Acc:MGI:1928765]	protein_coding
ENSMUSG00000007279	V$MYF_01	CAGCAGCAGCAG;	47;	12;	p;	163954	Scube2	signal_peptide,_CUB_domain,_EGF-like_2_[Source:MGI_Symbol;Acc:MGI:1928765]	protein_coding
ENSMUSG00000007279	V$NRSF_Q4	GCGCTGTTGCTGCTGCTGC;	49;	19;	n;	143775	Scube2	signal_peptide,_CUB_domain,_EGF-like_2_[Source:MGI_Symbol;Acc:MGI:1928765]	protein_coding
ENSMUSG00000007279	V$RBPJK_01	ACCGTGTGAAA;	231;	11;	n;	139501	Scube2	signal_peptide,_CUB_domain,_EGF-like_2_[Source:MGI_Symbol;Acc:MGI:1928765]	protein_coding
ENSMUSG00000007279	V$SP1_Q6	GGCGGGCGGGGCC;	200;	13;	n;	15575	Scube2	signal_peptide,_CUB_domain,_EGF-like_2_[Source:MGI_Symbol;Acc:MGI:1928765]	protein_coding
ENSMUSG00000007279	V$SP4_Q5	GCCCCTCCCCG;	266;	11;	p;	160854	Scube2	signal_peptide,_CUB_domain,_EGF-like_2_[Source:MGI_Symbol;Acc:MGI:1928765]	protein_coding
ENSMUSG00000007279	V$UF1H3BETA_Q6	GGCCGGGGAGGGGC;	266;	14;	n;	182418	Scube2	signal_peptide,_CUB_domain,_EGF-like_2_[Source:MGI_Symbol;Acc:MGI:1928765]	protein_coding
ENSMUSG00000008090	V$AHR_01	CTTCAGGCTAGCGGGACC;	343;	18;	p;	129066	Fgfrl1	fibroblast_growth_factor_receptor-like_1_[Source:MGI_Symbol;Acc:MGI:2150920]	protein_coding
ENSMUSG00000008090	V$AP2ALPHA_01	GCCCGGGGG;	783;	9;	p;	109301	Fgfrl1	fibroblast_growth_factor_receptor-like_1_[Source:MGI_Symbol;Acc:MGI:2150920]	protein_coding
ENSMUSG00000008090	V$AP2GAMMA_01	GCCCGGGGG;	783;	9;	p;	11997	Fgfrl1	fibroblast_growth_factor_receptor-like_1_[Source:MGI_Symbol;Acc:MGI:2150920]	protein_coding
ENSMUSG00000008090	V$AP2_Q6_01	GCGCCCCCGGGCC;	782;	13;	n;	138635	Fgfrl1	fibroblast_growth_factor_receptor-like_1_[Source:MGI_Symbol;Acc:MGI:2150920]	protein_coding
ENSMUSG00000008090	V$AP2_Q6	CGCCCCCGGGCC;	782;	12;	n;	131745	Fgfrl1	fibroblast_growth_factor_receptor-like_1_[Source:MGI_Symbol;Acc:MGI:2150920]	protein_coding
ENSMUSG00000008090	V$AP4_Q5	ATCAGCTGGT;	333;	10;	p;	12488	Fgfrl1	fibroblast_growth_factor_receptor-like_1_[Source:MGI_Symbol;Acc:MGI:2150920]	protein_coding
ENSMUSG00000008090	V$BEN_01	CAGCGGCC;	187;	8;	p;	990061	Fgfrl1	fibroblast_growth_factor_receptor-like_1_[Source:MGI_Symbol;Acc:MGI:2150920]	protein_coding
ENSMUSG00000008090	V$E2F1_Q3_01	GGGGCGGGGAACGGGG;	513;	16;	p;	134745	Fgfrl1	fibroblast_growth_factor_receptor-like_1_[Source:MGI_Symbol;Acc:MGI:2150920]	protein_coding
ENSMUSG00000008090	V$HIF1_Q3	GCACACGTGCCCGC;	476;	14;	n;	12349	Fgfrl1	fibroblast_growth_factor_receptor-like_1_[Source:MGI_Symbol;Acc:MGI:2150920]	protein_coding
ENSMUSG00000008090	V$KROX_Q6	CGCGCCCCCGCCCC;	379;	14;	n;	192293	Fgfrl1	fibroblast_growth_factor_receptor-like_1_[Source:MGI_Symbol;Acc:MGI:2150920]	protein_coding
ENSMUSG00000008090	V$MAZR_01	GGGGGGGGGGAGA;	114;	13;	n;	16057	Fgfrl1	fibroblast_growth_factor_receptor-like_1_[Source:MGI_Symbol;Acc:MGI:2150920]	protein_coding
ENSMUSG00000008090	V$MECP2_02	CCGGCTTTAA;	244;	10;	n;	13025	Fgfrl1	fibroblast_growth_factor_receptor-like_1_[Source:MGI_Symbol;Acc:MGI:2150920]	protein_coding
ENSMUSG00000008090	V$PAX4_03	CACCCCCACCCC;	145;	12;	p;	120255	Fgfrl1	fibroblast_growth_factor_receptor-like_1_[Source:MGI_Symbol;Acc:MGI:2150920]	protein_coding
ENSMUSG00000008090	V$RREB1_01	CCCCACCCCCCCAC;	148;	14;	p;	164683	Fgfrl1	fibroblast_growth_factor_receptor-like_1_[Source:MGI_Symbol;Acc:MGI:2150920]	protein_coding
ENSMUSG00000008090	V$SP1_01	GGGGCGGGGA;	513;	10;	p;	126585	Fgfrl1	fibroblast_growth_factor_receptor-like_1_[Source:MGI_Symbol;Acc:MGI:2150920]	protein_coding
ENSMUSG00000008090	V$SP1_02	GGGGCGGGGGC;	379;	11;	p;	165039	Fgfrl1	fibroblast_growth_factor_receptor-like_1_[Source:MGI_Symbol;Acc:MGI:2150920]	protein_coding
ENSMUSG00000008090	V$SP1_Q2_01	CCCCGCCCCT;	512;	10;	n;	148184	Fgfrl1	fibroblast_growth_factor_receptor-like_1_[Source:MGI_Symbol;Acc:MGI:2150920]	protein_coding
ENSMUSG00000008090	V$SP1_Q6_01	GGGGCGGGGG;	379;	10;	p;	14578	Fgfrl1	fibroblast_growth_factor_receptor-like_1_[Source:MGI_Symbol;Acc:MGI:2150920]	protein_coding
ENSMUSG00000008090	V$SP1SP3_Q4	CCCCCCCCCCC;	120;	11;	p;	156275	Fgfrl1	fibroblast_growth_factor_receptor-like_1_[Source:MGI_Symbol;Acc:MGI:2150920]	protein_coding
ENSMUSG00000008090	V$SP4_Q5	GCCCCTCCCCG;	507;	11;	n;	160854	Fgfrl1	fibroblast_growth_factor_receptor-like_1_[Source:MGI_Symbol;Acc:MGI:2150920]	protein_coding
ENSMUSG00000008090	V$SREBP_Q6	CCCCCCACCCCCCGC;	154;	15;	p;	122896	Fgfrl1	fibroblast_growth_factor_receptor-like_1_[Source:MGI_Symbol;Acc:MGI:2150920]	protein_coding
ENSMUSG00000008090	V$UF1H3BETA_Q6	GGTGGGGGTGGGGG;	141;	14;	n;	17.93	Fgfrl1	fibroblast_growth_factor_receptor-like_1_[Source:MGI_Symbol;Acc:MGI:2150920]	protein_coding
ENSMUSG00000008090	V$ZNF219_01	CACCCCCCGCCC;	159;	12;	p;	175794	Fgfrl1	fibroblast_growth_factor_receptor-like_1_[Source:MGI_Symbol;Acc:MGI:2150920]	protein_coding
ENSMUSG00000008393	V$AP2_Q3	CCCCGCGGGCGGGAGC;	361;	16;	p;	144429	Carhsp1	calcium_regulated_heat_stable_protein_1_[Source:MGI_Symbol;Acc:MGI:1196368]	protein_coding
ENSMUSG00000008393	V$AP4_01	CGGCACAGCTGCTGCCGC;	325;	18;	p;	140002	Carhsp1	calcium_regulated_heat_stable_protein_1_[Source:MGI_Symbol;Acc:MGI:1196368]	protein_coding
ENSMUSG00000008393	V$BARHL2_01	ATAAATCAATTAGACA;	656;	16;	n;	137248	Carhsp1	calcium_regulated_heat_stable_protein_1_[Source:MGI_Symbol;Acc:MGI:1196368]	protein_coding
ENSMUSG00000008393	V$E47_01	GCAGCAGCTGTGCCG;	325;	15;	n;	145148	Carhsp1	calcium_regulated_heat_stable_protein_1_[Source:MGI_Symbol;Acc:MGI:1196368]	protein_coding
ENSMUSG00000008393	V$GATA1_01	CGTGATGGTG;	116;	10;	n;	937448	Carhsp1	calcium_regulated_heat_stable_protein_1_[Source:MGI_Symbol;Acc:MGI:1196368]	protein_coding
ENSMUSG00000008393	V$GATA4_Q3	AGATAGAAGGAA;	579;	12;	p;	138222	Carhsp1	calcium_regulated_heat_stable_protein_1_[Source:MGI_Symbol;Acc:MGI:1196368]	protein_coding
ENSMUSG00000008393	V$HEN1_01	TGCGGCAGCAGCTGTGCCGCGC;	322;	22;	n;	169945	Carhsp1	calcium_regulated_heat_stable_protein_1_[Source:MGI_Symbol;Acc:MGI:1196368]	protein_coding
ENSMUSG00000008393	V$HEN1_02	TGCGGCAGCAGCTGTGCCGCGC;	322;	22;	n;	192694	Carhsp1	calcium_regulated_heat_stable_protein_1_[Source:MGI_Symbol;Acc:MGI:1196368]	protein_coding
ENSMUSG00000008393	V$HIC1_02	GCCCGGTGCCCGGGA;	443;	15;	p;	134025	Carhsp1	calcium_regulated_heat_stable_protein_1_[Source:MGI_Symbol;Acc:MGI:1196368]	protein_coding
ENSMUSG00000008393	V$HMX3_02	TAAATCAATTAGACAAT;	654;	17;	n;	134127	Carhsp1	calcium_regulated_heat_stable_protein_1_[Source:MGI_Symbol;Acc:MGI:1196368]	protein_coding
ENSMUSG00000008393	V$HNF6_Q6	ATAAATCAATTA;	660;	12;	n;	14.48	Carhsp1	calcium_regulated_heat_stable_protein_1_[Source:MGI_Symbol;Acc:MGI:1196368]	protein_coding
ENSMUSG00000008393	V$KROX_Q6	CCCACCCCCACCTC;	0;	14;	n;	147456	Carhsp1	calcium_regulated_heat_stable_protein_1_[Source:MGI_Symbol;Acc:MGI:1196368]	protein_coding
ENSMUSG00000008393	V$LRH1_Q5	CGGACCTTGGAC;	294;	12;	p;	150832	Carhsp1	calcium_regulated_heat_stable_protein_1_[Source:MGI_Symbol;Acc:MGI:1196368]	protein_coding
ENSMUSG00000008393	V$MINI20_B	AGAAGGCCCCACAGAGGGGAA;	42;	21;	p;	143556	Carhsp1	calcium_regulated_heat_stable_protein_1_[Source:MGI_Symbol;Acc:MGI:1196368]	protein_coding
ENSMUSG00000008393	V$MYF_01	CGGCAGCAGCTG;	330;	12;	n;	167738	Carhsp1	calcium_regulated_heat_stable_protein_1_[Source:MGI_Symbol;Acc:MGI:1196368]	protein_coding
ENSMUSG00000008393	V$MYOD_Q6_01	GAGCAGCAGCTGGAGGAG;	175;	18;	n;	143626	Carhsp1	calcium_regulated_heat_stable_protein_1_[Source:MGI_Symbol;Acc:MGI:1196368]	protein_coding
ENSMUSG00000008393	V$NEUROD_02	CAGCAGCTGTGC;	327;	12;	n;	143121	Carhsp1	calcium_regulated_heat_stable_protein_1_[Source:MGI_Symbol;Acc:MGI:1196368]	protein_coding
ENSMUSG00000008393	V$PADS_C	CGTGGTCTC;	251;	9;	n;	13695	Carhsp1	calcium_regulated_heat_stable_protein_1_[Source:MGI_Symbol;Acc:MGI:1196368]	protein_coding
ENSMUSG00000008393	V$PAX9_B	GCGGGGCAGGGCGGAGTGTGAGAC;	232;	24;	p;	129521	Carhsp1	calcium_regulated_heat_stable_protein_1_[Source:MGI_Symbol;Acc:MGI:1196368]	protein_coding
ENSMUSG00000008393	V$PROP1_01	TAATTGATTTA;	660;	11;	p;	144456	Carhsp1	calcium_regulated_heat_stable_protein_1_[Source:MGI_Symbol;Acc:MGI:1196368]	protein_coding
ENSMUSG00000008393	V$RNF96_01	CCCCGCGGCC;	228;	10;	n;	154883	Carhsp1	calcium_regulated_heat_stable_protein_1_[Source:MGI_Symbol;Acc:MGI:1196368]	protein_coding
ENSMUSG00000008393	V$SP1_02	GGGGTGGGGGG;	6;	11;	p;	161771	Carhsp1	calcium_regulated_heat_stable_protein_1_[Source:MGI_Symbol;Acc:MGI:1196368]	protein_coding
ENSMUSG00000008393	V$TAL1_Q6	TCCAGCTGCT;	179;	10;	p;	139952	Carhsp1	calcium_regulated_heat_stable_protein_1_[Source:MGI_Symbol;Acc:MGI:1196368]	protein_coding
ENSMUSG00000008393	V$UF1H3BETA_Q6	GGTGGGGGTGGGGG;	2;	14;	p;	17.93	Carhsp1	calcium_regulated_heat_stable_protein_1_[Source:MGI_Symbol;Acc:MGI:1196368]	protein_coding
ENSMUSG00000009114	V$AP1_01	CCGTGAGTCAGTG;	487;	13;	p;	130084	2610028H24Rik	RIKEN_cDNA_2610028H24_gene_[Source:MGI_Symbol;Acc:MGI:1924214]	protein_coding
ENSMUSG00000009114	V$AP1_C	GTGAGTCAG;	489;	9;	p;	131085	2610028H24Rik	RIKEN_cDNA_2610028H24_gene_[Source:MGI_Symbol;Acc:MGI:1924214]	protein_coding
ENSMUSG00000009114	V$AP1_Q2_01	TGACTCACGGGT;	485;	12;	n;	132006	2610028H24Rik	RIKEN_cDNA_2610028H24_gene_[Source:MGI_Symbol;Acc:MGI:1924214]	protein_coding
ENSMUSG00000009114	V$AREB6_01	CATTTACCTGTCT;	655;	13;	p;	151188	2610028H24Rik	RIKEN_cDNA_2610028H24_gene_[Source:MGI_Symbol;Acc:MGI:1924214]	protein_coding
ENSMUSG00000009114	V$ESE1_Q3	AGTTTCCTGA;	218;	10;	p;	137223	2610028H24Rik	RIKEN_cDNA_2610028H24_gene_[Source:MGI_Symbol;Acc:MGI:1924214]	protein_coding
ENSMUSG00000009114	V$FXR_Q3	TAGGGTGATTGACT;	53;	14;	p;	149004	2610028H24Rik	RIKEN_cDNA_2610028H24_gene_[Source:MGI_Symbol;Acc:MGI:1924214]	protein_coding
ENSMUSG00000009114	V$GATA3_01	GAGATAGTG;	395;	9;	n;	104527	2610028H24Rik	RIKEN_cDNA_2610028H24_gene_[Source:MGI_Symbol;Acc:MGI:1924214]	protein_coding
ENSMUSG00000009114	V$HNF4_01_B	GGGGTCAAAGGCAGT;	176;	15;	n;	147695	2610028H24Rik	RIKEN_cDNA_2610028H24_gene_[Source:MGI_Symbol;Acc:MGI:1924214]	protein_coding
ENSMUSG00000009114	V$NFE2_01	CACTGACTCAC;	489;	11;	n;	134039	2610028H24Rik	RIKEN_cDNA_2610028H24_gene_[Source:MGI_Symbol;Acc:MGI:1924214]	protein_coding
ENSMUSG00000009114	V$PPARG_01	GGGGAGGTAAAAGGCCAGGGA;	444;	21;	n;	862041	2610028H24Rik	RIKEN_cDNA_2610028H24_gene_[Source:MGI_Symbol;Acc:MGI:1924214]	protein_coding
ENSMUSG00000009114	V$RFX1_02	CTGGAGCCTAGGTAACCC;	0;	18;	n;	136409	2610028H24Rik	RIKEN_cDNA_2610028H24_gene_[Source:MGI_Symbol;Acc:MGI:1924214]	protein_coding
ENSMUSG00000009114	V$RXRLXRB_01	AGGTAAAAGGCCA;	448;	13;	n;	116379	2610028H24Rik	RIKEN_cDNA_2610028H24_gene_[Source:MGI_Symbol;Acc:MGI:1924214]	protein_coding
ENSMUSG00000009114	V$SOX_Q6	CTCTTTGTTATAC;	693;	13;	p;	155786	2610028H24Rik	RIKEN_cDNA_2610028H24_gene_[Source:MGI_Symbol;Acc:MGI:1924214]	protein_coding
ENSMUSG00000013033	V$AHR_Q5	TTTGCGTGCCT;	185;	11;	p;	12411	Lphn1	latrophilin_1_[Source:MGI_Symbol;Acc:MGI:1929461]	protein_coding
ENSMUSG00000013033	V$BEN_02	CTGCGACA;	212;	8;	n;	130232	Lphn1	latrophilin_1_[Source:MGI_Symbol;Acc:MGI:1929461]	protein_coding
ENSMUSG00000013033	V$FOXM1_01	AGATGGAGT;	152;	9;	n;	115136	Lphn1	latrophilin_1_[Source:MGI_Symbol;Acc:MGI:1929461]	protein_coding
ENSMUSG00000013033	V$HIC1_03	TCGCGCTGCCCGCAGGGG;	768;	18;	n;	130111	Lphn1	latrophilin_1_[Source:MGI_Symbol;Acc:MGI:1929461]	protein_coding
ENSMUSG00000013033	V$KROX_Q6	GCCGCCCCCCTCCC;	582;	14;	p;	149623	Lphn1	latrophilin_1_[Source:MGI_Symbol;Acc:MGI:1929461]	protein_coding
ENSMUSG00000013033	V$MUSCLE_INI_B	TGCTCCGGCCACCCCGGGGGC;	707;	21;	p;	133332	Lphn1	latrophilin_1_[Source:MGI_Symbol;Acc:MGI:1929461]	protein_coding
ENSMUSG00000013033	V$RREB1_01	CCCCACCCCCCCCC;	403;	14;	p;	178313	Lphn1	latrophilin_1_[Source:MGI_Symbol;Acc:MGI:1929461]	protein_coding
ENSMUSG00000013033	V$SREBP_Q6	CTCCCCACCCCACGT;	0;	15;	p;	125395	Lphn1	latrophilin_1_[Source:MGI_Symbol;Acc:MGI:1929461]	protein_coding
ENSMUSG00000013033	V$VMYB_01	AAAAACGGAA;	376;	10;	n;	115649	Lphn1	latrophilin_1_[Source:MGI_Symbol;Acc:MGI:1929461]	protein_coding
ENSMUSG00000013033	V$ZNF219_01	CGCCCCCCTCCC;	584;	12;	p;	196594	Lphn1	latrophilin_1_[Source:MGI_Symbol;Acc:MGI:1929461]	protein_coding
ENSMUSG00000014602	V$BRACH_01	GTGTTAACAGGTAGGTCTCAAAAA;	697;	24;	p;	124244	Kif1a	kinesin_family_member_1A_[Source:MGI_Symbol;Acc:MGI:108391]	protein_coding
ENSMUSG00000014602	V$E2_01	GGACCCTCCCCGGTGC;	136;	16;	n;	13.58	Kif1a	kinesin_family_member_1A_[Source:MGI_Symbol;Acc:MGI:108391]	protein_coding
ENSMUSG00000014602	V$E2A_Q2	GCACCTGTCCCTGG;	35;	14;	n;	146507	Kif1a	kinesin_family_member_1A_[Source:MGI_Symbol;Acc:MGI:108391]	protein_coding
ENSMUSG00000014602	V$E2_Q6	GGACCCTCCCCGGTGC;	136;	16;	n;	123697	Kif1a	kinesin_family_member_1A_[Source:MGI_Symbol;Acc:MGI:108391]	protein_coding
ENSMUSG00000014602	V$EFC_Q6	CGATGCCAGGGACA;	30;	14;	p;	123655	Kif1a	kinesin_family_member_1A_[Source:MGI_Symbol;Acc:MGI:108391]	protein_coding
ENSMUSG00000014602	V$GATA1_01	GGTGATAGGG;	739;	10;	n;	959894	Kif1a	kinesin_family_member_1A_[Source:MGI_Symbol;Acc:MGI:108391]	protein_coding
ENSMUSG00000014602	V$GATA2_01	GGGGATAGCC;	112;	10;	p;	94778	Kif1a	kinesin_family_member_1A_[Source:MGI_Symbol;Acc:MGI:108391]	protein_coding
ENSMUSG00000014602	V$HOXA11_01	TGAAATCATAAAAACT;	544;	16;	p;	133302	Kif1a	kinesin_family_member_1A_[Source:MGI_Symbol;Acc:MGI:108391]	protein_coding
ENSMUSG00000014602	V$HOXC12_01	TGAAATCATAAAAACTG;	544;	17;	p;	115588	Kif1a	kinesin_family_member_1A_[Source:MGI_Symbol;Acc:MGI:108391]	protein_coding
ENSMUSG00000014602	V$HOXD11_01	TGAAATCATAAAAACTG;	544;	17;	p;	122314	Kif1a	kinesin_family_member_1A_[Source:MGI_Symbol;Acc:MGI:108391]	protein_coding
ENSMUSG00000014602	V$KROX_Q6	CGCGCCCCCGACCC;	222;	14;	p;	168881	Kif1a	kinesin_family_member_1A_[Source:MGI_Symbol;Acc:MGI:108391]	protein_coding
ENSMUSG00000014602	V$LMAF_Q2	GCTCAGCAG;	443;	9;	p;	139584	Kif1a	kinesin_family_member_1A_[Source:MGI_Symbol;Acc:MGI:108391]	protein_coding
ENSMUSG00000014602	V$MYOD_Q6_01	CAGGGACAGGTGCGGGAT;	36;	18;	p;	144471	Kif1a	kinesin_family_member_1A_[Source:MGI_Symbol;Acc:MGI:108391]	protein_coding
ENSMUSG00000014602	V$NRSF_01	CACAGCACCAGGAGCAGGCAG;	177;	21;	n;	11229	Kif1a	kinesin_family_member_1A_[Source:MGI_Symbol;Acc:MGI:108391]	protein_coding
ENSMUSG00000014602	V$NRSF_Q4	TGCCTGCTCCTGGTGCTGT;	178;	19;	p;	178085	Kif1a	kinesin_family_member_1A_[Source:MGI_Symbol;Acc:MGI:108391]	protein_coding
ENSMUSG00000014602	V$PAX3_01	TCGTCACAGCACC;	189;	13;	n;	114517	Kif1a	kinesin_family_member_1A_[Source:MGI_Symbol;Acc:MGI:108391]	protein_coding
ENSMUSG00000014602	V$RREB1_01	CCCCAACCCCCTCC;	363;	14;	n;	146321	Kif1a	kinesin_family_member_1A_[Source:MGI_Symbol;Acc:MGI:108391]	protein_coding
ENSMUSG00000014602	V$SP1_02	GGGGTGGGGGG;	611;	11;	p;	161771	Kif1a	kinesin_family_member_1A_[Source:MGI_Symbol;Acc:MGI:108391]	protein_coding
ENSMUSG00000015027	V$AP2_Q3	GGCGGCGGGCGGCGGG;	520;	16;	p;	14776	Galns	galactosamine_(N-acetyl)-6-sulfate_sulfatase_[Source:MGI_Symbol;Acc:MGI:1355303]	protein_coding
ENSMUSG00000015027	V$BEN_01	CAGCGACC;	703;	8;	n;	998566	Galns	galactosamine_(N-acetyl)-6-sulfate_sulfatase_[Source:MGI_Symbol;Acc:MGI:1355303]	protein_coding
ENSMUSG00000015027	V$ELK1_02	CGAGCCGGAAGGAT;	606;	14;	n;	124253	Galns	galactosamine_(N-acetyl)-6-sulfate_sulfatase_[Source:MGI_Symbol;Acc:MGI:1355303]	protein_coding
ENSMUSG00000015027	V$GC_01	AATGGGCGGGGCCT;	399;	14;	p;	162749	Galns	galactosamine_(N-acetyl)-6-sulfate_sulfatase_[Source:MGI_Symbol;Acc:MGI:1355303]	protein_coding
ENSMUSG00000015027	V$HEN1_01	CTTGGCCGCAGGTGCTCCGCAG;	56;	22;	n;	170255	Galns	galactosamine_(N-acetyl)-6-sulfate_sulfatase_[Source:MGI_Symbol;Acc:MGI:1355303]	protein_coding
ENSMUSG00000015027	V$HEN1_02	CTTGGCCGCAGGTGCTCCGCAG;	56;	22;	n;	183769	Galns	galactosamine_(N-acetyl)-6-sulfate_sulfatase_[Source:MGI_Symbol;Acc:MGI:1355303]	protein_coding
ENSMUSG00000015027	V$LMO2COM_01	CCGCAGGTGCTC;	61;	12;	n;	140469	Galns	galactosamine_(N-acetyl)-6-sulfate_sulfatase_[Source:MGI_Symbol;Acc:MGI:1355303]	protein_coding
ENSMUSG00000015027	V$MYCMAX_B	GCCACGCGGC;	4;	10;	n;	127206	Galns	galactosamine_(N-acetyl)-6-sulfate_sulfatase_[Source:MGI_Symbol;Acc:MGI:1355303]	protein_coding
ENSMUSG00000015027	V$MYF_01	CAGCAGCTGCTG;	101;	12;	p;	178159	Galns	galactosamine_(N-acetyl)-6-sulfate_sulfatase_[Source:MGI_Symbol;Acc:MGI:1355303]	protein_coding
ENSMUSG00000015027	V$RNF96_01	GCCCGCAGCC;	499;	10;	n;	154787	Galns	galactosamine_(N-acetyl)-6-sulfate_sulfatase_[Source:MGI_Symbol;Acc:MGI:1355303]	protein_coding
ENSMUSG00000015027	V$SP1_Q4_01	AATGGGCGGGGCC;	399;	13;	p;	157097	Galns	galactosamine_(N-acetyl)-6-sulfate_sulfatase_[Source:MGI_Symbol;Acc:MGI:1355303]	protein_coding
ENSMUSG00000015027	V$SP1_Q6	AATGGGCGGGGCC;	399;	13;	p;	150788	Galns	galactosamine_(N-acetyl)-6-sulfate_sulfatase_[Source:MGI_Symbol;Acc:MGI:1355303]	protein_coding
ENSMUSG00000015027	V$SREBP1_01	CATCATGTGAC;	426;	11;	n;	137033	Galns	galactosamine_(N-acetyl)-6-sulfate_sulfatase_[Source:MGI_Symbol;Acc:MGI:1355303]	protein_coding
ENSMUSG00000015027	V$STAT_01	TTCCCGTAA;	308;	9;	n;	141795	Galns	galactosamine_(N-acetyl)-6-sulfate_sulfatase_[Source:MGI_Symbol;Acc:MGI:1355303]	protein_coding
ENSMUSG00000015027	V$STAT1_01	TGGGCCTTACGGGAAAGGGGC;	302;	21;	p;	144418	Galns	galactosamine_(N-acetyl)-6-sulfate_sulfatase_[Source:MGI_Symbol;Acc:MGI:1355303]	protein_coding
ENSMUSG00000015027	V$YY1_Q6_02	ACCGCCATATT;	453;	11;	n;	122515	Galns	galactosamine_(N-acetyl)-6-sulfate_sulfatase_[Source:MGI_Symbol;Acc:MGI:1355303]	protein_coding
ENSMUSG00000015627	V$ARNT_01	GGGGCCACGTGACCCG;	307;	16;	p;	13918	Gata5	GATA_binding_protein_5_[Source:MGI_Symbol;Acc:MGI:109497]	protein_coding
ENSMUSG00000015627	V$CDPCR1_01	AATCAATCGC;	589;	10;	n;	115802	Gata5	GATA_binding_protein_5_[Source:MGI_Symbol;Acc:MGI:109497]	protein_coding
ENSMUSG00000015627	V$EGR_Q6	GCGGGGGCGGG;	227;	11;	n;	133263	Gata5	GATA_binding_protein_5_[Source:MGI_Symbol;Acc:MGI:109497]	protein_coding
ENSMUSG00000015627	V$HSF2_02	GAACCGTCTAGAA;	442;	13;	p;	129539	Gata5	GATA_binding_protein_5_[Source:MGI_Symbol;Acc:MGI:109497]	protein_coding
ENSMUSG00000015627	V$KROX_Q6	CCCGCCCCCGCCGT;	227;	14;	p;	15613	Gata5	GATA_binding_protein_5_[Source:MGI_Symbol;Acc:MGI:109497]	protein_coding
ENSMUSG00000015627	V$MYCMAX_03	GCGGGGCCACGTGACCCGAA;	305;	20;	p;	13.45	Gata5	GATA_binding_protein_5_[Source:MGI_Symbol;Acc:MGI:109497]	protein_coding
ENSMUSG00000015627	V$NEUROD_02	CTGCTGCTGTCC;	426;	12;	n;	151939	Gata5	GATA_binding_protein_5_[Source:MGI_Symbol;Acc:MGI:109497]	protein_coding
ENSMUSG00000015627	V$PADS_C	TGTGGTCTC;	346;	9;	n;	14253	Gata5	GATA_binding_protein_5_[Source:MGI_Symbol;Acc:MGI:109497]	protein_coding
ENSMUSG00000015627	V$RBPJK_Q4	TTCCCACG;	620;	8;	n;	137396	Gata5	GATA_binding_protein_5_[Source:MGI_Symbol;Acc:MGI:109497]	protein_coding
ENSMUSG00000015627	V$RFX1_02	CCGTGACCGTAGCAACAA;	457;	18;	n;	139975	Gata5	GATA_binding_protein_5_[Source:MGI_Symbol;Acc:MGI:109497]	protein_coding
ENSMUSG00000015627	V$SP1_Q2_01	CCCCGCCCCC;	226;	10;	p;	158638	Gata5	GATA_binding_protein_5_[Source:MGI_Symbol;Acc:MGI:109497]	protein_coding
ENSMUSG00000015627	V$SP1_Q4_01	CGGGGGCGGGGCA;	224;	13;	n;	15397	Gata5	GATA_binding_protein_5_[Source:MGI_Symbol;Acc:MGI:109497]	protein_coding
ENSMUSG00000015627	V$SP1_Q6_01	GGGGCGGGGC;	225;	10;	n;	161448	Gata5	GATA_binding_protein_5_[Source:MGI_Symbol;Acc:MGI:109497]	protein_coding
ENSMUSG00000015627	V$SP1_Q6	CGGGGGCGGGGCA;	224;	13;	n;	153742	Gata5	GATA_binding_protein_5_[Source:MGI_Symbol;Acc:MGI:109497]	protein_coding
ENSMUSG00000015627	V$SP1SP3_Q4	CCGCCCCCGCC;	228;	11;	p;	153363	Gata5	GATA_binding_protein_5_[Source:MGI_Symbol;Acc:MGI:109497]	protein_coding
ENSMUSG00000015627	V$SP4_Q5	GCCCCGCCCCC;	225;	11;	p;	174814	Gata5	GATA_binding_protein_5_[Source:MGI_Symbol;Acc:MGI:109497]	protein_coding
ENSMUSG00000015627	V$UF1H3BETA_Q6	GGCGGGGGCGGGGC;	225;	14;	n;	18827	Gata5	GATA_binding_protein_5_[Source:MGI_Symbol;Acc:MGI:109497]	protein_coding
ENSMUSG00000015627	V$USF_01	GGGCCACGTGACCC;	308;	14;	p;	164086	Gata5	GATA_binding_protein_5_[Source:MGI_Symbol;Acc:MGI:109497]	protein_coding
ENSMUSG00000015627	V$USF_Q6_01	GGCCACGTGACC;	309;	12;	p;	151898	Gata5	GATA_binding_protein_5_[Source:MGI_Symbol;Acc:MGI:109497]	protein_coding
ENSMUSG00000015627	V$USF_Q6	GCCACGTGAC;	310;	10;	p;	126482	Gata5	GATA_binding_protein_5_[Source:MGI_Symbol;Acc:MGI:109497]	protein_coding
ENSMUSG00000015627	V$ZID_01	TGGCTCCAGCACC;	567;	13;	n;	172099	Gata5	GATA_binding_protein_5_[Source:MGI_Symbol;Acc:MGI:109497]	protein_coding
ENSMUSG00000015709	V$AP2ALPHA_01	GCCCCGGGG;	45;	9;	n;	108324	Arnt2	aryl_hydrocarbon_receptor_nuclear_translocator_2_[Source:MGI_Symbol;Acc:MGI:107188]	protein_coding
ENSMUSG00000015709	V$BEN_01	CAGCGGCC;	29;	8;	p;	990061	Arnt2	aryl_hydrocarbon_receptor_nuclear_translocator_2_[Source:MGI_Symbol;Acc:MGI:107188]	protein_coding
ENSMUSG00000015709	V$CACCCBINDINGFACTOR_Q6	CAGCCCCGGGGTGGGG;	40;	16;	n;	14549	Arnt2	aryl_hydrocarbon_receptor_nuclear_translocator_2_[Source:MGI_Symbol;Acc:MGI:107188]	protein_coding
ENSMUSG00000015709	V$CNOT3_01	GGCCGCGGCG;	196;	10;	n;	151419	Arnt2	aryl_hydrocarbon_receptor_nuclear_translocator_2_[Source:MGI_Symbol;Acc:MGI:107188]	protein_coding
ENSMUSG00000015709	V$CP2_02	GCTGGCCCGCGCCGG;	179;	15;	n;	136691	Arnt2	aryl_hydrocarbon_receptor_nuclear_translocator_2_[Source:MGI_Symbol;Acc:MGI:107188]	protein_coding
ENSMUSG00000015709	V$EGR_Q6	GCGGGGGCGGG;	159;	11;	p;	133263	Arnt2	aryl_hydrocarbon_receptor_nuclear_translocator_2_[Source:MGI_Symbol;Acc:MGI:107188]	protein_coding
ENSMUSG00000015709	V$GATA2_01	GCGGATAGGG;	503;	10;	n;	960774	Arnt2	aryl_hydrocarbon_receptor_nuclear_translocator_2_[Source:MGI_Symbol;Acc:MGI:107188]	protein_coding
ENSMUSG00000015709	V$HIC1_02	CCAGGGTGCCCGGGA;	677;	15;	n;	128112	Arnt2	aryl_hydrocarbon_receptor_nuclear_translocator_2_[Source:MGI_Symbol;Acc:MGI:107188]	protein_coding
ENSMUSG00000015709	V$HIC1_03	CCAGGGTGCCCGGGAGCT;	674;	18;	n;	142113	Arnt2	aryl_hydrocarbon_receptor_nuclear_translocator_2_[Source:MGI_Symbol;Acc:MGI:107188]	protein_coding
ENSMUSG00000015709	V$KROX_Q6	CCCGTCCCCGCCCC;	162;	14;	n;	14425	Arnt2	aryl_hydrocarbon_receptor_nuclear_translocator_2_[Source:MGI_Symbol;Acc:MGI:107188]	protein_coding
ENSMUSG00000015709	V$MUSCLE_INI_B	GCCACTCCCCACCCCGGGGCT;	34;	21;	p;	13418	Arnt2	aryl_hydrocarbon_receptor_nuclear_translocator_2_[Source:MGI_Symbol;Acc:MGI:107188]	protein_coding
ENSMUSG00000015709	V$NRSF_Q4	CTCCTGCCCGCGCTGCTCC;	270;	19;	p;	166923	Arnt2	aryl_hydrocarbon_receptor_nuclear_translocator_2_[Source:MGI_Symbol;Acc:MGI:107188]	protein_coding
ENSMUSG00000015709	V$P300_01	ATAGGGAGTGCGCC;	495;	14;	n;	119306	Arnt2	aryl_hydrocarbon_receptor_nuclear_translocator_2_[Source:MGI_Symbol;Acc:MGI:107188]	protein_coding
ENSMUSG00000015709	V$RFX1_02	CCGGCAAGATGGCAACCC;	116;	18;	n;	131697	Arnt2	aryl_hydrocarbon_receptor_nuclear_translocator_2_[Source:MGI_Symbol;Acc:MGI:107188]	protein_coding
ENSMUSG00000015709	V$SP1_01	GGGGCGGGGA;	162;	10;	p;	126585	Arnt2	aryl_hydrocarbon_receptor_nuclear_translocator_2_[Source:MGI_Symbol;Acc:MGI:107188]	protein_coding
ENSMUSG00000015709	V$SP1_02	GGGGCGGGGAC;	162;	11;	p;	16098	Arnt2	aryl_hydrocarbon_receptor_nuclear_translocator_2_[Source:MGI_Symbol;Acc:MGI:107188]	protein_coding
ENSMUSG00000015709	V$SP1_Q2_01	CCCCGCCCCC;	161;	10;	n;	158638	Arnt2	aryl_hydrocarbon_receptor_nuclear_translocator_2_[Source:MGI_Symbol;Acc:MGI:107188]	protein_coding
ENSMUSG00000015709	V$SP1_Q4_01	CGGGGGCGGGGAC;	160;	13;	p;	152147	Arnt2	aryl_hydrocarbon_receptor_nuclear_translocator_2_[Source:MGI_Symbol;Acc:MGI:107188]	protein_coding
ENSMUSG00000015709	V$SP1_Q6_01	GGGGCGGGGG;	156;	10;	p;	14578	Arnt2	aryl_hydrocarbon_receptor_nuclear_translocator_2_[Source:MGI_Symbol;Acc:MGI:107188]	protein_coding
ENSMUSG00000015709	V$SP1_Q6	CGGGGGCGGGGGC;	154;	13;	p;	16137	Arnt2	aryl_hydrocarbon_receptor_nuclear_translocator_2_[Source:MGI_Symbol;Acc:MGI:107188]	protein_coding
ENSMUSG00000015709	V$SP1SP3_Q4	CCGCCCCCGCC;	158;	11;	n;	153363	Arnt2	aryl_hydrocarbon_receptor_nuclear_translocator_2_[Source:MGI_Symbol;Acc:MGI:107188]	protein_coding
ENSMUSG00000015709	V$SP4_Q5	TCCCCGCCCCC;	161;	11;	n;	157715	Arnt2	aryl_hydrocarbon_receptor_nuclear_translocator_2_[Source:MGI_Symbol;Acc:MGI:107188]	protein_coding
ENSMUSG00000015709	V$TAXCREB_01	GAGGGTTGACGGCGG;	98;	15;	p;	14971	Arnt2	aryl_hydrocarbon_receptor_nuclear_translocator_2_[Source:MGI_Symbol;Acc:MGI:107188]	protein_coding
ENSMUSG00000015709	V$UF1H3BETA_Q6	GGCGGGGGCGGGGA;	158;	14;	p;	171202	Arnt2	aryl_hydrocarbon_receptor_nuclear_translocator_2_[Source:MGI_Symbol;Acc:MGI:107188]	protein_coding
ENSMUSG00000015709	V$YY1_Q6	GCCATCTTG;	121;	9;	p;	132682	Arnt2	aryl_hydrocarbon_receptor_nuclear_translocator_2_[Source:MGI_Symbol;Acc:MGI:107188]	protein_coding
ENSMUSG00000016327	V$AHRARNT_01	GTGGGTGCGCGTGCAC;	280;	16;	n;	147365	Atp1b4	ATPase,_(Na+)/K+_transporting,_beta_4_polypeptide_[Source:MGI_Symbol;Acc:MGI:1915071]	protein_coding
ENSMUSG00000016327	V$ALPHACP1_01	CAACCAATGAG;	508;	11;	p;	170055	Atp1b4	ATPase,_(Na+)/K+_transporting,_beta_4_polypeptide_[Source:MGI_Symbol;Acc:MGI:1915071]	protein_coding
ENSMUSG00000016327	V$BARHL2_01	CCCAATCAATTAAAAA;	778;	16;	n;	153639	Atp1b4	ATPase,_(Na+)/K+_transporting,_beta_4_polypeptide_[Source:MGI_Symbol;Acc:MGI:1915071]	protein_coding
ENSMUSG00000016327	V$DBX1_01	CAATCAATTAAAAAGGG;	775;	17;	n;	12598	Atp1b4	ATPase,_(Na+)/K+_transporting,_beta_4_polypeptide_[Source:MGI_Symbol;Acc:MGI:1915071]	protein_coding
ENSMUSG00000016327	V$DUXL_01	CAACCCAATCAATTAAA;	780;	17;	n;	193319	Atp1b4	ATPase,_(Na+)/K+_transporting,_beta_4_polypeptide_[Source:MGI_Symbol;Acc:MGI:1915071]	protein_coding
ENSMUSG00000016327	V$HELIOSA_01	CTTTGGGATAA;	9;	11;	p;	117842	Atp1b4	ATPase,_(Na+)/K+_transporting,_beta_4_polypeptide_[Source:MGI_Symbol;Acc:MGI:1915071]	protein_coding
ENSMUSG00000016327	V$HMX1_02	CCAATCAATTAAAAAGG;	776;	17;	n;	140515	Atp1b4	ATPase,_(Na+)/K+_transporting,_beta_4_polypeptide_[Source:MGI_Symbol;Acc:MGI:1915071]	protein_coding
ENSMUSG00000016327	V$HMX3_02	CCAATCAATTAAAAAGG;	776;	17;	n;	149746	Atp1b4	ATPase,_(Na+)/K+_transporting,_beta_4_polypeptide_[Source:MGI_Symbol;Acc:MGI:1915071]	protein_coding
ENSMUSG00000016327	V$HOXC4_01	CCAATCAATTAAAAAGG;	776;	17;	n;	136335	Atp1b4	ATPase,_(Na+)/K+_transporting,_beta_4_polypeptide_[Source:MGI_Symbol;Acc:MGI:1915071]	protein_coding
ENSMUSG00000016327	V$HOXC5_01	CCAATCAATTAAAAAGG;	776;	17;	n;	139324	Atp1b4	ATPase,_(Na+)/K+_transporting,_beta_4_polypeptide_[Source:MGI_Symbol;Acc:MGI:1915071]	protein_coding
ENSMUSG00000016327	V$ISL2_01	CCCAATCAATTAAAAA;	778;	16;	n;	158395	Atp1b4	ATPase,_(Na+)/K+_transporting,_beta_4_polypeptide_[Source:MGI_Symbol;Acc:MGI:1915071]	protein_coding
ENSMUSG00000016327	V$LHX3_02	CCAATCAATTAAAAAGG;	776;	17;	n;	138379	Atp1b4	ATPase,_(Na+)/K+_transporting,_beta_4_polypeptide_[Source:MGI_Symbol;Acc:MGI:1915071]	protein_coding
ENSMUSG00000016327	V$LHX5_01	CCAATCAATTAAAAAGG;	776;	17;	n;	14585	Atp1b4	ATPase,_(Na+)/K+_transporting,_beta_4_polypeptide_[Source:MGI_Symbol;Acc:MGI:1915071]	protein_coding
ENSMUSG00000016327	V$LHX9_01	CCAATCAATTAAAAAGG;	776;	17;	n;	143017	Atp1b4	ATPase,_(Na+)/K+_transporting,_beta_4_polypeptide_[Source:MGI_Symbol;Acc:MGI:1915071]	protein_coding
ENSMUSG00000016327	V$LIM1_01	CCAATCAATTAAAAAGG;	776;	17;	n;	161592	Atp1b4	ATPase,_(Na+)/K+_transporting,_beta_4_polypeptide_[Source:MGI_Symbol;Acc:MGI:1915071]	protein_coding
ENSMUSG00000016327	V$LMX1_01	CCAATCAATTAAAAAGG;	776;	17;	n;	154333	Atp1b4	ATPase,_(Na+)/K+_transporting,_beta_4_polypeptide_[Source:MGI_Symbol;Acc:MGI:1915071]	protein_coding
ENSMUSG00000016327	V$NCX_02	CAATCAATTAAAAAGGG;	775;	17;	n;	136393	Atp1b4	ATPase,_(Na+)/K+_transporting,_beta_4_polypeptide_[Source:MGI_Symbol;Acc:MGI:1915071]	protein_coding
ENSMUSG00000016327	V$NFY_01	GCCAACCAATGAGAGA;	506;	16;	p;	167128	Atp1b4	ATPase,_(Na+)/K+_transporting,_beta_4_polypeptide_[Source:MGI_Symbol;Acc:MGI:1915071]	protein_coding
ENSMUSG00000016327	V$NFY_Q6	CAACCAATGAG;	508;	11;	p;	128255	Atp1b4	ATPase,_(Na+)/K+_transporting,_beta_4_polypeptide_[Source:MGI_Symbol;Acc:MGI:1915071]	protein_coding
ENSMUSG00000016327	V$NKX52_01	CCAATCAATTAAAAAGG;	776;	17;	n;	143497	Atp1b4	ATPase,_(Na+)/K+_transporting,_beta_4_polypeptide_[Source:MGI_Symbol;Acc:MGI:1915071]	protein_coding
ENSMUSG00000016327	V$NKX61_01	TTTTTAATTGATT;	778;	13;	p;	187835	Atp1b4	ATPase,_(Na+)/K+_transporting,_beta_4_polypeptide_[Source:MGI_Symbol;Acc:MGI:1915071]	protein_coding
ENSMUSG00000016327	V$SREBP_Q3	CCCCTCACCCTA;	230;	12;	p;	135921	Atp1b4	ATPase,_(Na+)/K+_transporting,_beta_4_polypeptide_[Source:MGI_Symbol;Acc:MGI:1915071]	protein_coding
ENSMUSG00000016327	V$VSX1_01	CCAATCAATTAAAAAGG;	776;	17;	n;	147668	Atp1b4	ATPase,_(Na+)/K+_transporting,_beta_4_polypeptide_[Source:MGI_Symbol;Acc:MGI:1915071]	protein_coding
ENSMUSG00000017300	V$AP1FJ_Q2	GGTGACTTAGT;	434;	11;	n;	129421	Tnnc2	troponin_C2,_fast_[Source:MGI_Symbol;Acc:MGI:98780]	protein_coding
ENSMUSG00000017300	V$AP1_Q2	GGTGACTTAGT;	434;	11;	n;	12666	Tnnc2	troponin_C2,_fast_[Source:MGI_Symbol;Acc:MGI:98780]	protein_coding
ENSMUSG00000017300	V$AP1_Q4	GATGACTAAGT;	430;	11;	p;	133044	Tnnc2	troponin_C2,_fast_[Source:MGI_Symbol;Acc:MGI:98780]	protein_coding
ENSMUSG00000017300	V$CAAT_01	CCTGACCAATCA;	39;	12;	p;	13.86	Tnnc2	troponin_C2,_fast_[Source:MGI_Symbol;Acc:MGI:98780]	protein_coding
ENSMUSG00000017300	V$E12_Q6	AGCAGGTGGCA;	142;	11;	p;	13881	Tnnc2	troponin_C2,_fast_[Source:MGI_Symbol;Acc:MGI:98780]	protein_coding
ENSMUSG00000017300	V$FOXJ2_02	ATAATAATAGTTAC;	583;	14;	n;	142219	Tnnc2	troponin_C2,_fast_[Source:MGI_Symbol;Acc:MGI:98780]	protein_coding
ENSMUSG00000017300	V$GAF_Q6	CACATTCCCGT;	355;	11;	n;	13.35	Tnnc2	troponin_C2,_fast_[Source:MGI_Symbol;Acc:MGI:98780]	protein_coding
ENSMUSG00000017300	V$GATA1_03	AGGGGGATTAGAAC;	721;	14;	n;	129938	Tnnc2	troponin_C2,_fast_[Source:MGI_Symbol;Acc:MGI:98780]	protein_coding
ENSMUSG00000017300	V$GC_01	GAGGGGAGGGGCTT;	66;	14;	n;	152944	Tnnc2	troponin_C2,_fast_[Source:MGI_Symbol;Acc:MGI:98780]	protein_coding
ENSMUSG00000017300	V$LRH1_Q5	CCGGCCTTGAAC;	681;	12;	p;	146959	Tnnc2	troponin_C2,_fast_[Source:MGI_Symbol;Acc:MGI:98780]	protein_coding
ENSMUSG00000017300	V$LXR_DR4_Q3	AGACCGGCCTTGAACC;	678;	16;	p;	147341	Tnnc2	troponin_C2,_fast_[Source:MGI_Symbol;Acc:MGI:98780]	protein_coding
ENSMUSG00000017300	V$NFY_01	CCTGACCAATCAGATG;	39;	16;	p;	154987	Tnnc2	troponin_C2,_fast_[Source:MGI_Symbol;Acc:MGI:98780]	protein_coding
ENSMUSG00000017300	V$NFY_C	TCTGATTGGTCAGG;	39;	14;	n;	139305	Tnnc2	troponin_C2,_fast_[Source:MGI_Symbol;Acc:MGI:98780]	protein_coding
ENSMUSG00000017300	V$NFY_Q6_01	TCCTGACCAATCA;	38;	13;	p;	14368	Tnnc2	troponin_C2,_fast_[Source:MGI_Symbol;Acc:MGI:98780]	protein_coding
ENSMUSG00000017300	V$NFY_Q6	TGACCAATCAG;	41;	11;	p;	144799	Tnnc2	troponin_C2,_fast_[Source:MGI_Symbol;Acc:MGI:98780]	protein_coding
ENSMUSG00000017300	V$OBOX1_01	GTAGGGGGATTAGAACC;	720;	17;	n;	150979	Tnnc2	troponin_C2,_fast_[Source:MGI_Symbol;Acc:MGI:98780]	protein_coding
ENSMUSG00000017300	V$OBOX2_01	GTAGGGGGATTAGAACC;	720;	17;	n;	156616	Tnnc2	troponin_C2,_fast_[Source:MGI_Symbol;Acc:MGI:98780]	protein_coding
ENSMUSG00000017300	V$OBOX3_01	GTAGGGGGATTAGAACC;	720;	17;	n;	150421	Tnnc2	troponin_C2,_fast_[Source:MGI_Symbol;Acc:MGI:98780]	protein_coding
ENSMUSG00000017300	V$PITX1_01	GTAGGGGGATTAGAACC;	720;	17;	n;	166947	Tnnc2	troponin_C2,_fast_[Source:MGI_Symbol;Acc:MGI:98780]	protein_coding
ENSMUSG00000017300	V$SP1_02	GGGGTGGGGGG;	222;	11;	n;	161771	Tnnc2	troponin_C2,_fast_[Source:MGI_Symbol;Acc:MGI:98780]	protein_coding
ENSMUSG00000017300	V$SREBP1_Q5	CCCCCCACCCCACTC;	222;	15;	p;	125087	Tnnc2	troponin_C2,_fast_[Source:MGI_Symbol;Acc:MGI:98780]	protein_coding
ENSMUSG00000017300	V$SREBP_Q6	CCCCCCACCCCACTC;	222;	15;	p;	128079	Tnnc2	troponin_C2,_fast_[Source:MGI_Symbol;Acc:MGI:98780]	protein_coding
ENSMUSG00000017300	V$ZNF219_01	CTCCCCCCACCC;	220;	12;	p;	179969	Tnnc2	troponin_C2,_fast_[Source:MGI_Symbol;Acc:MGI:98780]	protein_coding
ENSMUSG00000017390	V$AFP1_Q6	ATTAAATACAC;	72;	11;	n;	132138	Aldoc	aldolase_C,_fructose-bisphosphate_[Source:MGI_Symbol;Acc:MGI:101863]	protein_coding
ENSMUSG00000017390	V$AIRE_01	GTAGGCACTGGTAAATATGGGGCAGA;	335;	26;	p;	133094	Aldoc	aldolase_C,_fructose-bisphosphate_[Source:MGI_Symbol;Acc:MGI:101863]	protein_coding
ENSMUSG00000017390	V$AP2_Q3	CCCCCCAGGCAGTGGT;	274;	16;	n;	148359	Aldoc	aldolase_C,_fructose-bisphosphate_[Source:MGI_Symbol;Acc:MGI:101863]	protein_coding
ENSMUSG00000017390	V$BEL1_B	TACCTGCTGATGTTTAGAGATCTCTCCT;	426;	28;	p;	149862	Aldoc	aldolase_C,_fructose-bisphosphate_[Source:MGI_Symbol;Acc:MGI:101863]	protein_coding
ENSMUSG00000017390	V$CRX_02	TGTTGGGGATTAAGCC;	462;	16;	n;	174833	Aldoc	aldolase_C,_fructose-bisphosphate_[Source:MGI_Symbol;Acc:MGI:101863]	protein_coding
ENSMUSG00000017390	V$CTF1_01	TGGAACCCTGCCAA;	558;	14;	n;	138989	Aldoc	aldolase_C,_fructose-bisphosphate_[Source:MGI_Symbol;Acc:MGI:101863]	protein_coding
ENSMUSG00000017390	V$DOBOX5_01	GTTGGGGATTAAGCCTG;	460;	17;	n;	143865	Aldoc	aldolase_C,_fructose-bisphosphate_[Source:MGI_Symbol;Acc:MGI:101863]	protein_coding
ENSMUSG00000017390	V$EGR_Q6	GTGGGGGGGAG;	239;	11;	p;	132849	Aldoc	aldolase_C,_fructose-bisphosphate_[Source:MGI_Symbol;Acc:MGI:101863]	protein_coding
ENSMUSG00000017390	V$ETS1_B	GCAGGAAGTGGTGAA;	156;	15;	n;	147941	Aldoc	aldolase_C,_fructose-bisphosphate_[Source:MGI_Symbol;Acc:MGI:101863]	protein_coding
ENSMUSG00000017390	V$ETS_Q4	CACCACTTCCTG;	158;	12;	p;	148271	Aldoc	aldolase_C,_fructose-bisphosphate_[Source:MGI_Symbol;Acc:MGI:101863]	protein_coding
ENSMUSG00000017390	V$FOXM1_01	AGATGGACT;	531;	9;	n;	115135	Aldoc	aldolase_C,_fructose-bisphosphate_[Source:MGI_Symbol;Acc:MGI:101863]	protein_coding
ENSMUSG00000017390	V$HELIOSA_01	TATTGGGATAA;	11;	11;	n;	12193	Aldoc	aldolase_C,_fructose-bisphosphate_[Source:MGI_Symbol;Acc:MGI:101863]	protein_coding
ENSMUSG00000017390	V$IPF1_02	AGCTAATCAG;	782;	10;	p;	12976	Aldoc	aldolase_C,_fructose-bisphosphate_[Source:MGI_Symbol;Acc:MGI:101863]	protein_coding
ENSMUSG00000017390	V$ISX_01	TATGCCAATTGGTCTT;	24;	16;	n;	139886	Aldoc	aldolase_C,_fructose-bisphosphate_[Source:MGI_Symbol;Acc:MGI:101863]	protein_coding
ENSMUSG00000017390	V$KROX_Q6	CCCGCCCTCTCCCC;	680;	14;	n;	154087	Aldoc	aldolase_C,_fructose-bisphosphate_[Source:MGI_Symbol;Acc:MGI:101863]	protein_coding
ENSMUSG00000017390	V$LHX61_02	TCCTCTGATTAGCTCGG;	779;	17;	n;	137011	Aldoc	aldolase_C,_fructose-bisphosphate_[Source:MGI_Symbol;Acc:MGI:101863]	protein_coding
ENSMUSG00000017390	V$MZF1_02	GGGGGATGGGGAA;	316;	13;	n;	137536	Aldoc	aldolase_C,_fructose-bisphosphate_[Source:MGI_Symbol;Acc:MGI:101863]	protein_coding
ENSMUSG00000017390	V$NF1_Q6_01	ATGGAACCCTGCCAACA;	556;	17;	n;	137651	Aldoc	aldolase_C,_fructose-bisphosphate_[Source:MGI_Symbol;Acc:MGI:101863]	protein_coding
ENSMUSG00000017390	V$NF1_Q6	TGTTGGCAGGGTTCCATG;	556;	18;	p;	133308	Aldoc	aldolase_C,_fructose-bisphosphate_[Source:MGI_Symbol;Acc:MGI:101863]	protein_coding
ENSMUSG00000017390	V$OTX2_01	GTTGGGGATTAAGCCTG;	460;	17;	n;	146539	Aldoc	aldolase_C,_fructose-bisphosphate_[Source:MGI_Symbol;Acc:MGI:101863]	protein_coding
ENSMUSG00000017390	V$PAX4_01	AGTGGTGAAGGGTGCCTAGGC;	144;	21;	n;	12039	Aldoc	aldolase_C,_fructose-bisphosphate_[Source:MGI_Symbol;Acc:MGI:101863]	protein_coding
ENSMUSG00000017390	V$SP1_02	GGGGTGGGGGG;	236;	11;	p;	161771	Aldoc	aldolase_C,_fructose-bisphosphate_[Source:MGI_Symbol;Acc:MGI:101863]	protein_coding
ENSMUSG00000017390	V$TEL2_Q6	CCACTTCCTG;	160;	10;	p;	144914	Aldoc	aldolase_C,_fructose-bisphosphate_[Source:MGI_Symbol;Acc:MGI:101863]	protein_coding
ENSMUSG00000017453	V$BCL6_01	TTTCCTGGATTTTTTT;	506;	16;	n;	10847	Pipox	pipecolic_acid_oxidase_[Source:MGI_Symbol;Acc:MGI:1197006]	protein_coding
ENSMUSG00000017453	V$CP2_01	GCTAAACCCAG;	780;	11;	n;	135424	Pipox	pipecolic_acid_oxidase_[Source:MGI_Symbol;Acc:MGI:1197006]	protein_coding
ENSMUSG00000017453	V$CTCF_01	GAAGCCAGCAGGGGGAGGCA;	272;	20;	n;	196113	Pipox	pipecolic_acid_oxidase_[Source:MGI_Symbol;Acc:MGI:1197006]	protein_coding
ENSMUSG00000017453	V$CTCF_02	GGGAAGCCAGCAGGGGGAGG;	274;	20;	n;	178653	Pipox	pipecolic_acid_oxidase_[Source:MGI_Symbol;Acc:MGI:1197006]	protein_coding
ENSMUSG00000017453	V$CTF1_01	TGGCAGGATGCCCA;	343;	14;	p;	148279	Pipox	pipecolic_acid_oxidase_[Source:MGI_Symbol;Acc:MGI:1197006]	protein_coding
ENSMUSG00000017453	V$GATA3_03	AAAGATCATA;	202;	10;	n;	137885	Pipox	pipecolic_acid_oxidase_[Source:MGI_Symbol;Acc:MGI:1197006]	protein_coding
ENSMUSG00000017453	V$GATA4_Q3	AGATAAAAGGGG;	710;	12;	p;	138134	Pipox	pipecolic_acid_oxidase_[Source:MGI_Symbol;Acc:MGI:1197006]	protein_coding
ENSMUSG00000017453	V$GFI1B_01	CAAATCAGTCCA;	75;	12;	n;	145196	Pipox	pipecolic_acid_oxidase_[Source:MGI_Symbol;Acc:MGI:1197006]	protein_coding
ENSMUSG00000017453	V$HMGIY_Q3	CCTGGATTTTTTTTT;	504;	15;	n;	125381	Pipox	pipecolic_acid_oxidase_[Source:MGI_Symbol;Acc:MGI:1197006]	protein_coding
ENSMUSG00000017453	V$HNF4_DR1_Q3	TGATCTTTGTCTC;	204;	13;	p;	139327	Pipox	pipecolic_acid_oxidase_[Source:MGI_Symbol;Acc:MGI:1197006]	protein_coding
ENSMUSG00000017453	V$MTF1_Q4	TCTGCACATGGCCC;	588;	14;	n;	151399	Pipox	pipecolic_acid_oxidase_[Source:MGI_Symbol;Acc:MGI:1197006]	protein_coding
ENSMUSG00000017453	V$NF1_Q6_01	TGGGCATCCTGCCAAGT;	340;	17;	n;	124814	Pipox	pipecolic_acid_oxidase_[Source:MGI_Symbol;Acc:MGI:1197006]	protein_coding
ENSMUSG00000017453	V$NF1_Q6	ACTTGGCAGGATGCCCAG;	340;	18;	p;	139745	Pipox	pipecolic_acid_oxidase_[Source:MGI_Symbol;Acc:MGI:1197006]	protein_coding
ENSMUSG00000017453	V$OCT1_B	CATGCAAATG;	162;	10;	p;	149455	Pipox	pipecolic_acid_oxidase_[Source:MGI_Symbol;Acc:MGI:1197006]	protein_coding
ENSMUSG00000017453	V$OCT4_01	TATTGTCATGCAAAT;	156;	15;	p;	212114	Pipox	pipecolic_acid_oxidase_[Source:MGI_Symbol;Acc:MGI:1197006]	protein_coding
ENSMUSG00000017453	V$OCT4_02	ATTGTCATGCAAATG;	157;	15;	p;	208355	Pipox	pipecolic_acid_oxidase_[Source:MGI_Symbol;Acc:MGI:1197006]	protein_coding
ENSMUSG00000017453	V$T3R_Q6	ACTGTCCTT;	520;	9;	n;	112598	Pipox	pipecolic_acid_oxidase_[Source:MGI_Symbol;Acc:MGI:1197006]	protein_coding
ENSMUSG00000017897	V$AML_Q6	AGTTTTGTGGTTTGT;	506;	15;	n;	140489	Eya2	eyes_absent_2_homolog_(Drosophila)_[Source:MGI_Symbol;Acc:MGI:109341]	protein_coding
ENSMUSG00000017897	V$AP1_01	CATTGAGTCATCC;	167;	13;	p;	131767	Eya2	eyes_absent_2_homolog_(Drosophila)_[Source:MGI_Symbol;Acc:MGI:109341]	protein_coding
ENSMUSG00000017897	V$AP1_Q2_01	TGACTCAATGGG;	165;	12;	n;	131988	Eya2	eyes_absent_2_homolog_(Drosophila)_[Source:MGI_Symbol;Acc:MGI:109341]	protein_coding
ENSMUSG00000017897	V$AP1_Q6_01	ATGACTCAA;	169;	9;	n;	122189	Eya2	eyes_absent_2_homolog_(Drosophila)_[Source:MGI_Symbol;Acc:MGI:109341]	protein_coding
ENSMUSG00000017897	V$AP1_Q6	GATGACTCAAT;	168;	11;	n;	127589	Eya2	eyes_absent_2_homolog_(Drosophila)_[Source:MGI_Symbol;Acc:MGI:109341]	protein_coding
ENSMUSG00000017897	V$ATF4_Q2	GATGACTCAATG;	167;	12;	n;	130713	Eya2	eyes_absent_2_homolog_(Drosophila)_[Source:MGI_Symbol;Acc:MGI:109341]	protein_coding
ENSMUSG00000017897	V$BACH1_01	CTTGTGAGTCATTCC;	552;	15;	n;	12875	Eya2	eyes_absent_2_homolog_(Drosophila)_[Source:MGI_Symbol;Acc:MGI:109341]	protein_coding
ENSMUSG00000017897	V$BSX_01	CAGGCAATTGCCTGGA;	686;	16;	p;	142477	Eya2	eyes_absent_2_homolog_(Drosophila)_[Source:MGI_Symbol;Acc:MGI:109341]	protein_coding
ENSMUSG00000017897	V$CIZ_01	GAAAAAACC;	745;	9;	n;	126183	Eya2	eyes_absent_2_homolog_(Drosophila)_[Source:MGI_Symbol;Acc:MGI:109341]	protein_coding
ENSMUSG00000017897	V$CP2_01	GCTCGACCCAG;	193;	11;	p;	144964	Eya2	eyes_absent_2_homolog_(Drosophila)_[Source:MGI_Symbol;Acc:MGI:109341]	protein_coding
ENSMUSG00000017897	V$E2F1_01	CGTTTCCT;	533;	8;	n;	11074	Eya2	eyes_absent_2_homolog_(Drosophila)_[Source:MGI_Symbol;Acc:MGI:109341]	protein_coding
ENSMUSG00000017897	V$E2F6_01	CGTTTCCT;	533;	8;	n;	12065	Eya2	eyes_absent_2_homolog_(Drosophila)_[Source:MGI_Symbol;Acc:MGI:109341]	protein_coding
ENSMUSG00000017897	V$EGR2_01	TTGCGTGGGTGC;	107;	12;	p;	130317	Eya2	eyes_absent_2_homolog_(Drosophila)_[Source:MGI_Symbol;Acc:MGI:109341]	protein_coding
ENSMUSG00000017897	V$ETS2_B	AACAGGAAACGCTT;	530;	14;	p;	14863	Eya2	eyes_absent_2_homolog_(Drosophila)_[Source:MGI_Symbol;Acc:MGI:109341]	protein_coding
ENSMUSG00000017897	V$FLI1_Q6	CAGGAAGTCAC;	478;	11;	p;	146211	Eya2	eyes_absent_2_homolog_(Drosophila)_[Source:MGI_Symbol;Acc:MGI:109341]	protein_coding
ENSMUSG00000017897	V$FOXM1_01	AGATGGACT;	43;	9;	n;	115135	Eya2	eyes_absent_2_homolog_(Drosophila)_[Source:MGI_Symbol;Acc:MGI:109341]	protein_coding
ENSMUSG00000017897	V$GCNF_01	CTCATGGTGAAGGTCAAC;	775;	18;	p;	129349	Eya2	eyes_absent_2_homolog_(Drosophila)_[Source:MGI_Symbol;Acc:MGI:109341]	protein_coding
ENSMUSG00000017897	V$OBOX1_01	ATGAAGGGCTTAACTTG;	416;	17;	n;	132472	Eya2	eyes_absent_2_homolog_(Drosophila)_[Source:MGI_Symbol;Acc:MGI:109341]	protein_coding
ENSMUSG00000017897	V$PEBP_Q6	ACAAACCACAAAACT;	506;	15;	p;	146526	Eya2	eyes_absent_2_homolog_(Drosophila)_[Source:MGI_Symbol;Acc:MGI:109341]	protein_coding
ENSMUSG00000017897	V$PPARG_02	CAATAGGTGACTATACCCAGGTT;	597;	23;	n;	131822	Eya2	eyes_absent_2_homolog_(Drosophila)_[Source:MGI_Symbol;Acc:MGI:109341]	protein_coding
ENSMUSG00000017897	V$RP58_01	GCCACATCTGGC;	92;	12;	p;	158449	Eya2	eyes_absent_2_homolog_(Drosophila)_[Source:MGI_Symbol;Acc:MGI:109341]	protein_coding
ENSMUSG00000018042	V$AR_02	ACGGGGGCGACATCTTGTTCTCTTCAC;	55;	27;	n;	147805	Cyb5r3	cytochrome_b5_reductase_3_[Source:MGI_Symbol;Acc:MGI:94893]	protein_coding
ENSMUSG00000018042	V$COUP_01	TGAACTTTAATCCG;	285;	14;	n;	140505	Cyb5r3	cytochrome_b5_reductase_3_[Source:MGI_Symbol;Acc:MGI:94893]	protein_coding
ENSMUSG00000018042	V$CTCF_02	CCCATTCCACTAGATGGTGG;	427;	20;	p;	147794	Cyb5r3	cytochrome_b5_reductase_3_[Source:MGI_Symbol;Acc:MGI:94893]	protein_coding
ENSMUSG00000018042	V$E2A_Q2	CCACCTGCCTCTTC;	703;	14;	n;	151062	Cyb5r3	cytochrome_b5_reductase_3_[Source:MGI_Symbol;Acc:MGI:94893]	protein_coding
ENSMUSG00000018042	V$GATA3_01	CAGATAGGG;	576;	9;	p;	104006	Cyb5r3	cytochrome_b5_reductase_3_[Source:MGI_Symbol;Acc:MGI:94893]	protein_coding
ENSMUSG00000018042	V$HIF1_Q3	GGGTACGTGGGCGC;	416;	14;	n;	124303	Cyb5r3	cytochrome_b5_reductase_3_[Source:MGI_Symbol;Acc:MGI:94893]	protein_coding
ENSMUSG00000018042	V$HNF1_Q6	TGGTTAATAGTTCTCAAT;	639;	18;	n;	137822	Cyb5r3	cytochrome_b5_reductase_3_[Source:MGI_Symbol;Acc:MGI:94893]	protein_coding
ENSMUSG00000018042	V$HNF4_01	TCCGGATTAAAGTTCAGGT;	283;	19;	p;	143554	Cyb5r3	cytochrome_b5_reductase_3_[Source:MGI_Symbol;Acc:MGI:94893]	protein_coding
ENSMUSG00000018042	V$LMO2COM_02	CAGATAGGG;	576;	9;	p;	122786	Cyb5r3	cytochrome_b5_reductase_3_[Source:MGI_Symbol;Acc:MGI:94893]	protein_coding
ENSMUSG00000018042	V$MECP2_02	CCGGATTAAA;	284;	10;	p;	12891	Cyb5r3	cytochrome_b5_reductase_3_[Source:MGI_Symbol;Acc:MGI:94893]	protein_coding
ENSMUSG00000018042	V$NFKAPPAB_01	GGGGCTTCCC;	445;	10;	p;	144856	Cyb5r3	cytochrome_b5_reductase_3_[Source:MGI_Symbol;Acc:MGI:94893]	protein_coding
ENSMUSG00000018042	V$NFKB_Q6_01	GCTTGGGGAAGCCCCA;	444;	16;	n;	144802	Cyb5r3	cytochrome_b5_reductase_3_[Source:MGI_Symbol;Acc:MGI:94893]	protein_coding
ENSMUSG00000018042	V$NRF2_01	ACCGGAAGAG;	699;	10;	p;	155345	Cyb5r3	cytochrome_b5_reductase_3_[Source:MGI_Symbol;Acc:MGI:94893]	protein_coding
ENSMUSG00000018042	V$PAX1_B	CCGTTCTGCACTAGTGGC;	352;	18;	n;	133622	Cyb5r3	cytochrome_b5_reductase_3_[Source:MGI_Symbol;Acc:MGI:94893]	protein_coding
ENSMUSG00000018042	V$PR_01	ACGGGGGCGACATCTTGTTCTCTTCAC;	55;	27;	n;	164603	Cyb5r3	cytochrome_b5_reductase_3_[Source:MGI_Symbol;Acc:MGI:94893]	protein_coding
ENSMUSG00000018474	V$AMEF2_Q6	TGTTTTAAAAATAATTTC;	616;	18;	n;	155365	Chd3	chromodomain_helicase_DNA_binding_protein_3_[Source:MGI_Symbol;Acc:MGI:1344395]	protein_coding
ENSMUSG00000018474	V$AP2ALPHA_01	GCCCCGGGG;	357;	9;	n;	108324	Chd3	chromodomain_helicase_DNA_binding_protein_3_[Source:MGI_Symbol;Acc:MGI:1344395]	protein_coding
ENSMUSG00000018474	V$AP2GAMMA_01	GCCCGGGGG;	326;	9;	n;	11997	Chd3	chromodomain_helicase_DNA_binding_protein_3_[Source:MGI_Symbol;Acc:MGI:1344395]	protein_coding
ENSMUSG00000018474	V$CAAT_C	TCCAATCTCCAAGCTTCTACTCAGA;	758;	25;	p;	156888	Chd3	chromodomain_helicase_DNA_binding_protein_3_[Source:MGI_Symbol;Acc:MGI:1344395]	protein_coding
ENSMUSG00000018474	V$GR_01	GGCCCCGGGGGTGGGTGTTCTGGAGGG;	340;	27;	n;	145881	Chd3	chromodomain_helicase_DNA_binding_protein_3_[Source:MGI_Symbol;Acc:MGI:1344395]	protein_coding
ENSMUSG00000018474	V$HMEF2_Q6	TTTTAAAAATAATTTC;	616;	16;	n;	146659	Chd3	chromodomain_helicase_DNA_binding_protein_3_[Source:MGI_Symbol;Acc:MGI:1344395]	protein_coding
ENSMUSG00000018474	V$MEF2_01	TTTTAAAAATAATTTC;	616;	16;	n;	162389	Chd3	chromodomain_helicase_DNA_binding_protein_3_[Source:MGI_Symbol;Acc:MGI:1344395]	protein_coding
ENSMUSG00000018474	V$MEF2_03	TCGGTTGCTTTAAATATATTTA;	534;	22;	p;	13601	Chd3	chromodomain_helicase_DNA_binding_protein_3_[Source:MGI_Symbol;Acc:MGI:1344395]	protein_coding
ENSMUSG00000018474	V$MEF2_04	TCGGTTGCTTTAAATATATTTA;	534;	22;	p;	123777	Chd3	chromodomain_helicase_DNA_binding_protein_3_[Source:MGI_Symbol;Acc:MGI:1344395]	protein_coding
ENSMUSG00000018474	V$NFMUE1_Q6	CGGCCATCT;	603;	9;	n;	156439	Chd3	chromodomain_helicase_DNA_binding_protein_3_[Source:MGI_Symbol;Acc:MGI:1344395]	protein_coding
ENSMUSG00000018474	V$PAX4_03	AACACCCACCCC;	348;	12;	p;	119873	Chd3	chromodomain_helicase_DNA_binding_protein_3_[Source:MGI_Symbol;Acc:MGI:1344395]	protein_coding
ENSMUSG00000018474	V$RREB1_01	CCCCACCACCCCCC;	181;	14;	p;	159381	Chd3	chromodomain_helicase_DNA_binding_protein_3_[Source:MGI_Symbol;Acc:MGI:1344395]	protein_coding
ENSMUSG00000018474	V$SREBP2_Q6	GGGCCACCCCCC;	331;	12;	p;	109821	Chd3	chromodomain_helicase_DNA_binding_protein_3_[Source:MGI_Symbol;Acc:MGI:1344395]	protein_coding
ENSMUSG00000018474	V$YY1_Q6_02	GCGGCCATCTT;	602;	11;	n;	122246	Chd3	chromodomain_helicase_DNA_binding_protein_3_[Source:MGI_Symbol;Acc:MGI:1344395]	protein_coding
ENSMUSG00000018474	V$ZNF219_01	CACCCCCCTCCA;	335;	12;	p;	153114	Chd3	chromodomain_helicase_DNA_binding_protein_3_[Source:MGI_Symbol;Acc:MGI:1344395]	protein_coding
ENSMUSG00000019194	V$AHRHIF_Q6	TGCGTGCGC;	148;	9;	p;	119016	Scn1b	sodium_channel,_voltage-gated,_type_I,_beta_[Source:MGI_Symbol;Acc:MGI:98247]	protein_coding
ENSMUSG00000019194	V$AP2ALPHA_01	GCCCCGGGG;	94;	9;	n;	108324	Scn1b	sodium_channel,_voltage-gated,_type_I,_beta_[Source:MGI_Symbol;Acc:MGI:98247]	protein_coding
ENSMUSG00000019194	V$BEN_01	CAGCGGCC;	371;	8;	p;	990061	Scn1b	sodium_channel,_voltage-gated,_type_I,_beta_[Source:MGI_Symbol;Acc:MGI:98247]	protein_coding
ENSMUSG00000019194	V$CNOT3_01	GGCCGCGCCC;	346;	10;	n;	154363	Scn1b	sodium_channel,_voltage-gated,_type_I,_beta_[Source:MGI_Symbol;Acc:MGI:98247]	protein_coding
ENSMUSG00000019194	V$E2F_02	TTTGCCGC;	364;	8;	p;	117912	Scn1b	sodium_channel,_voltage-gated,_type_I,_beta_[Source:MGI_Symbol;Acc:MGI:98247]	protein_coding
ENSMUSG00000019194	V$E2F1DP2_01	TTTGCCGC;	364;	8;	p;	129092	Scn1b	sodium_channel,_voltage-gated,_type_I,_beta_[Source:MGI_Symbol;Acc:MGI:98247]	protein_coding
ENSMUSG00000019194	V$ELF1_Q6	AGAAGAGGAAGA;	494;	12;	n;	146792	Scn1b	sodium_channel,_voltage-gated,_type_I,_beta_[Source:MGI_Symbol;Acc:MGI:98247]	protein_coding
ENSMUSG00000019194	V$HIC1_02	GGCCGGTGCCCGGGC;	387;	15;	n;	140602	Scn1b	sodium_channel,_voltage-gated,_type_I,_beta_[Source:MGI_Symbol;Acc:MGI:98247]	protein_coding
ENSMUSG00000019194	V$HIC1_03	GGCCGGTGCCCGGGCGCC;	384;	18;	n;	148578	Scn1b	sodium_channel,_voltage-gated,_type_I,_beta_[Source:MGI_Symbol;Acc:MGI:98247]	protein_coding
ENSMUSG00000019194	V$KROX_Q6	CCCGCCCCCTCCCG;	313;	14;	n;	167158	Scn1b	sodium_channel,_voltage-gated,_type_I,_beta_[Source:MGI_Symbol;Acc:MGI:98247]	protein_coding
ENSMUSG00000019194	V$LMO2COM_01	CGGCAGCTGCTG;	37;	12;	p;	136048	Scn1b	sodium_channel,_voltage-gated,_type_I,_beta_[Source:MGI_Symbol;Acc:MGI:98247]	protein_coding
ENSMUSG00000019194	V$MIZF_01	CGGACGTT;	203;	8;	p;	148872	Scn1b	sodium_channel,_voltage-gated,_type_I,_beta_[Source:MGI_Symbol;Acc:MGI:98247]	protein_coding
ENSMUSG00000019194	V$MYF_01	CAGCAGCAGCTG;	40;	12;	n;	171057	Scn1b	sodium_channel,_voltage-gated,_type_I,_beta_[Source:MGI_Symbol;Acc:MGI:98247]	protein_coding
ENSMUSG00000019194	V$PIT1_Q6	TCTTCCTAATTATAGAGG;	568;	18;	p;	135747	Scn1b	sodium_channel,_voltage-gated,_type_I,_beta_[Source:MGI_Symbol;Acc:MGI:98247]	protein_coding
ENSMUSG00000019194	V$PU1_Q4	CCTTTCCTCTTCCTCTTCT;	487;	19;	p;	160968	Scn1b	sodium_channel,_voltage-gated,_type_I,_beta_[Source:MGI_Symbol;Acc:MGI:98247]	protein_coding
ENSMUSG00000019194	V$RUSH1A_02	AACCTTATCC;	588;	10;	p;	929698	Scn1b	sodium_channel,_voltage-gated,_type_I,_beta_[Source:MGI_Symbol;Acc:MGI:98247]	protein_coding
ENSMUSG00000019194	V$SP1SP3_Q4	CCGCCCCCTCC;	315;	11;	n;	164715	Scn1b	sodium_channel,_voltage-gated,_type_I,_beta_[Source:MGI_Symbol;Acc:MGI:98247]	protein_coding
ENSMUSG00000019194	V$VDR_Q3	GAGGGAGGAGGGAGA;	279;	15;	p;	143842	Scn1b	sodium_channel,_voltage-gated,_type_I,_beta_[Source:MGI_Symbol;Acc:MGI:98247]	protein_coding
ENSMUSG00000019338	V$ALPHACP1_01	CAGCCAATGGG;	400;	11;	n;	142447	Zfp687	zinc_finger_protein_687_[Source:MGI_Symbol;Acc:MGI:1925516]	protein_coding
ENSMUSG00000019338	V$ATF4_Q2	GATGACGTAATG;	751;	12;	n;	139065	Zfp687	zinc_finger_protein_687_[Source:MGI_Symbol;Acc:MGI:1925516]	protein_coding
ENSMUSG00000019338	V$CAAT_01	ATTAGCCAATGG;	254;	12;	n;	134821	Zfp687	zinc_finger_protein_687_[Source:MGI_Symbol;Acc:MGI:1925516]	protein_coding
ENSMUSG00000019338	V$CEBPDELTA_Q6	CATTACGTCATC;	751;	12;	p;	133087	Zfp687	zinc_finger_protein_687_[Source:MGI_Symbol;Acc:MGI:1925516]	protein_coding
ENSMUSG00000019338	V$CREB_01	TGACGTAA;	753;	8;	n;	134683	Zfp687	zinc_finger_protein_687_[Source:MGI_Symbol;Acc:MGI:1925516]	protein_coding
ENSMUSG00000019338	V$CREB_02	CCGATGACGTAA;	753;	12;	n;	127283	Zfp687	zinc_finger_protein_687_[Source:MGI_Symbol;Acc:MGI:1925516]	protein_coding
ENSMUSG00000019338	V$CREBATF_Q6	ATGACGTAA;	753;	9;	n;	126579	Zfp687	zinc_finger_protein_687_[Source:MGI_Symbol;Acc:MGI:1925516]	protein_coding
ENSMUSG00000019338	V$CREBP1_01	TTACGTCA;	753;	8;	p;	126329	Zfp687	zinc_finger_protein_687_[Source:MGI_Symbol;Acc:MGI:1925516]	protein_coding
ENSMUSG00000019338	V$CREB_Q2_01	CATTACGTCATCGG;	751;	14;	p;	154253	Zfp687	zinc_finger_protein_687_[Source:MGI_Symbol;Acc:MGI:1925516]	protein_coding
ENSMUSG00000019338	V$CREB_Q2	GATGACGTAATG;	751;	12;	n;	135088	Zfp687	zinc_finger_protein_687_[Source:MGI_Symbol;Acc:MGI:1925516]	protein_coding
ENSMUSG00000019338	V$CREB_Q4_01	CGATGACGTAA;	753;	11;	n;	147438	Zfp687	zinc_finger_protein_687_[Source:MGI_Symbol;Acc:MGI:1925516]	protein_coding
ENSMUSG00000019338	V$CREB_Q4	GATGACGTAATG;	751;	12;	n;	123919	Zfp687	zinc_finger_protein_687_[Source:MGI_Symbol;Acc:MGI:1925516]	protein_coding
ENSMUSG00000019338	V$E2F_02	TTTGCCGC;	51;	8;	p;	117912	Zfp687	zinc_finger_protein_687_[Source:MGI_Symbol;Acc:MGI:1925516]	protein_coding
ENSMUSG00000019338	V$E2F1_01	CGTTTCCT;	679;	8;	p;	11074	Zfp687	zinc_finger_protein_687_[Source:MGI_Symbol;Acc:MGI:1925516]	protein_coding
ENSMUSG00000019338	V$E2F1DP2_01	TTTGCCGC;	51;	8;	p;	129092	Zfp687	zinc_finger_protein_687_[Source:MGI_Symbol;Acc:MGI:1925516]	protein_coding
ENSMUSG00000019338	V$E2F6_01	CGTTTCCT;	679;	8;	p;	12065	Zfp687	zinc_finger_protein_687_[Source:MGI_Symbol;Acc:MGI:1925516]	protein_coding
ENSMUSG00000019338	V$E2F_Q4_01	TCGCGGCAAAT;	50;	11;	n;	128025	Zfp687	zinc_finger_protein_687_[Source:MGI_Symbol;Acc:MGI:1925516]	protein_coding
ENSMUSG00000019338	V$E47_01	AGGGCAGGTGGACTC;	416;	15;	n;	146945	Zfp687	zinc_finger_protein_687_[Source:MGI_Symbol;Acc:MGI:1925516]	protein_coding
ENSMUSG00000019338	V$ETS1_B	GCAGGAAGTAGCGGC;	164;	15;	n;	150956	Zfp687	zinc_finger_protein_687_[Source:MGI_Symbol;Acc:MGI:1925516]	protein_coding
ENSMUSG00000019338	V$HIC1_02	CCGGGCTGCCCGCTT;	230;	15;	p;	126792	Zfp687	zinc_finger_protein_687_[Source:MGI_Symbol;Acc:MGI:1925516]	protein_coding
ENSMUSG00000019338	V$HLF_01	ATTACGTCAT;	752;	10;	p;	130492	Zfp687	zinc_finger_protein_687_[Source:MGI_Symbol;Acc:MGI:1925516]	protein_coding
ENSMUSG00000019338	V$HSF1_01	AGAAGGTTCT;	389;	10;	p;	117587	Zfp687	zinc_finger_protein_687_[Source:MGI_Symbol;Acc:MGI:1925516]	protein_coding
ENSMUSG00000019338	V$MEIS1_01	GAATGACAGGTC;	267;	12;	n;	130841	Zfp687	zinc_finger_protein_687_[Source:MGI_Symbol;Acc:MGI:1925516]	protein_coding
ENSMUSG00000019338	V$MEIS1_02	ATGGACCTGTCATTCA;	264;	16;	p;	165381	Zfp687	zinc_finger_protein_687_[Source:MGI_Symbol;Acc:MGI:1925516]	protein_coding
ENSMUSG00000019338	V$MEIS2_01	ATGGACCTGTCATTCA;	264;	16;	p;	163924	Zfp687	zinc_finger_protein_687_[Source:MGI_Symbol;Acc:MGI:1925516]	protein_coding
ENSMUSG00000019338	V$MRG2_01	ATGGACCTGTCATTCA;	264;	16;	p;	15824	Zfp687	zinc_finger_protein_687_[Source:MGI_Symbol;Acc:MGI:1925516]	protein_coding
ENSMUSG00000019338	V$NFY_01	AGCAGCCAATGGGGAG;	397;	16;	n;	14627	Zfp687	zinc_finger_protein_687_[Source:MGI_Symbol;Acc:MGI:1925516]	protein_coding
ENSMUSG00000019338	V$NFY_Q6_01	CATTAGCCAATGG;	254;	13;	n;	140904	Zfp687	zinc_finger_protein_687_[Source:MGI_Symbol;Acc:MGI:1925516]	protein_coding
ENSMUSG00000019338	V$NFY_Q6	TAGCCAATGGC;	253;	11;	n;	133383	Zfp687	zinc_finger_protein_687_[Source:MGI_Symbol;Acc:MGI:1925516]	protein_coding
ENSMUSG00000019338	V$PKNOX2_01	ATGGACCTGTCATTCA;	264;	16;	p;	159347	Zfp687	zinc_finger_protein_687_[Source:MGI_Symbol;Acc:MGI:1925516]	protein_coding
ENSMUSG00000019338	V$PREP1_01	ATGGACCTGTCATTCA;	264;	16;	p;	171716	Zfp687	zinc_finger_protein_687_[Source:MGI_Symbol;Acc:MGI:1925516]	protein_coding
ENSMUSG00000019338	V$PU1_01	AGAAGCAGGAAGTAGCG;	166;	17;	n;	155751	Zfp687	zinc_finger_protein_687_[Source:MGI_Symbol;Acc:MGI:1925516]	protein_coding
ENSMUSG00000019338	V$RNF96_01	CCCCGCGGCC;	154;	10;	p;	154883	Zfp687	zinc_finger_protein_687_[Source:MGI_Symbol;Acc:MGI:1925516]	protein_coding
ENSMUSG00000019338	V$SP1_Q4_01	GGGGGGCGGAGCC;	27;	13;	p;	155824	Zfp687	zinc_finger_protein_687_[Source:MGI_Symbol;Acc:MGI:1925516]	protein_coding
ENSMUSG00000019338	V$SP1_Q6	GGGGGGCGGAGCC;	27;	13;	p;	163824	Zfp687	zinc_finger_protein_687_[Source:MGI_Symbol;Acc:MGI:1925516]	protein_coding
ENSMUSG00000019338	V$TEL2_Q6	CTACTTCCTG;	168;	10;	p;	162364	Zfp687	zinc_finger_protein_687_[Source:MGI_Symbol;Acc:MGI:1925516]	protein_coding
ENSMUSG00000019338	V$VBP_01	ATTACGTCAT;	752;	10;	p;	132975	Zfp687	zinc_finger_protein_687_[Source:MGI_Symbol;Acc:MGI:1925516]	protein_coding
ENSMUSG00000019338	V$VJUN_01	CCGATGACGTAATGTT;	749;	16;	n;	140737	Zfp687	zinc_finger_protein_687_[Source:MGI_Symbol;Acc:MGI:1925516]	protein_coding
ENSMUSG00000019338	V$XBP1_01	CCGATGACGTAATGTTT;	748;	17;	n;	121888	Zfp687	zinc_finger_protein_687_[Source:MGI_Symbol;Acc:MGI:1925516]	protein_coding
ENSMUSG00000019823	V$EFC_Q6	CAATGCTAGGGAAC;	85;	14;	n;	14.01	Mical1	microtubule_associated_monoxygenase,_calponin_and_LIM_domain_containing_1_[Source:MGI_Symbol;Acc:MGI:2385847]	protein_coding
ENSMUSG00000019823	V$EGR1_01	AGGCGTGGGCGG;	599;	12;	p;	160247	Mical1	microtubule_associated_monoxygenase,_calponin_and_LIM_domain_containing_1_[Source:MGI_Symbol;Acc:MGI:2385847]	protein_coding
ENSMUSG00000019823	V$EGR2_01	AGGCGTGGGCGG;	599;	12;	p;	165689	Mical1	microtubule_associated_monoxygenase,_calponin_and_LIM_domain_containing_1_[Source:MGI_Symbol;Acc:MGI:2385847]	protein_coding
ENSMUSG00000019823	V$EGR3_01	AGGCGTGGGCGG;	599;	12;	p;	166171	Mical1	microtubule_associated_monoxygenase,_calponin_and_LIM_domain_containing_1_[Source:MGI_Symbol;Acc:MGI:2385847]	protein_coding
ENSMUSG00000019823	V$ETS2_B	AACAGGAAATACTA;	55;	14;	p;	14.89	Mical1	microtubule_associated_monoxygenase,_calponin_and_LIM_domain_containing_1_[Source:MGI_Symbol;Acc:MGI:2385847]	protein_coding
ENSMUSG00000019823	V$FXR_Q3	CAGCTTCAATAAAC;	398;	14;	p;	140493	Mical1	microtubule_associated_monoxygenase,_calponin_and_LIM_domain_containing_1_[Source:MGI_Symbol;Acc:MGI:2385847]	protein_coding
ENSMUSG00000019823	V$KROX_Q6	CCCGCCCACGCCTG;	598;	14;	n;	155104	Mical1	microtubule_associated_monoxygenase,_calponin_and_LIM_domain_containing_1_[Source:MGI_Symbol;Acc:MGI:2385847]	protein_coding
ENSMUSG00000019823	V$NGFIC_01	AGGCGTGGGCGG;	599;	12;	p;	172878	Mical1	microtubule_associated_monoxygenase,_calponin_and_LIM_domain_containing_1_[Source:MGI_Symbol;Acc:MGI:2385847]	protein_coding
ENSMUSG00000019823	V$TBX15_01	GGGTGTGAATTTATCGGTG;	332;	19;	p;	146401	Mical1	microtubule_associated_monoxygenase,_calponin_and_LIM_domain_containing_1_[Source:MGI_Symbol;Acc:MGI:2385847]	protein_coding
ENSMUSG00000019823	V$TBX18_01	GGGTGTGAATTTATCGGTG;	332;	19;	p;	114974	Mical1	microtubule_associated_monoxygenase,_calponin_and_LIM_domain_containing_1_[Source:MGI_Symbol;Acc:MGI:2385847]	protein_coding
ENSMUSG00000019823	V$TBX22_01	GGGTGTGAATTTATCGGTG;	332;	19;	p;	174664	Mical1	microtubule_associated_monoxygenase,_calponin_and_LIM_domain_containing_1_[Source:MGI_Symbol;Acc:MGI:2385847]	protein_coding
ENSMUSG00000019848	V$CDP_01	CCAACAATCGTT;	665;	12;	n;	126664	Popdc3	popeye_domain_containing_3_[Source:MGI_Symbol;Acc:MGI:1930153]	protein_coding
ENSMUSG00000019848	V$CRX_Q4	CCTTTAATCCCAG;	490;	13;	n;	120358	Popdc3	popeye_domain_containing_3_[Source:MGI_Symbol;Acc:MGI:1930153]	protein_coding
ENSMUSG00000019848	V$FOXJ2_02	GTCTTAATATTTTC;	141;	14;	p;	139268	Popdc3	popeye_domain_containing_3_[Source:MGI_Symbol;Acc:MGI:1930153]	protein_coding
ENSMUSG00000019848	V$FREAC7_01	TTGGAATAAACATAAC;	179;	16;	n;	141798	Popdc3	popeye_domain_containing_3_[Source:MGI_Symbol;Acc:MGI:1930153]	protein_coding
ENSMUSG00000019848	V$GATA1_02	CTCCAGATAAGGGT;	304;	14;	n;	122833	Popdc3	popeye_domain_containing_3_[Source:MGI_Symbol;Acc:MGI:1930153]	protein_coding
ENSMUSG00000019848	V$GATA1_04	TCCAGATAAGGAT;	326;	13;	n;	130159	Popdc3	popeye_domain_containing_3_[Source:MGI_Symbol;Acc:MGI:1930153]	protein_coding
ENSMUSG00000019848	V$IRF_Q6_01	GGAAGTGAAAG;	165;	11;	n;	148401	Popdc3	popeye_domain_containing_3_[Source:MGI_Symbol;Acc:MGI:1930153]	protein_coding
ENSMUSG00000019848	V$LMO2COM_02	CAGATAAGG;	328;	9;	n;	121245	Popdc3	popeye_domain_containing_3_[Source:MGI_Symbol;Acc:MGI:1930153]	protein_coding
ENSMUSG00000019848	V$OCT1_04	ACTGTACAATGAAAATATTAAGA;	142;	23;	n;	136772	Popdc3	popeye_domain_containing_3_[Source:MGI_Symbol;Acc:MGI:1930153]	protein_coding
ENSMUSG00000019848	V$PBX1_01	ATCAATAAA;	701;	9;	p;	116852	Popdc3	popeye_domain_containing_3_[Source:MGI_Symbol;Acc:MGI:1930153]	protein_coding
ENSMUSG00000019848	V$PITX2_Q2	TTTAATCCCAG;	490;	11;	n;	15131	Popdc3	popeye_domain_containing_3_[Source:MGI_Symbol;Acc:MGI:1930153]	protein_coding
ENSMUSG00000019848	V$RUSH1A_02	ATCCTTATCT;	326;	10;	p;	926922	Popdc3	popeye_domain_containing_3_[Source:MGI_Symbol;Acc:MGI:1930153]	protein_coding
ENSMUSG00000019848	V$SIX1_01	AAAGAGGTATCAGAAGA;	81;	17;	n;	138769	Popdc3	popeye_domain_containing_3_[Source:MGI_Symbol;Acc:MGI:1930153]	protein_coding
ENSMUSG00000019848	V$SIX2_01	AAAGAGGTATCAGAAGA;	81;	17;	n;	137951	Popdc3	popeye_domain_containing_3_[Source:MGI_Symbol;Acc:MGI:1930153]	protein_coding
ENSMUSG00000019848	V$SIX3_01	AAAGAGGTATCAGAAGA;	81;	17;	n;	128415	Popdc3	popeye_domain_containing_3_[Source:MGI_Symbol;Acc:MGI:1930153]	protein_coding
ENSMUSG00000019848	V$SRF_01	ATGTCCTTATATTGTCTC;	545;	18;	n;	136764	Popdc3	popeye_domain_containing_3_[Source:MGI_Symbol;Acc:MGI:1930153]	protein_coding
ENSMUSG00000019848	V$ZTA_Q2	CCACTATGGCTCA;	356;	13;	n;	138145	Popdc3	popeye_domain_containing_3_[Source:MGI_Symbol;Acc:MGI:1930153]	protein_coding
ENSMUSG00000019997	V$APOLYA_B	AATAAACGATTATTT;	346;	15;	n;	142154	Ctgf	connective_tissue_growth_factor_[Source:MGI_Symbol;Acc:MGI:95537]	protein_coding
ENSMUSG00000019997	V$ARP1_01	TGACCCCTTGACACTC;	502;	16;	n;	167061	Ctgf	connective_tissue_growth_factor_[Source:MGI_Symbol;Acc:MGI:95537]	protein_coding
ENSMUSG00000019997	V$EVI1_01	AGAAAAGATCAGAGAA;	332;	16;	p;	129478	Ctgf	connective_tissue_growth_factor_[Source:MGI_Symbol;Acc:MGI:95537]	protein_coding
ENSMUSG00000019997	V$GATA3_03	AAAGATCAAA;	65;	10;	p;	131084	Ctgf	connective_tissue_growth_factor_[Source:MGI_Symbol;Acc:MGI:95537]	protein_coding
ENSMUSG00000019997	V$HOMEZ_01	AAATAATCGTTTATTTC;	346;	17;	p;	163259	Ctgf	connective_tissue_growth_factor_[Source:MGI_Symbol;Acc:MGI:95537]	protein_coding
ENSMUSG00000019997	V$MRF2_01	CAGCACAACACCAA;	418;	14;	n;	135802	Ctgf	connective_tissue_growth_factor_[Source:MGI_Symbol;Acc:MGI:95537]	protein_coding
ENSMUSG00000019997	V$MTERF_01	TGGAGGAGGTCGGT;	718;	14;	n;	145581	Ctgf	connective_tissue_growth_factor_[Source:MGI_Symbol;Acc:MGI:95537]	protein_coding
ENSMUSG00000019997	V$POLY_C	AAGTAAAACTTTCTCCAT;	399;	18;	n;	150495	Ctgf	connective_tissue_growth_factor_[Source:MGI_Symbol;Acc:MGI:95537]	protein_coding
ENSMUSG00000019997	V$SOX_Q6	TTCTTTGTTTTGG;	211;	13;	n;	138093	Ctgf	connective_tissue_growth_factor_[Source:MGI_Symbol;Acc:MGI:95537]	protein_coding
ENSMUSG00000019997	V$TATA_01	GTATAAAAGCCAGCG;	628;	15;	p;	150626	Ctgf	connective_tissue_growth_factor_[Source:MGI_Symbol;Acc:MGI:95537]	protein_coding
ENSMUSG00000019997	V$TEF_01	CACATTCCTCCC;	555;	12;	n;	160049	Ctgf	connective_tissue_growth_factor_[Source:MGI_Symbol;Acc:MGI:95537]	protein_coding
ENSMUSG00000020098	V$DMRT5_01	TATTGTTACAGTAAC;	395;	15;	n;	155251	Pcbd1	pterin_4_alpha_carbinolamine_dehydratase/dimerization_cofactor_of_hepatocyte_nuclear_factor_1_alpha_(TCF1)_1_[Source:MGI_Symbol;Acc:MGI:94873]	protein_coding
ENSMUSG00000020098	V$E12_Q6	AGCAGGTGGCG;	646;	11;	n;	145919	Pcbd1	pterin_4_alpha_carbinolamine_dehydratase/dimerization_cofactor_of_hepatocyte_nuclear_factor_1_alpha_(TCF1)_1_[Source:MGI_Symbol;Acc:MGI:94873]	protein_coding
ENSMUSG00000020098	V$EGR_Q6	GCGGGGGCGGG;	596;	11;	n;	133263	Pcbd1	pterin_4_alpha_carbinolamine_dehydratase/dimerization_cofactor_of_hepatocyte_nuclear_factor_1_alpha_(TCF1)_1_[Source:MGI_Symbol;Acc:MGI:94873]	protein_coding
ENSMUSG00000020098	V$ETS1_B	CCAGGAAGTGGGGGG;	709;	15;	p;	157918	Pcbd1	pterin_4_alpha_carbinolamine_dehydratase/dimerization_cofactor_of_hepatocyte_nuclear_factor_1_alpha_(TCF1)_1_[Source:MGI_Symbol;Acc:MGI:94873]	protein_coding
ENSMUSG00000020098	V$ETS_Q4	CCCCACTTCCTG;	710;	12;	n;	144079	Pcbd1	pterin_4_alpha_carbinolamine_dehydratase/dimerization_cofactor_of_hepatocyte_nuclear_factor_1_alpha_(TCF1)_1_[Source:MGI_Symbol;Acc:MGI:94873]	protein_coding
ENSMUSG00000020098	V$GZF1_01	TGCACATATATA;	339;	12;	n;	121712	Pcbd1	pterin_4_alpha_carbinolamine_dehydratase/dimerization_cofactor_of_hepatocyte_nuclear_factor_1_alpha_(TCF1)_1_[Source:MGI_Symbol;Acc:MGI:94873]	protein_coding
ENSMUSG00000020098	V$HMX1_01	CAAGGGCGTG;	536;	10;	p;	130741	Pcbd1	pterin_4_alpha_carbinolamine_dehydratase/dimerization_cofactor_of_hepatocyte_nuclear_factor_1_alpha_(TCF1)_1_[Source:MGI_Symbol;Acc:MGI:94873]	protein_coding
ENSMUSG00000020098	V$HNF1_01	TGTTAATTATTACCC;	562;	15;	p;	177668	Pcbd1	pterin_4_alpha_carbinolamine_dehydratase/dimerization_cofactor_of_hepatocyte_nuclear_factor_1_alpha_(TCF1)_1_[Source:MGI_Symbol;Acc:MGI:94873]	protein_coding
ENSMUSG00000020098	V$HNF1_C	GGGTAATAATTAACATG;	560;	17;	n;	127625	Pcbd1	pterin_4_alpha_carbinolamine_dehydratase/dimerization_cofactor_of_hepatocyte_nuclear_factor_1_alpha_(TCF1)_1_[Source:MGI_Symbol;Acc:MGI:94873]	protein_coding
ENSMUSG00000020098	V$HNF1_Q6_01	CCATGTTAATTATTACCCGCG;	559;	21;	p;	13264	Pcbd1	pterin_4_alpha_carbinolamine_dehydratase/dimerization_cofactor_of_hepatocyte_nuclear_factor_1_alpha_(TCF1)_1_[Source:MGI_Symbol;Acc:MGI:94873]	protein_coding
ENSMUSG00000020098	V$HNF1_Q6	ATGTTAATTATTACCCGC;	561;	18;	p;	154753	Pcbd1	pterin_4_alpha_carbinolamine_dehydratase/dimerization_cofactor_of_hepatocyte_nuclear_factor_1_alpha_(TCF1)_1_[Source:MGI_Symbol;Acc:MGI:94873]	protein_coding
ENSMUSG00000020098	V$HOMEZ_01	AATAAATCTTTTTTAAA;	281;	17;	p;	125413	Pcbd1	pterin_4_alpha_carbinolamine_dehydratase/dimerization_cofactor_of_hepatocyte_nuclear_factor_1_alpha_(TCF1)_1_[Source:MGI_Symbol;Acc:MGI:94873]	protein_coding
ENSMUSG00000020098	V$HOXA4_01	GGGTAATAATTAACATG;	560;	17;	n;	142163	Pcbd1	pterin_4_alpha_carbinolamine_dehydratase/dimerization_cofactor_of_hepatocyte_nuclear_factor_1_alpha_(TCF1)_1_[Source:MGI_Symbol;Acc:MGI:94873]	protein_coding
ENSMUSG00000020098	V$HOXB4_01	CATGTTAATTATTACCC;	560;	17;	p;	139186	Pcbd1	pterin_4_alpha_carbinolamine_dehydratase/dimerization_cofactor_of_hepatocyte_nuclear_factor_1_alpha_(TCF1)_1_[Source:MGI_Symbol;Acc:MGI:94873]	protein_coding
ENSMUSG00000020098	V$HOXC6_01	CATGTTAATTATTACCC;	560;	17;	p;	131488	Pcbd1	pterin_4_alpha_carbinolamine_dehydratase/dimerization_cofactor_of_hepatocyte_nuclear_factor_1_alpha_(TCF1)_1_[Source:MGI_Symbol;Acc:MGI:94873]	protein_coding
ENSMUSG00000020098	V$MYOD_Q6_01	GGGAAGCAGGTGGCGGCA;	643;	18;	n;	152136	Pcbd1	pterin_4_alpha_carbinolamine_dehydratase/dimerization_cofactor_of_hepatocyte_nuclear_factor_1_alpha_(TCF1)_1_[Source:MGI_Symbol;Acc:MGI:94873]	protein_coding
ENSMUSG00000020098	V$NERF_Q2	GACCAGGAAGTGGGGGGC;	707;	18;	p;	176341	Pcbd1	pterin_4_alpha_carbinolamine_dehydratase/dimerization_cofactor_of_hepatocyte_nuclear_factor_1_alpha_(TCF1)_1_[Source:MGI_Symbol;Acc:MGI:94873]	protein_coding
ENSMUSG00000020098	V$NKX62_Q2	GTAATAATTAAC;	563;	12;	n;	117432	Pcbd1	pterin_4_alpha_carbinolamine_dehydratase/dimerization_cofactor_of_hepatocyte_nuclear_factor_1_alpha_(TCF1)_1_[Source:MGI_Symbol;Acc:MGI:94873]	protein_coding
ENSMUSG00000020098	V$OCT_C	TTCCTTTTCATAC;	2;	13;	p;	137455	Pcbd1	pterin_4_alpha_carbinolamine_dehydratase/dimerization_cofactor_of_hepatocyte_nuclear_factor_1_alpha_(TCF1)_1_[Source:MGI_Symbol;Acc:MGI:94873]	protein_coding
ENSMUSG00000020098	V$SOX9_B1	TTGAAACAATGGAA;	50;	14;	n;	138713	Pcbd1	pterin_4_alpha_carbinolamine_dehydratase/dimerization_cofactor_of_hepatocyte_nuclear_factor_1_alpha_(TCF1)_1_[Source:MGI_Symbol;Acc:MGI:94873]	protein_coding
ENSMUSG00000020098	V$SP1_02	GGGGCGGGGGG;	720;	11;	p;	167557	Pcbd1	pterin_4_alpha_carbinolamine_dehydratase/dimerization_cofactor_of_hepatocyte_nuclear_factor_1_alpha_(TCF1)_1_[Source:MGI_Symbol;Acc:MGI:94873]	protein_coding
ENSMUSG00000020098	V$SP1_Q2_01	CCCCGCCCCC;	719;	10;	n;	158638	Pcbd1	pterin_4_alpha_carbinolamine_dehydratase/dimerization_cofactor_of_hepatocyte_nuclear_factor_1_alpha_(TCF1)_1_[Source:MGI_Symbol;Acc:MGI:94873]	protein_coding
ENSMUSG00000020098	V$SP1_Q4_01	GGGGGGCGGGGGG;	718;	13;	p;	154472	Pcbd1	pterin_4_alpha_carbinolamine_dehydratase/dimerization_cofactor_of_hepatocyte_nuclear_factor_1_alpha_(TCF1)_1_[Source:MGI_Symbol;Acc:MGI:94873]	protein_coding
ENSMUSG00000020098	V$SP1_Q6_01	GGGGCGGGGG;	720;	10;	p;	14578	Pcbd1	pterin_4_alpha_carbinolamine_dehydratase/dimerization_cofactor_of_hepatocyte_nuclear_factor_1_alpha_(TCF1)_1_[Source:MGI_Symbol;Acc:MGI:94873]	protein_coding
ENSMUSG00000020098	V$SP1_Q6	GGGGGGCGGGGGG;	718;	13;	p;	165478	Pcbd1	pterin_4_alpha_carbinolamine_dehydratase/dimerization_cofactor_of_hepatocyte_nuclear_factor_1_alpha_(TCF1)_1_[Source:MGI_Symbol;Acc:MGI:94873]	protein_coding
ENSMUSG00000020098	V$SP4_Q5	CCCCCGCCCCC;	719;	11;	n;	167105	Pcbd1	pterin_4_alpha_carbinolamine_dehydratase/dimerization_cofactor_of_hepatocyte_nuclear_factor_1_alpha_(TCF1)_1_[Source:MGI_Symbol;Acc:MGI:94873]	protein_coding
ENSMUSG00000020098	V$STAT1_05	TTCTTCCAGGAAAGGCATGGTA;	12;	22;	n;	14953	Pcbd1	pterin_4_alpha_carbinolamine_dehydratase/dimerization_cofactor_of_hepatocyte_nuclear_factor_1_alpha_(TCF1)_1_[Source:MGI_Symbol;Acc:MGI:94873]	protein_coding
ENSMUSG00000020098	V$TEL2_Q6	CCACTTCCTG;	710;	10;	n;	144915	Pcbd1	pterin_4_alpha_carbinolamine_dehydratase/dimerization_cofactor_of_hepatocyte_nuclear_factor_1_alpha_(TCF1)_1_[Source:MGI_Symbol;Acc:MGI:94873]	protein_coding
ENSMUSG00000020098	V$VMAF_01	CCATGCTCACAGAGCACAG;	501;	19;	p;	145278	Pcbd1	pterin_4_alpha_carbinolamine_dehydratase/dimerization_cofactor_of_hepatocyte_nuclear_factor_1_alpha_(TCF1)_1_[Source:MGI_Symbol;Acc:MGI:94873]	protein_coding
ENSMUSG00000020098	V$ZNF219_01	CACCCCCCGCCC;	721;	12;	n;	175794	Pcbd1	pterin_4_alpha_carbinolamine_dehydratase/dimerization_cofactor_of_hepatocyte_nuclear_factor_1_alpha_(TCF1)_1_[Source:MGI_Symbol;Acc:MGI:94873]	protein_coding
ENSMUSG00000020182	V$ALX4_01	CCTGTGAAGAATC;	181;	13;	n;	147041	Ddc	dopa_decarboxylase_[Source:MGI_Symbol;Acc:MGI:94876]	protein_coding
ENSMUSG00000020182	V$BCL6_02	TACTTGCTTGGAAT;	164;	14;	p;	137889	Ddc	dopa_decarboxylase_[Source:MGI_Symbol;Acc:MGI:94876]	protein_coding
ENSMUSG00000020182	V$COMP1_01	GAGCTTGATTCACAACAAGCCCTG;	417;	24;	p;	131856	Ddc	dopa_decarboxylase_[Source:MGI_Symbol;Acc:MGI:94876]	protein_coding
ENSMUSG00000020182	V$E2F1_02	CGAAAAGT;	0;	8;	p;	11678	Ddc	dopa_decarboxylase_[Source:MGI_Symbol;Acc:MGI:94876]	protein_coding
ENSMUSG00000020182	V$GR_Q6	CAGGTCCACTCTGTTGTCG;	190;	19;	p;	127538	Ddc	dopa_decarboxylase_[Source:MGI_Symbol;Acc:MGI:94876]	protein_coding
ENSMUSG00000020182	V$HNF1_01	AATTAATGTTTAACC;	339;	15;	n;	14355	Ddc	dopa_decarboxylase_[Source:MGI_Symbol;Acc:MGI:94876]	protein_coding
ENSMUSG00000020182	V$HNF1_C	AATTAATGTTTAACCAG;	337;	17;	n;	126101	Ddc	dopa_decarboxylase_[Source:MGI_Symbol;Acc:MGI:94876]	protein_coding
ENSMUSG00000020182	V$HNF1_Q6_01	TCTGGTTAAACATTAATTTCT;	336;	21;	p;	129297	Ddc	dopa_decarboxylase_[Source:MGI_Symbol;Acc:MGI:94876]	protein_coding
ENSMUSG00000020182	V$HNF1_Q6	AAATTAATGTTTAACCAG;	337;	18;	n;	137338	Ddc	dopa_decarboxylase_[Source:MGI_Symbol;Acc:MGI:94876]	protein_coding
ENSMUSG00000020182	V$HNF4_01	GCTGGTATAAAGGTCAAGG;	357;	19;	p;	141933	Ddc	dopa_decarboxylase_[Source:MGI_Symbol;Acc:MGI:94876]	protein_coding
ENSMUSG00000020182	V$MRF2_01	AACCAGAATACAAG;	329;	14;	n;	138583	Ddc	dopa_decarboxylase_[Source:MGI_Symbol;Acc:MGI:94876]	protein_coding
ENSMUSG00000020182	V$PIT1_Q6	CCTTCTTAATGATACTTC;	770;	18;	n;	140792	Ddc	dopa_decarboxylase_[Source:MGI_Symbol;Acc:MGI:94876]	protein_coding
ENSMUSG00000020182	V$RORA1_01	GTATAAAGGTCAA;	361;	13;	p;	156742	Ddc	dopa_decarboxylase_[Source:MGI_Symbol;Acc:MGI:94876]	protein_coding
ENSMUSG00000020182	V$RORA2_01	AGAAATGGGTCAG;	298;	13;	n;	127751	Ddc	dopa_decarboxylase_[Source:MGI_Symbol;Acc:MGI:94876]	protein_coding
ENSMUSG00000020182	V$SRY_02	GATAACAAAAGG;	34;	12;	n;	132834	Ddc	dopa_decarboxylase_[Source:MGI_Symbol;Acc:MGI:94876]	protein_coding
ENSMUSG00000020325	V$AP2_Q3	GGCGGCGGGCGGGGCG;	536;	16;	n;	142194	Fstl3	follistatin-like_3_[Source:MGI_Symbol;Acc:MGI:1890391]	protein_coding
ENSMUSG00000020325	V$AP2_Q6	CGCCCGCCGCCG;	541;	12;	p;	134223	Fstl3	follistatin-like_3_[Source:MGI_Symbol;Acc:MGI:1890391]	protein_coding
ENSMUSG00000020325	V$BEN_01	CAGCGGCC;	647;	8;	n;	990061	Fstl3	follistatin-like_3_[Source:MGI_Symbol;Acc:MGI:1890391]	protein_coding
ENSMUSG00000020325	V$CMYC_02	ACCCACGTGGCC;	763;	12;	p;	136853	Fstl3	follistatin-like_3_[Source:MGI_Symbol;Acc:MGI:1890391]	protein_coding
ENSMUSG00000020325	V$GLI_Q2	CGTGGGTGGCCC;	758;	12;	n;	141444	Fstl3	follistatin-like_3_[Source:MGI_Symbol;Acc:MGI:1890391]	protein_coding
ENSMUSG00000020325	V$GZF1_01	TGGGCTTTTATA;	566;	12;	p;	985365	Fstl3	follistatin-like_3_[Source:MGI_Symbol;Acc:MGI:1890391]	protein_coding
ENSMUSG00000020325	V$HIC1_02	ACGGCCTGCCCCCGG;	460;	15;	p;	122493	Fstl3	follistatin-like_3_[Source:MGI_Symbol;Acc:MGI:1890391]	protein_coding
ENSMUSG00000020325	V$MEF2_03	TATGAGTCTTTAAATAGTTTGG;	180;	22;	p;	138373	Fstl3	follistatin-like_3_[Source:MGI_Symbol;Acc:MGI:1890391]	protein_coding
ENSMUSG00000020325	V$MEF3_B	GGGTCAGGTCACA;	399;	13;	n;	143838	Fstl3	follistatin-like_3_[Source:MGI_Symbol;Acc:MGI:1890391]	protein_coding
ENSMUSG00000020325	V$MIZF_01	CGGACGTG;	515;	8;	n;	121486	Fstl3	follistatin-like_3_[Source:MGI_Symbol;Acc:MGI:1890391]	protein_coding
ENSMUSG00000020325	V$MRF2_01	AACCTCAATACCCG;	281;	14;	p;	138953	Fstl3	follistatin-like_3_[Source:MGI_Symbol;Acc:MGI:1890391]	protein_coding
ENSMUSG00000020325	V$MTF1_Q4	GCTGCGCCCCGCCC;	527;	14;	p;	144128	Fstl3	follistatin-like_3_[Source:MGI_Symbol;Acc:MGI:1890391]	protein_coding
ENSMUSG00000020325	V$MYCMAX_01	CACCCACGTGGCCT;	762;	14;	p;	130784	Fstl3	follistatin-like_3_[Source:MGI_Symbol;Acc:MGI:1890391]	protein_coding
ENSMUSG00000020325	V$MYCMAX_B	GCCACGTGGG;	764;	10;	n;	124501	Fstl3	follistatin-like_3_[Source:MGI_Symbol;Acc:MGI:1890391]	protein_coding
ENSMUSG00000020325	V$NMYC_01	ACCCACGTGGCC;	763;	12;	p;	128712	Fstl3	follistatin-like_3_[Source:MGI_Symbol;Acc:MGI:1890391]	protein_coding
ENSMUSG00000020325	V$NRSF_Q4	GCTGAGTCCCCGCTGCTGC;	597;	19;	p;	140253	Fstl3	follistatin-like_3_[Source:MGI_Symbol;Acc:MGI:1890391]	protein_coding
ENSMUSG00000020325	V$PPARG_02	TTCTGGGGCACTGTGGCCGCTGC;	633;	23;	p;	155627	Fstl3	follistatin-like_3_[Source:MGI_Symbol;Acc:MGI:1890391]	protein_coding
ENSMUSG00000020325	V$SP1_Q4_01	GCGGGGCGGGGCG;	531;	13;	n;	155392	Fstl3	follistatin-like_3_[Source:MGI_Symbol;Acc:MGI:1890391]	protein_coding
ENSMUSG00000020325	V$SP1_Q6_01	GGGGCGGGGC;	532;	10;	n;	161448	Fstl3	follistatin-like_3_[Source:MGI_Symbol;Acc:MGI:1890391]	protein_coding
ENSMUSG00000020325	V$SP1_Q6	GGCGGGCGGGGCC;	552;	13;	n;	15575	Fstl3	follistatin-like_3_[Source:MGI_Symbol;Acc:MGI:1890391]	protein_coding
ENSMUSG00000020325	V$SP4_Q5	GCCCCGCCCCG;	532;	11;	p;	17.23	Fstl3	follistatin-like_3_[Source:MGI_Symbol;Acc:MGI:1890391]	protein_coding
ENSMUSG00000020325	V$TAL1ALPHAE47_01	GAGACCAGATGGTAAC;	268;	16;	p;	161606	Fstl3	follistatin-like_3_[Source:MGI_Symbol;Acc:MGI:1890391]	protein_coding
ENSMUSG00000020325	V$TAL1BETAE47_01	GAGACCAGATGGTAAC;	268;	16;	p;	163316	Fstl3	follistatin-like_3_[Source:MGI_Symbol;Acc:MGI:1890391]	protein_coding
ENSMUSG00000020325	V$TAL1BETAITF2_01	GAGACCAGATGGTAAC;	268;	16;	p;	156819	Fstl3	follistatin-like_3_[Source:MGI_Symbol;Acc:MGI:1890391]	protein_coding
ENSMUSG00000020325	V$TATA_01	CTATAAAAGCCCAGG;	564;	15;	n;	15.36	Fstl3	follistatin-like_3_[Source:MGI_Symbol;Acc:MGI:1890391]	protein_coding
ENSMUSG00000020325	V$TATA_C	CCTATAAAAG;	570;	10;	n;	149885	Fstl3	follistatin-like_3_[Source:MGI_Symbol;Acc:MGI:1890391]	protein_coding
ENSMUSG00000020325	V$TEF_01	CGCATTCCTCAG;	774;	12;	n;	154546	Fstl3	follistatin-like_3_[Source:MGI_Symbol;Acc:MGI:1890391]	protein_coding
ENSMUSG00000020325	V$USF_Q6_01	ACCCACGTGGCC;	763;	12;	p;	126714	Fstl3	follistatin-like_3_[Source:MGI_Symbol;Acc:MGI:1890391]	protein_coding
ENSMUSG00000020325	V$USF_Q6	CCCACGTGGC;	764;	10;	p;	122009	Fstl3	follistatin-like_3_[Source:MGI_Symbol;Acc:MGI:1890391]	protein_coding
ENSMUSG00000020333	V$AP4_Q6_01	ACCAGCTGC;	416;	9;	n;	123097	Acsl6	acyl-CoA_synthetase_long-chain_family_member_6_[Source:MGI_Symbol;Acc:MGI:894291]	protein_coding
ENSMUSG00000020333	V$ARP1_01	TGAGCCCGTGAGCCCC;	769;	16;	p;	154567	Acsl6	acyl-CoA_synthetase_long-chain_family_member_6_[Source:MGI_Symbol;Acc:MGI:894291]	protein_coding
ENSMUSG00000020333	V$CHOP_01	AGTTGCAATCCCT;	216;	13;	n;	134526	Acsl6	acyl-CoA_synthetase_long-chain_family_member_6_[Source:MGI_Symbol;Acc:MGI:894291]	protein_coding
ENSMUSG00000020333	V$DAX1_01	AATGCTCAAGGTCAGGTTGG;	452;	20;	n;	150674	Acsl6	acyl-CoA_synthetase_long-chain_family_member_6_[Source:MGI_Symbol;Acc:MGI:894291]	protein_coding
ENSMUSG00000020333	V$DR3_Q4	CCTCACCTTGATGCCCCCCCC;	502;	21;	p;	135386	Acsl6	acyl-CoA_synthetase_long-chain_family_member_6_[Source:MGI_Symbol;Acc:MGI:894291]	protein_coding
ENSMUSG00000020333	V$ERR1_Q2	TGCTCAAGGTCAGG;	456;	14;	n;	143619	Acsl6	acyl-CoA_synthetase_long-chain_family_member_6_[Source:MGI_Symbol;Acc:MGI:894291]	protein_coding
ENSMUSG00000020333	V$GCNF_01	AGAATGCTCAAGGTCAGG;	456;	18;	n;	119597	Acsl6	acyl-CoA_synthetase_long-chain_family_member_6_[Source:MGI_Symbol;Acc:MGI:894291]	protein_coding
ENSMUSG00000020333	V$GLI_Q2	TGTTGGTGGTCT;	257;	12;	n;	142774	Acsl6	acyl-CoA_synthetase_long-chain_family_member_6_[Source:MGI_Symbol;Acc:MGI:894291]	protein_coding
ENSMUSG00000020333	V$IPF1_02	GCCTAATGAG;	72;	10;	p;	135262	Acsl6	acyl-CoA_synthetase_long-chain_family_member_6_[Source:MGI_Symbol;Acc:MGI:894291]	protein_coding
ENSMUSG00000020333	V$KROX_Q6	CCCCCCCCCGCCCC;	523;	14;	p;	146242	Acsl6	acyl-CoA_synthetase_long-chain_family_member_6_[Source:MGI_Symbol;Acc:MGI:894291]	protein_coding
ENSMUSG00000020333	V$MAF_Q6_01	GGCTGAGTCAG;	607;	11;	n;	137563	Acsl6	acyl-CoA_synthetase_long-chain_family_member_6_[Source:MGI_Symbol;Acc:MGI:894291]	protein_coding
ENSMUSG00000020333	V$MAZR_01	GGGGGGGGGGCAT;	512;	13;	n;	161854	Acsl6	acyl-CoA_synthetase_long-chain_family_member_6_[Source:MGI_Symbol;Acc:MGI:894291]	protein_coding
ENSMUSG00000020333	V$NKX21_01	AAATCCACTTGAAGAT;	116;	16;	p;	161464	Acsl6	acyl-CoA_synthetase_long-chain_family_member_6_[Source:MGI_Symbol;Acc:MGI:894291]	protein_coding
ENSMUSG00000020333	V$NKX22_02	AAATCCACTTGAAGATG;	116;	17;	p;	15979	Acsl6	acyl-CoA_synthetase_long-chain_family_member_6_[Source:MGI_Symbol;Acc:MGI:894291]	protein_coding
ENSMUSG00000020333	V$NKX24_01	AAATCCACTTGAAGAT;	116;	16;	p;	145012	Acsl6	acyl-CoA_synthetase_long-chain_family_member_6_[Source:MGI_Symbol;Acc:MGI:894291]	protein_coding
ENSMUSG00000020333	V$NKX25_03	AAATCCACTTGAAGAT;	116;	16;	p;	165844	Acsl6	acyl-CoA_synthetase_long-chain_family_member_6_[Source:MGI_Symbol;Acc:MGI:894291]	protein_coding
ENSMUSG00000020333	V$NKX26_01	AAATCCACTTGAAGAT;	116;	16;	p;	155952	Acsl6	acyl-CoA_synthetase_long-chain_family_member_6_[Source:MGI_Symbol;Acc:MGI:894291]	protein_coding
ENSMUSG00000020333	V$NRSE_B	TCCAGCACCGAGGACAGCGCT;	50;	21;	n;	172663	Acsl6	acyl-CoA_synthetase_long-chain_family_member_6_[Source:MGI_Symbol;Acc:MGI:894291]	protein_coding
ENSMUSG00000020333	V$NRSF_01	TCCAGCACCGAGGACAGCGCT;	50;	21;	n;	242584	Acsl6	acyl-CoA_synthetase_long-chain_family_member_6_[Source:MGI_Symbol;Acc:MGI:894291]	protein_coding
ENSMUSG00000020333	V$NRSF_Q4	GCGCTGTCCTCGGTGCTGG;	51;	19;	p;	201005	Acsl6	acyl-CoA_synthetase_long-chain_family_member_6_[Source:MGI_Symbol;Acc:MGI:894291]	protein_coding
ENSMUSG00000020333	V$P53_02	AGACATGCCT;	397;	10;	p;	134696	Acsl6	acyl-CoA_synthetase_long-chain_family_member_6_[Source:MGI_Symbol;Acc:MGI:894291]	protein_coding
ENSMUSG00000020333	V$REST_01	CTTGAGCGCTGTCCTCGGTGCT;	46;	22;	p;	216184	Acsl6	acyl-CoA_synthetase_long-chain_family_member_6_[Source:MGI_Symbol;Acc:MGI:894291]	protein_coding
ENSMUSG00000020333	V$SEF1_C	GTGATGCATATGTGTGGTA;	323;	19;	n;	145461	Acsl6	acyl-CoA_synthetase_long-chain_family_member_6_[Source:MGI_Symbol;Acc:MGI:894291]	protein_coding
ENSMUSG00000020333	V$SF1_Q6_01	TGACCTTGA;	458;	9;	p;	139601	Acsl6	acyl-CoA_synthetase_long-chain_family_member_6_[Source:MGI_Symbol;Acc:MGI:894291]	protein_coding
ENSMUSG00000020333	V$SP1_02	GGGGCGGGGGG;	526;	11;	n;	167557	Acsl6	acyl-CoA_synthetase_long-chain_family_member_6_[Source:MGI_Symbol;Acc:MGI:894291]	protein_coding
ENSMUSG00000020333	V$SP1_Q6_01	GGGGCGGGGG;	527;	10;	n;	14578	Acsl6	acyl-CoA_synthetase_long-chain_family_member_6_[Source:MGI_Symbol;Acc:MGI:894291]	protein_coding
ENSMUSG00000020333	V$SP1SP3_Q4	CCCCCCCCGCC;	524;	11;	p;	149355	Acsl6	acyl-CoA_synthetase_long-chain_family_member_6_[Source:MGI_Symbol;Acc:MGI:894291]	protein_coding
ENSMUSG00000020333	V$ZNF219_01	TGCCCCCCCCCC;	513;	12;	p;	157202	Acsl6	acyl-CoA_synthetase_long-chain_family_member_6_[Source:MGI_Symbol;Acc:MGI:894291]	protein_coding
ENSMUSG00000020458	V$BACH1_01	AAGGTGAGTCACGCC;	561;	15;	p;	155332	Rtn4	reticulon_4_[Source:MGI_Symbol;Acc:MGI:1915835]	protein_coding
ENSMUSG00000020458	V$BACH2_01	GGTGAGTCACG;	563;	11;	p;	138829	Rtn4	reticulon_4_[Source:MGI_Symbol;Acc:MGI:1915835]	protein_coding
ENSMUSG00000020458	V$CMYB_01	GCCGCGGGCGGTTGTGGG;	772;	18;	n;	151345	Rtn4	reticulon_4_[Source:MGI_Symbol;Acc:MGI:1915835]	protein_coding
ENSMUSG00000020458	V$CTCF_01	TCTACCAAAAGGGGGCGGGC;	318;	20;	n;	155375	Rtn4	reticulon_4_[Source:MGI_Symbol;Acc:MGI:1915835]	protein_coding
ENSMUSG00000020458	V$CTCF_02	AGTCTACCAAAAGGGGGCGG;	320;	20;	n;	152632	Rtn4	reticulon_4_[Source:MGI_Symbol;Acc:MGI:1915835]	protein_coding
ENSMUSG00000020458	V$HSF_Q6	TTCCACAGGCTTC;	275;	13;	p;	151098	Rtn4	reticulon_4_[Source:MGI_Symbol;Acc:MGI:1915835]	protein_coding
ENSMUSG00000020458	V$IRF3_Q3	TTTTTTTCCCTTT;	218;	13;	p;	148546	Rtn4	reticulon_4_[Source:MGI_Symbol;Acc:MGI:1915835]	protein_coding
ENSMUSG00000020458	V$MEF2_01	GTCTGAAAATAAGTCT;	138;	16;	p;	159362	Rtn4	reticulon_4_[Source:MGI_Symbol;Acc:MGI:1915835]	protein_coding
ENSMUSG00000020458	V$RNF96_01	TCCCGCAGCC;	506;	10;	p;	148789	Rtn4	reticulon_4_[Source:MGI_Symbol;Acc:MGI:1915835]	protein_coding
ENSMUSG00000020458	V$SP1_01	GGGGCGGGGA;	366;	10;	n;	126585	Rtn4	reticulon_4_[Source:MGI_Symbol;Acc:MGI:1915835]	protein_coding
ENSMUSG00000020458	V$SP1_02	GGGGCGGGGAC;	365;	11;	n;	16098	Rtn4	reticulon_4_[Source:MGI_Symbol;Acc:MGI:1915835]	protein_coding
ENSMUSG00000020458	V$STAT1_05	GGCTTCTTGGAAAACTCTCCAA;	282;	22;	p;	147429	Rtn4	reticulon_4_[Source:MGI_Symbol;Acc:MGI:1915835]	protein_coding
ENSMUSG00000020458	V$UF1H3BETA_Q6	TGTGGGGGTTGGGC;	764;	14;	n;	162199	Rtn4	reticulon_4_[Source:MGI_Symbol;Acc:MGI:1915835]	protein_coding
ENSMUSG00000020604	V$AHR_01	GCCGAGGCTGGCGTGGGT;	342;	18;	n;	152587	Arsg	arylsulfatase_G_[Source:MGI_Symbol;Acc:MGI:1921258]	protein_coding
ENSMUSG00000020604	V$AHRARNT_01	GGCGGGGCGCGTGCCT;	600;	16;	n;	146406	Arsg	arylsulfatase_G_[Source:MGI_Symbol;Acc:MGI:1921258]	protein_coding
ENSMUSG00000020604	V$AP2_Q3	GCCGGCAGGCGGGGCG;	607;	16;	n;	146002	Arsg	arylsulfatase_G_[Source:MGI_Symbol;Acc:MGI:1921258]	protein_coding
ENSMUSG00000020604	V$CDX_Q5	CACAATCAAACTTTTAAG;	119;	18;	p;	125052	Arsg	arylsulfatase_G_[Source:MGI_Symbol;Acc:MGI:1921258]	protein_coding
ENSMUSG00000020604	V$CRX_02	TTTTTCGGATTAACCT;	7;	16;	p;	15373	Arsg	arylsulfatase_G_[Source:MGI_Symbol;Acc:MGI:1921258]	protein_coding
ENSMUSG00000020604	V$DR4_Q2	TTACCTTCCGTGACCCC;	634;	17;	n;	132273	Arsg	arylsulfatase_G_[Source:MGI_Symbol;Acc:MGI:1921258]	protein_coding
ENSMUSG00000020604	V$FOXD3_01	GTTTGTTTGTTT;	97;	12;	n;	154953	Arsg	arylsulfatase_G_[Source:MGI_Symbol;Acc:MGI:1921258]	protein_coding
ENSMUSG00000020604	V$FOXJ2_01	AAACAAACAAACACCCAT;	97;	18;	p;	146753	Arsg	arylsulfatase_G_[Source:MGI_Symbol;Acc:MGI:1921258]	protein_coding
ENSMUSG00000020604	V$FOX_Q2	GTTTGTTTGTTTG;	96;	13;	n;	147079	Arsg	arylsulfatase_G_[Source:MGI_Symbol;Acc:MGI:1921258]	protein_coding
ENSMUSG00000020604	V$HFH3_01	GGGTGTTTGTTTG;	100;	13;	n;	155749	Arsg	arylsulfatase_G_[Source:MGI_Symbol;Acc:MGI:1921258]	protein_coding
ENSMUSG00000020604	V$HFH8_01	GTTTGTTTGTTTG;	96;	13;	n;	142341	Arsg	arylsulfatase_G_[Source:MGI_Symbol;Acc:MGI:1921258]	protein_coding
ENSMUSG00000020604	V$HIC1_02	CGCGCGTGCCCGTGT;	727;	15;	p;	128132	Arsg	arylsulfatase_G_[Source:MGI_Symbol;Acc:MGI:1921258]	protein_coding
ENSMUSG00000020604	V$HIF1_Q5	CGTGCGTGCCGC;	413;	12;	p;	125051	Arsg	arylsulfatase_G_[Source:MGI_Symbol;Acc:MGI:1921258]	protein_coding
ENSMUSG00000020604	V$HNF3ALPHA_Q6	TGTTTGTTTTT;	91;	11;	n;	149015	Arsg	arylsulfatase_G_[Source:MGI_Symbol;Acc:MGI:1921258]	protein_coding
ENSMUSG00000020604	V$HNF3_Q6_01	TTGTTTGTTTGTTTTTTA;	89;	18;	n;	138838	Arsg	arylsulfatase_G_[Source:MGI_Symbol;Acc:MGI:1921258]	protein_coding
ENSMUSG00000020604	V$HNF3_Q6	ACAAACAAACAAA;	95;	13;	p;	134915	Arsg	arylsulfatase_G_[Source:MGI_Symbol;Acc:MGI:1921258]	protein_coding
ENSMUSG00000020604	V$KROX_Q6	CCCGCCCCCCAACC;	380;	14;	p;	146413	Arsg	arylsulfatase_G_[Source:MGI_Symbol;Acc:MGI:1921258]	protein_coding
ENSMUSG00000020604	V$RREB1_01	CCCCAACCCACGCC;	337;	14;	p;	153835	Arsg	arylsulfatase_G_[Source:MGI_Symbol;Acc:MGI:1921258]	protein_coding
ENSMUSG00000020604	V$SP1_02	GGGGCGGGGGG;	377;	11;	n;	167557	Arsg	arylsulfatase_G_[Source:MGI_Symbol;Acc:MGI:1921258]	protein_coding
ENSMUSG00000020604	V$SP1_Q2_01	CCCCGCCCCC;	379;	10;	p;	158638	Arsg	arylsulfatase_G_[Source:MGI_Symbol;Acc:MGI:1921258]	protein_coding
ENSMUSG00000020604	V$SP1_Q4_01	GGGGGGCGGGGGG;	377;	13;	n;	154472	Arsg	arylsulfatase_G_[Source:MGI_Symbol;Acc:MGI:1921258]	protein_coding
ENSMUSG00000020604	V$SP1_Q6_01	GGGGCGGGGG;	378;	10;	n;	14578	Arsg	arylsulfatase_G_[Source:MGI_Symbol;Acc:MGI:1921258]	protein_coding
ENSMUSG00000020604	V$SP1_Q6	GGGGGGCGGGGGG;	377;	13;	n;	165478	Arsg	arylsulfatase_G_[Source:MGI_Symbol;Acc:MGI:1921258]	protein_coding
ENSMUSG00000020604	V$SP4_Q5	CCCCCGCCCCC;	378;	11;	p;	167105	Arsg	arylsulfatase_G_[Source:MGI_Symbol;Acc:MGI:1921258]	protein_coding
ENSMUSG00000020604	V$SPZ1_01	GGGGGAGGGTGTGGC;	367;	15;	n;	12.88	Arsg	arylsulfatase_G_[Source:MGI_Symbol;Acc:MGI:1921258]	protein_coding
ENSMUSG00000020604	V$SREBP2_Q6	CGGCCACCCGAG;	356;	12;	p;	112837	Arsg	arylsulfatase_G_[Source:MGI_Symbol;Acc:MGI:1921258]	protein_coding
ENSMUSG00000020604	V$ZNF219_01	CTCCCCCCGCCC;	375;	12;	p;	170457	Arsg	arylsulfatase_G_[Source:MGI_Symbol;Acc:MGI:1921258]	protein_coding
ENSMUSG00000020684	V$HSF2_01	GGAATGTTCT;	468;	10;	p;	114096	Rasl10b	RAS-like,_family_10,_member_B_[Source:MGI_Symbol;Acc:MGI:2685575]	protein_coding
ENSMUSG00000020684	V$LMAF_Q2	GCTCAGCAG;	326;	9;	n;	139584	Rasl10b	RAS-like,_family_10,_member_B_[Source:MGI_Symbol;Acc:MGI:2685575]	protein_coding
ENSMUSG00000020684	V$MEIS1_02	AAGTACCTGACAAAAG;	50;	16;	n;	14427	Rasl10b	RAS-like,_family_10,_member_B_[Source:MGI_Symbol;Acc:MGI:2685575]	protein_coding
ENSMUSG00000020684	V$MEIS2_01	AAGTACCTGACAAAAG;	50;	16;	n;	146822	Rasl10b	RAS-like,_family_10,_member_B_[Source:MGI_Symbol;Acc:MGI:2685575]	protein_coding
ENSMUSG00000020684	V$MRG2_01	AAGTACCTGACAAAAG;	50;	16;	n;	141808	Rasl10b	RAS-like,_family_10,_member_B_[Source:MGI_Symbol;Acc:MGI:2685575]	protein_coding
ENSMUSG00000020684	V$NF1_Q6_01	CTGGTCCCCTGCCAAAG;	658;	17;	n;	133185	Rasl10b	RAS-like,_family_10,_member_B_[Source:MGI_Symbol;Acc:MGI:2685575]	protein_coding
ENSMUSG00000020684	V$NF1_Q6	CTTTGGCAGGGGACCAGC;	658;	18;	p;	131437	Rasl10b	RAS-like,_family_10,_member_B_[Source:MGI_Symbol;Acc:MGI:2685575]	protein_coding
ENSMUSG00000020684	V$OTX_Q1	GATTAAAT;	565;	8;	p;	110709	Rasl10b	RAS-like,_family_10,_member_B_[Source:MGI_Symbol;Acc:MGI:2685575]	protein_coding
ENSMUSG00000020684	V$PAX4_01	CGCAGTGAAGGGTGAGAGTGA;	711;	21;	p;	132371	Rasl10b	RAS-like,_family_10,_member_B_[Source:MGI_Symbol;Acc:MGI:2685575]	protein_coding
ENSMUSG00000020684	V$POU5F1_01	AATGCAAAAT;	382;	10;	n;	117697	Rasl10b	RAS-like,_family_10,_member_B_[Source:MGI_Symbol;Acc:MGI:2685575]	protein_coding
ENSMUSG00000020684	V$PPARG_02	TGAAGGGTGAGAGTGACCACCCT;	716;	23;	p;	135131	Rasl10b	RAS-like,_family_10,_member_B_[Source:MGI_Symbol;Acc:MGI:2685575]	protein_coding
ENSMUSG00000020684	V$STAT_01	TTCCCAGAA;	474;	9;	n;	136265	Rasl10b	RAS-like,_family_10,_member_B_[Source:MGI_Symbol;Acc:MGI:2685575]	protein_coding
ENSMUSG00000020684	V$ZIC2_01	AGGGTGGTC;	730;	9;	n;	111731	Rasl10b	RAS-like,_family_10,_member_B_[Source:MGI_Symbol;Acc:MGI:2685575]	protein_coding
ENSMUSG00000020785	V$AP2_Q3	GGCGGCGGGCGGGGGG;	569;	16;	p;	147761	Camkk1	calcium/calmodulin-dependent_protein_kinase_kinase_1,_alpha_[Source:MGI_Symbol;Acc:MGI:1891766]	protein_coding
ENSMUSG00000020785	V$AP2_Q6	CGCCCGCCGCCG;	568;	12;	n;	134223	Camkk1	calcium/calmodulin-dependent_protein_kinase_kinase_1,_alpha_[Source:MGI_Symbol;Acc:MGI:1891766]	protein_coding
ENSMUSG00000020785	V$ATF_01	CTCTGACGAATCTC;	143;	14;	p;	136694	Camkk1	calcium/calmodulin-dependent_protein_kinase_kinase_1,_alpha_[Source:MGI_Symbol;Acc:MGI:1891766]	protein_coding
ENSMUSG00000020785	V$CAAT_01	CACAGCCAATGA;	543;	12;	p;	133092	Camkk1	calcium/calmodulin-dependent_protein_kinase_kinase_1,_alpha_[Source:MGI_Symbol;Acc:MGI:1891766]	protein_coding
ENSMUSG00000020785	V$CMYC_02	GACCAAGTGGCC;	49;	12;	n;	126894	Camkk1	calcium/calmodulin-dependent_protein_kinase_kinase_1,_alpha_[Source:MGI_Symbol;Acc:MGI:1891766]	protein_coding
ENSMUSG00000020785	V$KROX_Q6	CCCGCCCCCTCTAC;	475;	14;	p;	154418	Camkk1	calcium/calmodulin-dependent_protein_kinase_kinase_1,_alpha_[Source:MGI_Symbol;Acc:MGI:1891766]	protein_coding
ENSMUSG00000020785	V$LMAF_Q2	GGTCAGCAG;	724;	9;	p;	148766	Camkk1	calcium/calmodulin-dependent_protein_kinase_kinase_1,_alpha_[Source:MGI_Symbol;Acc:MGI:1891766]	protein_coding
ENSMUSG00000020785	V$PAX1_B	CCGATCCCGTCGAGACCC;	460;	18;	p;	115983	Camkk1	calcium/calmodulin-dependent_protein_kinase_kinase_1,_alpha_[Source:MGI_Symbol;Acc:MGI:1891766]	protein_coding
ENSMUSG00000020785	V$RREB1_01	CCCCAACCCCCCCG;	172;	14;	p;	173144	Camkk1	calcium/calmodulin-dependent_protein_kinase_kinase_1,_alpha_[Source:MGI_Symbol;Acc:MGI:1891766]	protein_coding
ENSMUSG00000020785	V$SP1SP3_Q4	CCGCCCCCTCT;	476;	11;	p;	149403	Camkk1	calcium/calmodulin-dependent_protein_kinase_kinase_1,_alpha_[Source:MGI_Symbol;Acc:MGI:1891766]	protein_coding
ENSMUSG00000020785	V$SREBP1_Q5	CGCCCCACCCCAGCA;	128;	15;	p;	126007	Camkk1	calcium/calmodulin-dependent_protein_kinase_kinase_1,_alpha_[Source:MGI_Symbol;Acc:MGI:1891766]	protein_coding
ENSMUSG00000020785	V$VDRRXR_01	GGGACATCGGGTTCC;	366;	15;	p;	150792	Camkk1	calcium/calmodulin-dependent_protein_kinase_kinase_1,_alpha_[Source:MGI_Symbol;Acc:MGI:1891766]	protein_coding
ENSMUSG00000020785	V$ZNF219_01	CTCCCCCCGCCC;	575;	12;	n;	170457	Camkk1	calcium/calmodulin-dependent_protein_kinase_kinase_1,_alpha_[Source:MGI_Symbol;Acc:MGI:1891766]	protein_coding
ENSMUSG00000020787	V$AP2ALPHA_03	CCAGCCTGAGGCTGA;	143;	15;	p;	149206	P2rx1	purinergic_receptor_P2X,_ligand-gated_ion_channel,_1_[Source:MGI_Symbol;Acc:MGI:1098235]	protein_coding
ENSMUSG00000020787	V$EBF_Q6	CTCCCTAGGGA;	2;	11;	p;	142384	P2rx1	purinergic_receptor_P2X,_ligand-gated_ion_channel,_1_[Source:MGI_Symbol;Acc:MGI:1098235]	protein_coding
ENSMUSG00000020787	V$P53_DECAMER_Q2	AGACAAGCCC;	780;	10;	n;	123166	P2rx1	purinergic_receptor_P2X,_ligand-gated_ion_channel,_1_[Source:MGI_Symbol;Acc:MGI:1098235]	protein_coding
ENSMUSG00000020787	V$PAX4_03	CATCCCCACCCC;	304;	12;	n;	122546	P2rx1	purinergic_receptor_P2X,_ligand-gated_ion_channel,_1_[Source:MGI_Symbol;Acc:MGI:1098235]	protein_coding
ENSMUSG00000020787	V$SMAD4_Q6	GGGAGGTAGACATCT;	34;	15;	n;	14084	P2rx1	purinergic_receptor_P2X,_ligand-gated_ion_channel,_1_[Source:MGI_Symbol;Acc:MGI:1098235]	protein_coding
ENSMUSG00000020787	V$UF1H3BETA_Q6	TGTGGGGGTGGGGA;	300;	14;	p;	193818	P2rx1	purinergic_receptor_P2X,_ligand-gated_ion_channel,_1_[Source:MGI_Symbol;Acc:MGI:1098235]	protein_coding
ENSMUSG00000020882	V$AP4_Q5	CTCAGCTGGT;	610;	10;	p;	130368	Cacnb1	calcium_channel,_voltage-dependent,_beta_1_subunit_[Source:MGI_Symbol;Acc:MGI:102522]	protein_coding
ENSMUSG00000020882	V$AP4_Q6	CTCAGCTGGT;	610;	10;	p;	136543	Cacnb1	calcium_channel,_voltage-dependent,_beta_1_subunit_[Source:MGI_Symbol;Acc:MGI:102522]	protein_coding
ENSMUSG00000020882	V$CETS1P54_02	CCACCGGAACTTC;	180;	13;	p;	11727	Cacnb1	calcium_channel,_voltage-dependent,_beta_1_subunit_[Source:MGI_Symbol;Acc:MGI:102522]	protein_coding
ENSMUSG00000020882	V$DEAF1_01	CAGGGACCGGGAAGTTCCGGTGGCC;	178;	25;	n;	133129	Cacnb1	calcium_channel,_voltage-dependent,_beta_1_subunit_[Source:MGI_Symbol;Acc:MGI:102522]	protein_coding
ENSMUSG00000020882	V$DOBOX5_01	TGTTGGGATTAAATGTG;	666;	17;	n;	137126	Cacnb1	calcium_channel,_voltage-dependent,_beta_1_subunit_[Source:MGI_Symbol;Acc:MGI:102522]	protein_coding
ENSMUSG00000020882	V$FOXD3_01	GTTTGTTTATTT;	763;	12;	n;	151344	Cacnb1	calcium_channel,_voltage-dependent,_beta_1_subunit_[Source:MGI_Symbol;Acc:MGI:102522]	protein_coding
ENSMUSG00000020882	V$FOXJ2_01	TCTCAAATAAACAAACAA;	759;	18;	p;	148001	Cacnb1	calcium_channel,_voltage-dependent,_beta_1_subunit_[Source:MGI_Symbol;Acc:MGI:102522]	protein_coding
ENSMUSG00000020882	V$FOXO1_01	AATAAACAAA;	764;	10;	p;	134976	Cacnb1	calcium_channel,_voltage-dependent,_beta_1_subunit_[Source:MGI_Symbol;Acc:MGI:102522]	protein_coding
ENSMUSG00000020882	V$FOXO4_01	ATAAACAAACA;	765;	11;	p;	132048	Cacnb1	calcium_channel,_voltage-dependent,_beta_1_subunit_[Source:MGI_Symbol;Acc:MGI:102522]	protein_coding
ENSMUSG00000020882	V$FOX_Q2	GTTTGTTTATTTG;	762;	13;	n;	149025	Cacnb1	calcium_channel,_voltage-dependent,_beta_1_subunit_[Source:MGI_Symbol;Acc:MGI:102522]	protein_coding
ENSMUSG00000020882	V$FREAC4_01	CCTAGGTCAACAGTCA;	536;	16;	n;	135193	Cacnb1	calcium_channel,_voltage-dependent,_beta_1_subunit_[Source:MGI_Symbol;Acc:MGI:102522]	protein_coding
ENSMUSG00000020882	V$HFH1_01	GTTTGTTTATTT;	763;	12;	n;	144694	Cacnb1	calcium_channel,_voltage-dependent,_beta_1_subunit_[Source:MGI_Symbol;Acc:MGI:102522]	protein_coding
ENSMUSG00000020882	V$HFH3_01	GCTTGTTTGTTTA;	766;	13;	n;	167164	Cacnb1	calcium_channel,_voltage-dependent,_beta_1_subunit_[Source:MGI_Symbol;Acc:MGI:102522]	protein_coding
ENSMUSG00000020882	V$HFH8_01	GTTTGTTTATTTG;	762;	13;	n;	162994	Cacnb1	calcium_channel,_voltage-dependent,_beta_1_subunit_[Source:MGI_Symbol;Acc:MGI:102522]	protein_coding
ENSMUSG00000020882	V$HNF3ALPHA_Q6	TGTTTGTTTAT;	765;	11;	n;	145873	Cacnb1	calcium_channel,_voltage-dependent,_beta_1_subunit_[Source:MGI_Symbol;Acc:MGI:102522]	protein_coding
ENSMUSG00000020882	V$HNF3_Q6_01	ATGCTTGTTTGTTTATTT;	763;	18;	n;	136994	Cacnb1	calcium_channel,_voltage-dependent,_beta_1_subunit_[Source:MGI_Symbol;Acc:MGI:102522]	protein_coding
ENSMUSG00000020882	V$HNF3_Q6	ATAAACAAACAAG;	765;	13;	p;	139222	Cacnb1	calcium_channel,_voltage-dependent,_beta_1_subunit_[Source:MGI_Symbol;Acc:MGI:102522]	protein_coding
ENSMUSG00000020882	V$OBOX5_01	TGTTGGGATTAAATGTG;	666;	17;	n;	158592	Cacnb1	calcium_channel,_voltage-dependent,_beta_1_subunit_[Source:MGI_Symbol;Acc:MGI:102522]	protein_coding
ENSMUSG00000020882	V$OBOX5_02	TGTTGGGATTAAATGTG;	666;	17;	n;	15906	Cacnb1	calcium_channel,_voltage-dependent,_beta_1_subunit_[Source:MGI_Symbol;Acc:MGI:102522]	protein_coding
ENSMUSG00000020882	V$OCT1_04	GAGGAGCTATTCAAAATTATACA;	510;	23;	p;	128892	Cacnb1	calcium_channel,_voltage-dependent,_beta_1_subunit_[Source:MGI_Symbol;Acc:MGI:102522]	protein_coding
ENSMUSG00000020882	V$OCT1_Q5_01	TCATTTACATA;	708;	11;	p;	13407	Cacnb1	calcium_channel,_voltage-dependent,_beta_1_subunit_[Source:MGI_Symbol;Acc:MGI:102522]	protein_coding
ENSMUSG00000020882	V$OCT2_01	CACTATGTAAATGAGG;	706;	16;	n;	142086	Cacnb1	calcium_channel,_voltage-dependent,_beta_1_subunit_[Source:MGI_Symbol;Acc:MGI:102522]	protein_coding
ENSMUSG00000020882	V$OCT_Q6	TCATTTACATA;	708;	11;	p;	135118	Cacnb1	calcium_channel,_voltage-dependent,_beta_1_subunit_[Source:MGI_Symbol;Acc:MGI:102522]	protein_coding
ENSMUSG00000020882	V$OTX2_01	TGTTGGGATTAAATGTG;	666;	17;	n;	13.86	Cacnb1	calcium_channel,_voltage-dependent,_beta_1_subunit_[Source:MGI_Symbol;Acc:MGI:102522]	protein_coding
ENSMUSG00000020882	V$OTX_Q1	GATTAAAT;	669;	8;	n;	110709	Cacnb1	calcium_channel,_voltage-dependent,_beta_1_subunit_[Source:MGI_Symbol;Acc:MGI:102522]	protein_coding
ENSMUSG00000020882	V$PIT1_Q6	TATTCAAAATTATACACC;	517;	18;	p;	163279	Cacnb1	calcium_channel,_voltage-dependent,_beta_1_subunit_[Source:MGI_Symbol;Acc:MGI:102522]	protein_coding
ENSMUSG00000020882	V$PITX2_Q2	TTTAATCCCAA;	670;	11;	p;	154992	Cacnb1	calcium_channel,_voltage-dependent,_beta_1_subunit_[Source:MGI_Symbol;Acc:MGI:102522]	protein_coding
ENSMUSG00000020882	V$PPARA_01	CAACCCTAGGTCAACAGTCA;	536;	20;	n;	142692	Cacnb1	calcium_channel,_voltage-dependent,_beta_1_subunit_[Source:MGI_Symbol;Acc:MGI:102522]	protein_coding
ENSMUSG00000020882	V$PPARG_03	CCCTAGGTCAACAGTCA;	536;	17;	n;	142672	Cacnb1	calcium_channel,_voltage-dependent,_beta_1_subunit_[Source:MGI_Symbol;Acc:MGI:102522]	protein_coding
ENSMUSG00000020882	V$PU1_Q4	TTCCTCCTCTTCCCCTTCT;	478;	19;	n;	149894	Cacnb1	calcium_channel,_voltage-dependent,_beta_1_subunit_[Source:MGI_Symbol;Acc:MGI:102522]	protein_coding
ENSMUSG00000020882	V$SREBP_Q3	ACACTCACCCCA;	330;	12;	n;	136034	Cacnb1	calcium_channel,_voltage-dependent,_beta_1_subunit_[Source:MGI_Symbol;Acc:MGI:102522]	protein_coding
ENSMUSG00000020882	V$SRF_02	GTCCAAAGAAGGCCACCA;	340;	18;	p;	158471	Cacnb1	calcium_channel,_voltage-dependent,_beta_1_subunit_[Source:MGI_Symbol;Acc:MGI:102522]	protein_coding
ENSMUSG00000020882	V$SRF_03	GTCCAAAGAAGGC;	340;	13;	p;	146696	Cacnb1	calcium_channel,_voltage-dependent,_beta_1_subunit_[Source:MGI_Symbol;Acc:MGI:102522]	protein_coding
ENSMUSG00000020882	V$SRF_Q6	GTCCAAAGAAGGCC;	340;	14;	p;	151111	Cacnb1	calcium_channel,_voltage-dependent,_beta_1_subunit_[Source:MGI_Symbol;Acc:MGI:102522]	protein_coding
ENSMUSG00000020882	V$XFD2_01	CAAATAAACAAACA;	762;	14;	p;	145042	Cacnb1	calcium_channel,_voltage-dependent,_beta_1_subunit_[Source:MGI_Symbol;Acc:MGI:102522]	protein_coding
ENSMUSG00000020926	V$ARNT_02	CAAAGCTCACGTGCTTTGCC;	537;	20;	p;	146633	Adam11	a_disintegrin_and_metallopeptidase_domain_11_[Source:MGI_Symbol;Acc:MGI:1098667]	protein_coding
ENSMUSG00000020926	V$CNOT3_01	GGCCGCGGCC;	595;	10;	p;	144896	Adam11	a_disintegrin_and_metallopeptidase_domain_11_[Source:MGI_Symbol;Acc:MGI:1098667]	protein_coding
ENSMUSG00000020926	V$COUP_DR1_Q6	TGACCTCTGCCTT;	47;	13;	p;	138056	Adam11	a_disintegrin_and_metallopeptidase_domain_11_[Source:MGI_Symbol;Acc:MGI:1098667]	protein_coding
ENSMUSG00000020926	V$DTYPEPA_B	ACCATTACAC;	145;	10;	n;	127662	Adam11	a_disintegrin_and_metallopeptidase_domain_11_[Source:MGI_Symbol;Acc:MGI:1098667]	protein_coding
ENSMUSG00000020926	V$E2F_02	TTTGCCGC;	551;	8;	p;	117912	Adam11	a_disintegrin_and_metallopeptidase_domain_11_[Source:MGI_Symbol;Acc:MGI:1098667]	protein_coding
ENSMUSG00000020926	V$E2F1DP2_01	TTTGCCGC;	551;	8;	p;	129092	Adam11	a_disintegrin_and_metallopeptidase_domain_11_[Source:MGI_Symbol;Acc:MGI:1098667]	protein_coding
ENSMUSG00000020926	V$EGR_Q6	GCGGGGGCGGG;	683;	11;	n;	133263	Adam11	a_disintegrin_and_metallopeptidase_domain_11_[Source:MGI_Symbol;Acc:MGI:1098667]	protein_coding
ENSMUSG00000020926	V$KROX_Q6	CCCGCCCCCGCCCT;	683;	14;	p;	172538	Adam11	a_disintegrin_and_metallopeptidase_domain_11_[Source:MGI_Symbol;Acc:MGI:1098667]	protein_coding
ENSMUSG00000020926	V$RNF96_01	GGCCGCGGCC;	595;	10;	p;	143589	Adam11	a_disintegrin_and_metallopeptidase_domain_11_[Source:MGI_Symbol;Acc:MGI:1098667]	protein_coding
ENSMUSG00000020926	V$SP1_02	GGGGTGGGGGG;	520;	11;	p;	161771	Adam11	a_disintegrin_and_metallopeptidase_domain_11_[Source:MGI_Symbol;Acc:MGI:1098667]	protein_coding
ENSMUSG00000020926	V$SP1_Q4_01	GGGGGGCGGGCCC;	525;	13;	p;	149562	Adam11	a_disintegrin_and_metallopeptidase_domain_11_[Source:MGI_Symbol;Acc:MGI:1098667]	protein_coding
ENSMUSG00000020926	V$SP1_Q6	GGGGGGCGGGCCC;	525;	13;	p;	15428	Adam11	a_disintegrin_and_metallopeptidase_domain_11_[Source:MGI_Symbol;Acc:MGI:1098667]	protein_coding
ENSMUSG00000020926	V$SP1SP3_Q4	CCGCCCCCGCC;	684;	11;	p;	153363	Adam11	a_disintegrin_and_metallopeptidase_domain_11_[Source:MGI_Symbol;Acc:MGI:1098667]	protein_coding
ENSMUSG00000020926	V$USF_Q6_01	AAGCACGTGAGC;	541;	12;	n;	134159	Adam11	a_disintegrin_and_metallopeptidase_domain_11_[Source:MGI_Symbol;Acc:MGI:1098667]	protein_coding
ENSMUSG00000020926	V$ZNF219_01	CGCCCCCCACCC;	521;	12;	n;	189377	Adam11	a_disintegrin_and_metallopeptidase_domain_11_[Source:MGI_Symbol;Acc:MGI:1098667]	protein_coding
ENSMUSG00000021062	V$BCL6_01	GTTCCTGTAAAGTTTT;	447;	16;	p;	106884	Rab15	RAB15,_member_RAS_oncogene_family_[Source:MGI_Symbol;Acc:MGI:1916865]	protein_coding
ENSMUSG00000021062	V$BEN_01	CAGCGGCC;	157;	8;	p;	990061	Rab15	RAB15,_member_RAS_oncogene_family_[Source:MGI_Symbol;Acc:MGI:1916865]	protein_coding
ENSMUSG00000021062	V$BRN2_01	ATCATTAAAAATGAAA;	404;	16;	p;	134232	Rab15	RAB15,_member_RAS_oncogene_family_[Source:MGI_Symbol;Acc:MGI:1916865]	protein_coding
ENSMUSG00000021062	V$CEBP_01	TATTTGGTAATCC;	494;	13;	n;	108611	Rab15	RAB15,_member_RAS_oncogene_family_[Source:MGI_Symbol;Acc:MGI:1916865]	protein_coding
ENSMUSG00000021062	V$CEBP_Q2_01	GTTGCAAAATTA;	425;	12;	p;	115426	Rab15	RAB15,_member_RAS_oncogene_family_[Source:MGI_Symbol;Acc:MGI:1916865]	protein_coding
ENSMUSG00000021062	V$CEBP_Q2	AAGTTGCAAAATTA;	423;	14;	p;	114542	Rab15	RAB15,_member_RAS_oncogene_family_[Source:MGI_Symbol;Acc:MGI:1916865]	protein_coding
ENSMUSG00000021062	V$CEBP_Q3	TAATTTTGCAAC;	425;	12;	n;	106549	Rab15	RAB15,_member_RAS_oncogene_family_[Source:MGI_Symbol;Acc:MGI:1916865]	protein_coding
ENSMUSG00000021062	V$FOXD3_01	AAATATTTATTT;	502;	12;	p;	145341	Rab15	RAB15,_member_RAS_oncogene_family_[Source:MGI_Symbol;Acc:MGI:1916865]	protein_coding
ENSMUSG00000021062	V$GATA6_01	AATGATAAGC;	790;	10;	p;	980335	Rab15	RAB15,_member_RAS_oncogene_family_[Source:MGI_Symbol;Acc:MGI:1916865]	protein_coding
ENSMUSG00000021062	V$HMGIY_Q3	CAGGCAATTTTCTGA;	618;	15;	n;	130848	Rab15	RAB15,_member_RAS_oncogene_family_[Source:MGI_Symbol;Acc:MGI:1916865]	protein_coding
ENSMUSG00000021062	V$NKX62_Q2	GAAATAAATATT;	503;	12;	n;	121859	Rab15	RAB15,_member_RAS_oncogene_family_[Source:MGI_Symbol;Acc:MGI:1916865]	protein_coding
ENSMUSG00000021062	V$PAX5_01	ACATAAGTCACTGTTGTGGGGCGGCCAA;	296;	28;	n;	130772	Rab15	RAB15,_member_RAS_oncogene_family_[Source:MGI_Symbol;Acc:MGI:1916865]	protein_coding
ENSMUSG00000021062	V$PAX9_B	CCTAGGTAGGGTGGAGTGATCAAG;	124;	24;	n;	128954	Rab15	RAB15,_member_RAS_oncogene_family_[Source:MGI_Symbol;Acc:MGI:1916865]	protein_coding
ENSMUSG00000021062	V$PBX_Q3	GATTGATTTTCC;	595;	12;	n;	125709	Rab15	RAB15,_member_RAS_oncogene_family_[Source:MGI_Symbol;Acc:MGI:1916865]	protein_coding
ENSMUSG00000021062	V$SREBP1_02	GATCACTCCAC;	127;	11;	p;	139807	Rab15	RAB15,_member_RAS_oncogene_family_[Source:MGI_Symbol;Acc:MGI:1916865]	protein_coding
ENSMUSG00000021062	V$TGIF2_01	AATTAACTGTCATTGC;	277;	16;	p;	137749	Rab15	RAB15,_member_RAS_oncogene_family_[Source:MGI_Symbol;Acc:MGI:1916865]	protein_coding
ENSMUSG00000021062	V$XBP1_01	ATGCAGACGTATCCCTT;	0;	17;	n;	123093	Rab15	RAB15,_member_RAS_oncogene_family_[Source:MGI_Symbol;Acc:MGI:1916865]	protein_coding
ENSMUSG00000021062	V$XPF1_Q6	TCTGAAGAAC;	379;	10;	n;	126228	Rab15	RAB15,_member_RAS_oncogene_family_[Source:MGI_Symbol;Acc:MGI:1916865]	protein_coding
ENSMUSG00000021062	V$ZABC1_01	ATTCCAAC;	44;	8;	n;	123488	Rab15	RAB15,_member_RAS_oncogene_family_[Source:MGI_Symbol;Acc:MGI:1916865]	protein_coding
ENSMUSG00000021091	V$AP4_Q6_01	GCCAGCTGC;	640;	9;	n;	123284	Serpina3n	serine_(or_cysteine)_peptidase_inhibitor,_clade_A,_member_3N_[Source:MGI_Symbol;Acc:MGI:105045]	protein_coding
ENSMUSG00000021091	V$CEBPB_01	AGGTTGGGAAATGT;	59;	14;	p;	139255	Serpina3n	serine_(or_cysteine)_peptidase_inhibitor,_clade_A,_member_3N_[Source:MGI_Symbol;Acc:MGI:105045]	protein_coding
ENSMUSG00000021091	V$EBF_Q6	TTCCCTAGAGA;	187;	11;	p;	145176	Serpina3n	serine_(or_cysteine)_peptidase_inhibitor,_clade_A,_member_3N_[Source:MGI_Symbol;Acc:MGI:105045]	protein_coding
ENSMUSG00000021091	V$GCM_Q2	CATGCCAGCATT;	512;	12;	p;	131517	Serpina3n	serine_(or_cysteine)_peptidase_inhibitor,_clade_A,_member_3N_[Source:MGI_Symbol;Acc:MGI:105045]	protein_coding
ENSMUSG00000021091	V$GRE_C	TGGACAAGCTGTGCTC;	498;	16;	n;	144544	Serpina3n	serine_(or_cysteine)_peptidase_inhibitor,_clade_A,_member_3N_[Source:MGI_Symbol;Acc:MGI:105045]	protein_coding
ENSMUSG00000021091	V$NERF_Q2	CATCAGGAAGGAGTTCTG;	417;	18;	p;	160515	Serpina3n	serine_(or_cysteine)_peptidase_inhibitor,_clade_A,_member_3N_[Source:MGI_Symbol;Acc:MGI:105045]	protein_coding
ENSMUSG00000021091	V$PR_Q2	GAAAGAACAG;	223;	10;	n;	127368	Serpina3n	serine_(or_cysteine)_peptidase_inhibitor,_clade_A,_member_3N_[Source:MGI_Symbol;Acc:MGI:105045]	protein_coding
ENSMUSG00000021091	V$STAF_02	AAAGCCCAGGATTCCTTGACT;	668;	21;	p;	16439	Serpina3n	serine_(or_cysteine)_peptidase_inhibitor,_clade_A,_member_3N_[Source:MGI_Symbol;Acc:MGI:105045]	protein_coding
ENSMUSG00000021091	V$UF1H3BETA_Q6	GGTGGGGCAAGGGC;	759;	14;	p;	168175	Serpina3n	serine_(or_cysteine)_peptidase_inhibitor,_clade_A,_member_3N_[Source:MGI_Symbol;Acc:MGI:105045]	protein_coding
ENSMUSG00000021196	V$AHR_01	CCCCGCCCTTGCGTGAGT;	254;	18;	n;	141589	Pfkp	phosphofructokinase,_platelet_[Source:MGI_Symbol;Acc:MGI:1891833]	protein_coding
ENSMUSG00000021196	V$AHRARNT_01	AGTGAGGCGCGTGCCT;	603;	16;	n;	137596	Pfkp	phosphofructokinase,_platelet_[Source:MGI_Symbol;Acc:MGI:1891833]	protein_coding
ENSMUSG00000021196	V$AHRARNT_02	GTGAGGCGCGTGCCTCTGC;	599;	19;	n;	113451	Pfkp	phosphofructokinase,_platelet_[Source:MGI_Symbol;Acc:MGI:1891833]	protein_coding
ENSMUSG00000021196	V$AHR_Q5	CTTGCGTGAGT;	254;	11;	n;	138963	Pfkp	phosphofructokinase,_platelet_[Source:MGI_Symbol;Acc:MGI:1891833]	protein_coding
ENSMUSG00000021196	V$CETS1P54_03	CCTGCCGGAAGTGAGG;	612;	16;	n;	139372	Pfkp	phosphofructokinase,_platelet_[Source:MGI_Symbol;Acc:MGI:1891833]	protein_coding
ENSMUSG00000021196	V$CMYB_01	TAGGGTGGCGGTTGAGGG;	558;	18;	p;	158966	Pfkp	phosphofructokinase,_platelet_[Source:MGI_Symbol;Acc:MGI:1891833]	protein_coding
ENSMUSG00000021196	V$CMYC_02	GCCCACGTGGTG;	502;	12;	n;	136983	Pfkp	phosphofructokinase,_platelet_[Source:MGI_Symbol;Acc:MGI:1891833]	protein_coding
ENSMUSG00000021196	V$E2F1DP1RB_01	ATTGGCGC;	226;	8;	n;	122677	Pfkp	phosphofructokinase,_platelet_[Source:MGI_Symbol;Acc:MGI:1891833]	protein_coding
ENSMUSG00000021196	V$EGR1_01	GGGCGTGGGCGG;	207;	12;	n;	131956	Pfkp	phosphofructokinase,_platelet_[Source:MGI_Symbol;Acc:MGI:1891833]	protein_coding
ENSMUSG00000021196	V$EGR2_01	GGGCGTGGGCGG;	207;	12;	n;	16245	Pfkp	phosphofructokinase,_platelet_[Source:MGI_Symbol;Acc:MGI:1891833]	protein_coding
ENSMUSG00000021196	V$EGR3_01	GGGCGTGGGCGG;	207;	12;	n;	164881	Pfkp	phosphofructokinase,_platelet_[Source:MGI_Symbol;Acc:MGI:1891833]	protein_coding
ENSMUSG00000021196	V$EGR_Q6	GTGGGCGCGGA;	480;	11;	p;	135372	Pfkp	phosphofructokinase,_platelet_[Source:MGI_Symbol;Acc:MGI:1891833]	protein_coding
ENSMUSG00000021196	V$ELK1_02	CCTGCCGGAAGTGA;	614;	14;	n;	137371	Pfkp	phosphofructokinase,_platelet_[Source:MGI_Symbol;Acc:MGI:1891833]	protein_coding
ENSMUSG00000021196	V$FLI1_Q6	CCGGAAGTGAG;	613;	11;	n;	148015	Pfkp	phosphofructokinase,_platelet_[Source:MGI_Symbol;Acc:MGI:1891833]	protein_coding
ENSMUSG00000021196	V$GADP_01	CACTTCCGGCAG;	615;	12;	p;	148816	Pfkp	phosphofructokinase,_platelet_[Source:MGI_Symbol;Acc:MGI:1891833]	protein_coding
ENSMUSG00000021196	V$HES1_Q2	GAGGCGCGTGCCTCT;	601;	15;	n;	124701	Pfkp	phosphofructokinase,_platelet_[Source:MGI_Symbol;Acc:MGI:1891833]	protein_coding
ENSMUSG00000021196	V$HIC1_03	TGCGGGTGCAGGCGGGGC;	185;	18;	n;	136059	Pfkp	phosphofructokinase,_platelet_[Source:MGI_Symbol;Acc:MGI:1891833]	protein_coding
ENSMUSG00000021196	V$IRF2_01	GAGAAGTGAAACC;	708;	13;	n;	161109	Pfkp	phosphofructokinase,_platelet_[Source:MGI_Symbol;Acc:MGI:1891833]	protein_coding
ENSMUSG00000021196	V$ISRE_01	AGGTTTCACTTCTCC;	707;	15;	p;	15209	Pfkp	phosphofructokinase,_platelet_[Source:MGI_Symbol;Acc:MGI:1891833]	protein_coding
ENSMUSG00000021196	V$KROX_Q6	GCCGCCCACGCCCC;	206;	14;	p;	186601	Pfkp	phosphofructokinase,_platelet_[Source:MGI_Symbol;Acc:MGI:1891833]	protein_coding
ENSMUSG00000021196	V$MYCMAX_01	CCACCACGTGGGCG;	501;	14;	p;	131721	Pfkp	phosphofructokinase,_platelet_[Source:MGI_Symbol;Acc:MGI:1891833]	protein_coding
ENSMUSG00000021196	V$NGFIC_01	GGGCGTGGGCGG;	207;	12;	n;	150102	Pfkp	phosphofructokinase,_platelet_[Source:MGI_Symbol;Acc:MGI:1891833]	protein_coding
ENSMUSG00000021196	V$OBOX2_01	ATGGAGGGATTATAGCC;	401;	17;	p;	137775	Pfkp	phosphofructokinase,_platelet_[Source:MGI_Symbol;Acc:MGI:1891833]	protein_coding
ENSMUSG00000021196	V$PAX2_01	CCTCATCATGAGTGACTTG;	90;	19;	n;	104441	Pfkp	phosphofructokinase,_platelet_[Source:MGI_Symbol;Acc:MGI:1891833]	protein_coding
ENSMUSG00000021196	V$PAX8_01	CGCCCTTGCGTGAGT;	254;	15;	n;	101632	Pfkp	phosphofructokinase,_platelet_[Source:MGI_Symbol;Acc:MGI:1891833]	protein_coding
ENSMUSG00000021196	V$SEF1_C	GGGATGCATCGCTGTGGTC;	339;	19;	p;	124519	Pfkp	phosphofructokinase,_platelet_[Source:MGI_Symbol;Acc:MGI:1891833]	protein_coding
ENSMUSG00000021196	V$USF_Q6_01	CACCACGTGGGC;	502;	12;	p;	127079	Pfkp	phosphofructokinase,_platelet_[Source:MGI_Symbol;Acc:MGI:1891833]	protein_coding
ENSMUSG00000021213	V$AIRE_01	CTGTCTAATGGTTAACAAGGGACACT;	533;	26;	n;	131621	Akr1c13	aldo-keto_reductase_family_1,_member_C13_[Source:MGI_Symbol;Acc:MGI:1351662]	protein_coding
ENSMUSG00000021213	V$CDP_03	ACTGATTAATCATTAGC;	457;	17;	p;	124184	Akr1c13	aldo-keto_reductase_family_1,_member_C13_[Source:MGI_Symbol;Acc:MGI:1351662]	protein_coding
ENSMUSG00000021213	V$CETS1P54_03	TGAAGCGGAAGTGGGT;	579;	16;	n;	13576	Akr1c13	aldo-keto_reductase_family_1,_member_C13_[Source:MGI_Symbol;Acc:MGI:1351662]	protein_coding
ENSMUSG00000021213	V$CTF1_01	TGGCAGTTAGCCAT;	512;	14;	n;	144628	Akr1c13	aldo-keto_reductase_family_1,_member_C13_[Source:MGI_Symbol;Acc:MGI:1351662]	protein_coding
ENSMUSG00000021213	V$DTYPEPA_B	ACCATTAGAC;	547;	10;	p;	127662	Akr1c13	aldo-keto_reductase_family_1,_member_C13_[Source:MGI_Symbol;Acc:MGI:1351662]	protein_coding
ENSMUSG00000021213	V$ELK1_03	AAGCGGAAGTG;	582;	11;	n;	139162	Akr1c13	aldo-keto_reductase_family_1,_member_C13_[Source:MGI_Symbol;Acc:MGI:1351662]	protein_coding
ENSMUSG00000021213	V$ELK1_04	AAGCGGAAGTG;	582;	11;	n;	129767	Akr1c13	aldo-keto_reductase_family_1,_member_C13_[Source:MGI_Symbol;Acc:MGI:1351662]	protein_coding
ENSMUSG00000021213	V$ETS_Q4	AAGCACTTCCTG;	610;	12;	n;	150674	Akr1c13	aldo-keto_reductase_family_1,_member_C13_[Source:MGI_Symbol;Acc:MGI:1351662]	protein_coding
ENSMUSG00000021213	V$EVI1_02	ATATAAGATAA;	269;	11;	n;	150377	Akr1c13	aldo-keto_reductase_family_1,_member_C13_[Source:MGI_Symbol;Acc:MGI:1351662]	protein_coding
ENSMUSG00000021213	V$EVI1_03	ATATAAGATAA;	269;	11;	n;	137748	Akr1c13	aldo-keto_reductase_family_1,_member_C13_[Source:MGI_Symbol;Acc:MGI:1351662]	protein_coding
ENSMUSG00000021213	V$GABP_B	AGCGGAAGTGGG;	580;	12;	n;	143304	Akr1c13	aldo-keto_reductase_family_1,_member_C13_[Source:MGI_Symbol;Acc:MGI:1351662]	protein_coding
ENSMUSG00000021213	V$GADP_01	CACTTCCGCTTC;	582;	12;	p;	146556	Akr1c13	aldo-keto_reductase_family_1,_member_C13_[Source:MGI_Symbol;Acc:MGI:1351662]	protein_coding
ENSMUSG00000021213	V$HNF1_C	AGTTAAACATTAGCCAG;	486;	17;	p;	148435	Akr1c13	aldo-keto_reductase_family_1,_member_C13_[Source:MGI_Symbol;Acc:MGI:1351662]	protein_coding
ENSMUSG00000021213	V$HNF1_Q6_01	GATAGTTAAACATTAGCCAGT;	483;	21;	p;	135723	Akr1c13	aldo-keto_reductase_family_1,_member_C13_[Source:MGI_Symbol;Acc:MGI:1351662]	protein_coding
ENSMUSG00000021213	V$HNF1_Q6	TGGCTAATGTTTAACTAT;	484;	18;	n;	141715	Akr1c13	aldo-keto_reductase_family_1,_member_C13_[Source:MGI_Symbol;Acc:MGI:1351662]	protein_coding
ENSMUSG00000021213	V$HP1SITEFACTOR_Q6	AATGGTTAACAG;	431;	12;	n;	137611	Akr1c13	aldo-keto_reductase_family_1,_member_C13_[Source:MGI_Symbol;Acc:MGI:1351662]	protein_coding
ENSMUSG00000021213	V$MYOGNF1_01	GACACTCCCTTTCTGGCAGTTAGCCATGC;	510;	29;	n;	144709	Akr1c13	aldo-keto_reductase_family_1,_member_C13_[Source:MGI_Symbol;Acc:MGI:1351662]	protein_coding
ENSMUSG00000021213	V$NKX23_01	CTTTAAGTGCTCAAGT;	59;	16;	p;	162604	Akr1c13	aldo-keto_reductase_family_1,_member_C13_[Source:MGI_Symbol;Acc:MGI:1351662]	protein_coding
ENSMUSG00000021213	V$NKX29_01	ACTTGAGCACTTAAAGT;	58;	17;	n;	155041	Akr1c13	aldo-keto_reductase_family_1,_member_C13_[Source:MGI_Symbol;Acc:MGI:1351662]	protein_coding
ENSMUSG00000021213	V$NKX32_02	CTTGAGCACTTAAAGTG;	57;	17;	n;	14203	Akr1c13	aldo-keto_reductase_family_1,_member_C13_[Source:MGI_Symbol;Acc:MGI:1351662]	protein_coding
ENSMUSG00000021213	V$NKX3A_02	CTTTAAGTGCTCAAGTG;	59;	17;	p;	137321	Akr1c13	aldo-keto_reductase_family_1,_member_C13_[Source:MGI_Symbol;Acc:MGI:1351662]	protein_coding
ENSMUSG00000021213	V$OCT1_Q5_01	TCATTTTCATA;	307;	11;	n;	132694	Akr1c13	aldo-keto_reductase_family_1,_member_C13_[Source:MGI_Symbol;Acc:MGI:1351662]	protein_coding
ENSMUSG00000021213	V$OCT_C	CTCATTTTCATAT;	306;	13;	n;	171014	Akr1c13	aldo-keto_reductase_family_1,_member_C13_[Source:MGI_Symbol;Acc:MGI:1351662]	protein_coding
ENSMUSG00000021213	V$SMAD3_Q6	TGTCTGTCT;	387;	9;	n;	145541	Akr1c13	aldo-keto_reductase_family_1,_member_C13_[Source:MGI_Symbol;Acc:MGI:1351662]	protein_coding
ENSMUSG00000021213	V$SMAD_Q6_01	TAGCCAGACAG;	442;	11;	p;	140474	Akr1c13	aldo-keto_reductase_family_1,_member_C13_[Source:MGI_Symbol;Acc:MGI:1351662]	protein_coding
ENSMUSG00000021213	V$ZTA_Q2	AAACTTTGACTCA;	21;	13;	n;	13.62	Akr1c13	aldo-keto_reductase_family_1,_member_C13_[Source:MGI_Symbol;Acc:MGI:1351662]	protein_coding
ENSMUSG00000021259	V$AP2ALPHA_01	GCCCGGGGC;	672;	9;	n;	109116	Cyp46a1	cytochrome_P450,_family_46,_subfamily_a,_polypeptide_1_[Source:MGI_Symbol;Acc:MGI:1341877]	protein_coding
ENSMUSG00000021259	V$AP2GAMMA_01	GCCCGGGGC;	672;	9;	n;	118276	Cyp46a1	cytochrome_P450,_family_46,_subfamily_a,_polypeptide_1_[Source:MGI_Symbol;Acc:MGI:1341877]	protein_coding
ENSMUSG00000021259	V$AP2_Q6_01	TCGGCCCCAGGCC;	583;	13;	n;	135873	Cyp46a1	cytochrome_P450,_family_46,_subfamily_a,_polypeptide_1_[Source:MGI_Symbol;Acc:MGI:1341877]	protein_coding
ENSMUSG00000021259	V$AR_01	AGGACAACGCGTTCT;	283;	15;	p;	132986	Cyp46a1	cytochrome_P450,_family_46,_subfamily_a,_polypeptide_1_[Source:MGI_Symbol;Acc:MGI:1341877]	protein_coding
ENSMUSG00000021259	V$ATF5_01	CCTCTTCCTTT;	165;	11;	n;	162547	Cyp46a1	cytochrome_P450,_family_46,_subfamily_a,_polypeptide_1_[Source:MGI_Symbol;Acc:MGI:1341877]	protein_coding
ENSMUSG00000021259	V$CNOT3_01	GGCCGCGGCG;	774;	10;	n;	151419	Cyp46a1	cytochrome_P450,_family_46,_subfamily_a,_polypeptide_1_[Source:MGI_Symbol;Acc:MGI:1341877]	protein_coding
ENSMUSG00000021259	V$EGR1_01	GTGCGGGGGCGG;	457;	12;	p;	147197	Cyp46a1	cytochrome_P450,_family_46,_subfamily_a,_polypeptide_1_[Source:MGI_Symbol;Acc:MGI:1341877]	protein_coding
ENSMUSG00000021259	V$EGR_Q6	GCGGGGGCGGG;	459;	11;	p;	133263	Cyp46a1	cytochrome_P450,_family_46,_subfamily_a,_polypeptide_1_[Source:MGI_Symbol;Acc:MGI:1341877]	protein_coding
ENSMUSG00000021259	V$GC_01	CGGGGGCGGAGCCG;	540;	14;	p;	154655	Cyp46a1	cytochrome_P450,_family_46,_subfamily_a,_polypeptide_1_[Source:MGI_Symbol;Acc:MGI:1341877]	protein_coding
ENSMUSG00000021259	V$HIC1_02	TCCGCGTGCCCGGGG;	511;	15;	p;	143755	Cyp46a1	cytochrome_P450,_family_46,_subfamily_a,_polypeptide_1_[Source:MGI_Symbol;Acc:MGI:1341877]	protein_coding
ENSMUSG00000021259	V$KROX_Q6	ACCGCCCCCGCCGC;	555;	14;	n;	160234	Cyp46a1	cytochrome_P450,_family_46,_subfamily_a,_polypeptide_1_[Source:MGI_Symbol;Acc:MGI:1341877]	protein_coding
ENSMUSG00000021259	V$NERF_Q2	GCCCAGGAAGCGAGGTTG;	263;	18;	p;	15156	Cyp46a1	cytochrome_P450,_family_46,_subfamily_a,_polypeptide_1_[Source:MGI_Symbol;Acc:MGI:1341877]	protein_coding
ENSMUSG00000021259	V$NFY_Q6_01	TATTCACCAATCA;	383;	13;	n;	131101	Cyp46a1	cytochrome_P450,_family_46,_subfamily_a,_polypeptide_1_[Source:MGI_Symbol;Acc:MGI:1341877]	protein_coding
ENSMUSG00000021259	V$NFY_Q6	TCACCAATCAC;	382;	11;	n;	137222	Cyp46a1	cytochrome_P450,_family_46,_subfamily_a,_polypeptide_1_[Source:MGI_Symbol;Acc:MGI:1341877]	protein_coding
ENSMUSG00000021259	V$NGFIC_01	GTGCGGGGGCGG;	457;	12;	p;	150915	Cyp46a1	cytochrome_P450,_family_46,_subfamily_a,_polypeptide_1_[Source:MGI_Symbol;Acc:MGI:1341877]	protein_coding
ENSMUSG00000021259	V$PAX1_B	CCGTTCCCGCCCAGAGCG;	401;	18;	n;	115983	Cyp46a1	cytochrome_P450,_family_46,_subfamily_a,_polypeptide_1_[Source:MGI_Symbol;Acc:MGI:1341877]	protein_coding
ENSMUSG00000021259	V$RFX1_02	GCGTTGTCCTGGCAACCT;	275;	18;	n;	14.34	Cyp46a1	cytochrome_P450,_family_46,_subfamily_a,_polypeptide_1_[Source:MGI_Symbol;Acc:MGI:1341877]	protein_coding
ENSMUSG00000021259	V$SP1_01	GGGGCGGGGT;	522;	10;	p;	135984	Cyp46a1	cytochrome_P450,_family_46,_subfamily_a,_polypeptide_1_[Source:MGI_Symbol;Acc:MGI:1341877]	protein_coding
ENSMUSG00000021259	V$SP1_02	GGGGCGGGGTC;	522;	11;	p;	160949	Cyp46a1	cytochrome_P450,_family_46,_subfamily_a,_polypeptide_1_[Source:MGI_Symbol;Acc:MGI:1341877]	protein_coding
ENSMUSG00000021259	V$SP1_Q4_01	CGGGGGCGGAGCC;	540;	13;	p;	151999	Cyp46a1	cytochrome_P450,_family_46,_subfamily_a,_polypeptide_1_[Source:MGI_Symbol;Acc:MGI:1341877]	protein_coding
ENSMUSG00000021259	V$SP1_Q6_01	GGGGCGGGGT;	522;	10;	p;	147234	Cyp46a1	cytochrome_P450,_family_46,_subfamily_a,_polypeptide_1_[Source:MGI_Symbol;Acc:MGI:1341877]	protein_coding
ENSMUSG00000021259	V$SP1_Q6	CGGGGGCGGAGCC;	540;	13;	p;	15652	Cyp46a1	cytochrome_P450,_family_46,_subfamily_a,_polypeptide_1_[Source:MGI_Symbol;Acc:MGI:1341877]	protein_coding
ENSMUSG00000021259	V$SP1SP3_Q4	CCGCCCCCGCC;	557;	11;	n;	153363	Cyp46a1	cytochrome_P450,_family_46,_subfamily_a,_polypeptide_1_[Source:MGI_Symbol;Acc:MGI:1341877]	protein_coding
ENSMUSG00000021259	V$ZEC_01	GAAGCGAGGTTGC;	269;	13;	p;	130666	Cyp46a1	cytochrome_P450,_family_46,_subfamily_a,_polypeptide_1_[Source:MGI_Symbol;Acc:MGI:1341877]	protein_coding
ENSMUSG00000021268	V$ALX4_01	CCTGAGAACAATC;	268;	13;	p;	190877	Meg3	maternally_expressed_3_[Source:MGI_Symbol;Acc:MGI:1202886]	lincRNA
ENSMUSG00000021268	V$ATF_01	CTTTGACGTCAGCG;	534;	14;	n;	13.35	Meg3	maternally_expressed_3_[Source:MGI_Symbol;Acc:MGI:1202886]	lincRNA
ENSMUSG00000021268	V$ATF1_Q6	CTTTGACGTCA;	537;	11;	n;	166604	Meg3	maternally_expressed_3_[Source:MGI_Symbol;Acc:MGI:1202886]	lincRNA
ENSMUSG00000021268	V$ATF3_Q6	CGCTGACGTCAAAG;	534;	14;	p;	13421	Meg3	maternally_expressed_3_[Source:MGI_Symbol;Acc:MGI:1202886]	lincRNA
ENSMUSG00000021268	V$ATF_B	CTGACGTCAAAG;	536;	12;	p;	142251	Meg3	maternally_expressed_3_[Source:MGI_Symbol;Acc:MGI:1202886]	lincRNA
ENSMUSG00000021268	V$BEN_01	CAGCGACC;	364;	8;	p;	998566	Meg3	maternally_expressed_3_[Source:MGI_Symbol;Acc:MGI:1202886]	lincRNA
ENSMUSG00000021268	V$CAAT_01	TCCGGCCAATCA;	489;	12;	p;	140071	Meg3	maternally_expressed_3_[Source:MGI_Symbol;Acc:MGI:1202886]	lincRNA
ENSMUSG00000021268	V$COMP1_01	AAAAGTGATTGGCCGGAAAAATGA;	482;	24;	n;	146439	Meg3	maternally_expressed_3_[Source:MGI_Symbol;Acc:MGI:1202886]	lincRNA
ENSMUSG00000021268	V$CREB_01	TGACGTCA;	537;	8;	p;	138957	Meg3	maternally_expressed_3_[Source:MGI_Symbol;Acc:MGI:1202886]	lincRNA
ENSMUSG00000021268	V$CREBATF_Q6	CTGACGTCA;	536;	9;	p;	125221	Meg3	maternally_expressed_3_[Source:MGI_Symbol;Acc:MGI:1202886]	lincRNA
ENSMUSG00000021268	V$CREBP1CJUN_01	TGACGTCA;	537;	8;	p;	143976	Meg3	maternally_expressed_3_[Source:MGI_Symbol;Acc:MGI:1202886]	lincRNA
ENSMUSG00000021268	V$CREBP1_Q2	GCTGACGTCAAA;	535;	12;	p;	12546	Meg3	maternally_expressed_3_[Source:MGI_Symbol;Acc:MGI:1202886]	lincRNA
ENSMUSG00000021268	V$CREB_Q2_01	TTTGACGTCAGCGC;	533;	14;	n;	136769	Meg3	maternally_expressed_3_[Source:MGI_Symbol;Acc:MGI:1202886]	lincRNA
ENSMUSG00000021268	V$CREB_Q4_01	CGCTGACGTCA;	534;	11;	p;	149991	Meg3	maternally_expressed_3_[Source:MGI_Symbol;Acc:MGI:1202886]	lincRNA
ENSMUSG00000021268	V$CREB_Q4	GCTGACGTCAAA;	535;	12;	p;	122196	Meg3	maternally_expressed_3_[Source:MGI_Symbol;Acc:MGI:1202886]	lincRNA
ENSMUSG00000021268	V$DBX2_01	GGGAATCAATTATTTT;	108;	16;	p;	132901	Meg3	maternally_expressed_3_[Source:MGI_Symbol;Acc:MGI:1202886]	lincRNA
ENSMUSG00000021268	V$E2F_01	TTGGCCGGAAAAATG;	483;	15;	n;	141221	Meg3	maternally_expressed_3_[Source:MGI_Symbol;Acc:MGI:1202886]	lincRNA
ENSMUSG00000021268	V$EVI1_03	AGATAAAATAA;	117;	11;	n;	137748	Meg3	maternally_expressed_3_[Source:MGI_Symbol;Acc:MGI:1202886]	lincRNA
ENSMUSG00000021268	V$EVI1_05	AGATAAAATAA;	117;	11;	n;	144614	Meg3	maternally_expressed_3_[Source:MGI_Symbol;Acc:MGI:1202886]	lincRNA
ENSMUSG00000021268	V$GZF1_01	TGCGCCTTTATA;	559;	12;	p;	144965	Meg3	maternally_expressed_3_[Source:MGI_Symbol;Acc:MGI:1202886]	lincRNA
ENSMUSG00000021268	V$HELIOSA_02	ATTAGGAAAAA;	156;	11;	p;	147277	Meg3	maternally_expressed_3_[Source:MGI_Symbol;Acc:MGI:1202886]	lincRNA
ENSMUSG00000021268	V$HMGIY_Q3	ACTGGAAATTTTTAA;	138;	15;	n;	127652	Meg3	maternally_expressed_3_[Source:MGI_Symbol;Acc:MGI:1202886]	lincRNA
ENSMUSG00000021268	V$HOXD13_01	TTTTTAATAAAAATCC;	129;	16;	n;	151645	Meg3	maternally_expressed_3_[Source:MGI_Symbol;Acc:MGI:1202886]	lincRNA
ENSMUSG00000021268	V$MINI19_B	TATAAACCCCACCCAGCCAGC;	569;	21;	p;	138873	Meg3	maternally_expressed_3_[Source:MGI_Symbol;Acc:MGI:1202886]	lincRNA
ENSMUSG00000021268	V$NFY_Q6_01	TTCCGGCCAATCA;	488;	13;	p;	13059	Meg3	maternally_expressed_3_[Source:MGI_Symbol;Acc:MGI:1202886]	lincRNA
ENSMUSG00000021268	V$ZIC1_01	GGGGTGGTC;	547;	9;	n;	117557	Meg3	maternally_expressed_3_[Source:MGI_Symbol;Acc:MGI:1202886]	lincRNA
ENSMUSG00000021268	V$ZIC2_01	GGGGTGGTC;	547;	9;	n;	122769	Meg3	maternally_expressed_3_[Source:MGI_Symbol;Acc:MGI:1202886]	lincRNA
ENSMUSG00000021388	V$BARHL2_01	ATAAAACAATTACCAA;	371;	16;	n;	134622	Aspn	asporin_[Source:MGI_Symbol;Acc:MGI:1913945]	protein_coding
ENSMUSG00000021388	V$BARX1_01	AAAACAATTACCAATC;	369;	16;	n;	138107	Aspn	asporin_[Source:MGI_Symbol;Acc:MGI:1913945]	protein_coding
ENSMUSG00000021388	V$CACCCBINDINGFACTOR_Q6	AAGCCTTTGGGGGGGG;	243;	16;	n;	15751	Aspn	asporin_[Source:MGI_Symbol;Acc:MGI:1913945]	protein_coding
ENSMUSG00000021388	V$CTF1_01	TGGCAACTGGCCAT;	497;	14;	n;	142189	Aspn	asporin_[Source:MGI_Symbol;Acc:MGI:1913945]	protein_coding
ENSMUSG00000021388	V$DBX2_01	TGAAATTAATTTATAG;	412;	16;	p;	138984	Aspn	asporin_[Source:MGI_Symbol;Acc:MGI:1913945]	protein_coding
ENSMUSG00000021388	V$DMRT2_01	AGAAGTGTTACATTTA;	756;	16;	n;	157998	Aspn	asporin_[Source:MGI_Symbol;Acc:MGI:1913945]	protein_coding
ENSMUSG00000021388	V$HOXD10_01	AGGCTAATAAAACAATT;	376;	17;	n;	150444	Aspn	asporin_[Source:MGI_Symbol;Acc:MGI:1913945]	protein_coding
ENSMUSG00000021388	V$IRX2_01	TAGGTACATGTAGACTT;	318;	17;	p;	153193	Aspn	asporin_[Source:MGI_Symbol;Acc:MGI:1913945]	protein_coding
ENSMUSG00000021388	V$IRX3_01	TAGGTACATGTAGACTT;	318;	17;	p;	143387	Aspn	asporin_[Source:MGI_Symbol;Acc:MGI:1913945]	protein_coding
ENSMUSG00000021388	V$IRX3_02	TAGGTACATGTAGACTT;	318;	17;	p;	133284	Aspn	asporin_[Source:MGI_Symbol;Acc:MGI:1913945]	protein_coding
ENSMUSG00000021388	V$IRXB3_01	TAGGTACATGTAGACTT;	318;	17;	p;	144509	Aspn	asporin_[Source:MGI_Symbol;Acc:MGI:1913945]	protein_coding
ENSMUSG00000021388	V$LHX3_01	AATTAATTTA;	415;	10;	p;	143825	Aspn	asporin_[Source:MGI_Symbol;Acc:MGI:1913945]	protein_coding
ENSMUSG00000021388	V$MAZR_01	GGGGGGGGGGTAA;	238;	13;	n;	163998	Aspn	asporin_[Source:MGI_Symbol;Acc:MGI:1913945]	protein_coding
ENSMUSG00000021388	V$NCX_02	CTATAAATTAATTTCAG;	411;	17;	n;	141283	Aspn	asporin_[Source:MGI_Symbol;Acc:MGI:1913945]	protein_coding
ENSMUSG00000021388	V$PAX5_01	CTGTGCTTCAAGGATGTGGGGCTGGGTA;	0;	28;	p;	130834	Aspn	asporin_[Source:MGI_Symbol;Acc:MGI:1913945]	protein_coding
ENSMUSG00000021388	V$POU3F2_02	TTATGTTAAG;	269;	10;	n;	126609	Aspn	asporin_[Source:MGI_Symbol;Acc:MGI:1913945]	protein_coding
ENSMUSG00000021388	V$RFX_Q6	CAGTTGCCA;	502;	9;	p;	110894	Aspn	asporin_[Source:MGI_Symbol;Acc:MGI:1913945]	protein_coding
ENSMUSG00000021388	V$SATB1_01	TCTTAGTAAAAA;	359;	12;	n;	13.02	Aspn	asporin_[Source:MGI_Symbol;Acc:MGI:1913945]	protein_coding
ENSMUSG00000021388	V$XFD2_01	CCTATAAACAGTGA;	390;	14;	p;	137532	Aspn	asporin_[Source:MGI_Symbol;Acc:MGI:1913945]	protein_coding
ENSMUSG00000021388	V$XFD3_01	TGGGTAAACATATA;	335;	14;	p;	153414	Aspn	asporin_[Source:MGI_Symbol;Acc:MGI:1913945]	protein_coding
ENSMUSG00000021388	V$ZNF219_01	TACCCCCCCCCC;	239;	12;	p;	153131	Aspn	asporin_[Source:MGI_Symbol;Acc:MGI:1913945]	protein_coding
ENSMUSG00000021702	V$AP2ALPHA_01	GCCCGGGGG;	238;	9;	p;	109301	Thbs4	thrombospondin_4_[Source:MGI_Symbol;Acc:MGI:1101779]	protein_coding
ENSMUSG00000021702	V$AP2GAMMA_01	GCCCGGGGG;	238;	9;	p;	11997	Thbs4	thrombospondin_4_[Source:MGI_Symbol;Acc:MGI:1101779]	protein_coding
ENSMUSG00000021702	V$AP2_Q6_01	CGCCCCCCGGGCG;	237;	13;	n;	139342	Thbs4	thrombospondin_4_[Source:MGI_Symbol;Acc:MGI:1101779]	protein_coding
ENSMUSG00000021702	V$AREB6_03	CTGCACCTGGTC;	4;	12;	n;	154565	Thbs4	thrombospondin_4_[Source:MGI_Symbol;Acc:MGI:1101779]	protein_coding
ENSMUSG00000021702	V$CDX2_Q5	ATACTTTAATTGCT;	576;	14;	p;	142555	Thbs4	thrombospondin_4_[Source:MGI_Symbol;Acc:MGI:1101779]	protein_coding
ENSMUSG00000021702	V$CDX_Q5	AATAAATAAATAAATAAA;	744;	18;	n;	129814	Thbs4	thrombospondin_4_[Source:MGI_Symbol;Acc:MGI:1101779]	protein_coding
ENSMUSG00000021702	V$CNOT3_01	GGCCGCGGCC;	28;	10;	p;	144896	Thbs4	thrombospondin_4_[Source:MGI_Symbol;Acc:MGI:1101779]	protein_coding
ENSMUSG00000021702	V$DBX1_01	AAATAAATAAATAAATA;	746;	17;	n;	123392	Thbs4	thrombospondin_4_[Source:MGI_Symbol;Acc:MGI:1101779]	protein_coding
ENSMUSG00000021702	V$E12_Q6	CGCAGGTGGCG;	149;	11;	p;	136927	Thbs4	thrombospondin_4_[Source:MGI_Symbol;Acc:MGI:1101779]	protein_coding
ENSMUSG00000021702	V$E2F1_01	CGTTTCCC;	360;	8;	n;	111259	Thbs4	thrombospondin_4_[Source:MGI_Symbol;Acc:MGI:1101779]	protein_coding
ENSMUSG00000021702	V$EGR1_01	ATGCGGGGGTGT;	764;	12;	p;	151666	Thbs4	thrombospondin_4_[Source:MGI_Symbol;Acc:MGI:1101779]	protein_coding
ENSMUSG00000021702	V$FOXJ2_01	CATTAAATAAATAAATAA;	749;	18;	n;	150368	Thbs4	thrombospondin_4_[Source:MGI_Symbol;Acc:MGI:1101779]	protein_coding
ENSMUSG00000021702	V$FREAC7_01	ATTAAATAAATAAATA;	750;	16;	n;	141017	Thbs4	thrombospondin_4_[Source:MGI_Symbol;Acc:MGI:1101779]	protein_coding
ENSMUSG00000021702	V$HFH3_01	ATTTATTTATTTA;	751;	13;	p;	147194	Thbs4	thrombospondin_4_[Source:MGI_Symbol;Acc:MGI:1101779]	protein_coding
ENSMUSG00000021702	V$HMX1_02	GAAAGCAATTAAAGTAT;	576;	17;	n;	144115	Thbs4	thrombospondin_4_[Source:MGI_Symbol;Acc:MGI:1101779]	protein_coding
ENSMUSG00000021702	V$HMX3_02	GAAAGCAATTAAAGTAT;	576;	17;	n;	18355	Thbs4	thrombospondin_4_[Source:MGI_Symbol;Acc:MGI:1101779]	protein_coding
ENSMUSG00000021702	V$HNF3B_01	TTATTTATTTATTTA;	749;	15;	p;	142839	Thbs4	thrombospondin_4_[Source:MGI_Symbol;Acc:MGI:1101779]	protein_coding
ENSMUSG00000021702	V$HNF3_Q6_01	TTATTTATTTATTTATTT;	745;	18;	p;	140344	Thbs4	thrombospondin_4_[Source:MGI_Symbol;Acc:MGI:1101779]	protein_coding
ENSMUSG00000021702	V$KROX_Q6	TCCTCCCCCGCACC;	261;	14;	n;	141444	Thbs4	thrombospondin_4_[Source:MGI_Symbol;Acc:MGI:1101779]	protein_coding
ENSMUSG00000021702	V$LMX1_01	CGCATTAAATAAATAAA;	752;	17;	n;	141121	Thbs4	thrombospondin_4_[Source:MGI_Symbol;Acc:MGI:1101779]	protein_coding
ENSMUSG00000021702	V$MEF2_04	GATGTTTCTCTAAATAACATAA;	536;	22;	n;	104352	Thbs4	thrombospondin_4_[Source:MGI_Symbol;Acc:MGI:1101779]	protein_coding
ENSMUSG00000021702	V$MSX3_01	GGAAAGCAATTAAAGT;	578;	16;	n;	14948	Thbs4	thrombospondin_4_[Source:MGI_Symbol;Acc:MGI:1101779]	protein_coding
ENSMUSG00000021702	V$MTATA_B	GACCATAAAGCGCGGGC;	216;	17;	n;	139747	Thbs4	thrombospondin_4_[Source:MGI_Symbol;Acc:MGI:1101779]	protein_coding
ENSMUSG00000021702	V$MTF1_Q4	GCTGCGCACTGCCC;	164;	14;	n;	146798	Thbs4	thrombospondin_4_[Source:MGI_Symbol;Acc:MGI:1101779]	protein_coding
ENSMUSG00000021702	V$NCX_02	AAATAAATAAATAAATA;	746;	17;	n;	139585	Thbs4	thrombospondin_4_[Source:MGI_Symbol;Acc:MGI:1101779]	protein_coding
ENSMUSG00000021702	V$NGFIC_01	ATGCGGGGGTGT;	764;	12;	p;	15277	Thbs4	thrombospondin_4_[Source:MGI_Symbol;Acc:MGI:1101779]	protein_coding
ENSMUSG00000021702	V$NKX52_01	GAAAGCAATTAAAGTAT;	576;	17;	n;	183481	Thbs4	thrombospondin_4_[Source:MGI_Symbol;Acc:MGI:1101779]	protein_coding
ENSMUSG00000021702	V$RBPJK_Q4	TTCCCACT;	405;	8;	n;	130256	Thbs4	thrombospondin_4_[Source:MGI_Symbol;Acc:MGI:1101779]	protein_coding
ENSMUSG00000021702	V$RNF96_01	GGCCGCGGCC;	28;	10;	p;	143589	Thbs4	thrombospondin_4_[Source:MGI_Symbol;Acc:MGI:1101779]	protein_coding
ENSMUSG00000021702	V$SMAD_Q6_01	TGGGCAGACAC;	417;	11;	p;	130516	Thbs4	thrombospondin_4_[Source:MGI_Symbol;Acc:MGI:1101779]	protein_coding
ENSMUSG00000021702	V$SP1_02	GGGGCGGGGGG;	244;	11;	p;	167557	Thbs4	thrombospondin_4_[Source:MGI_Symbol;Acc:MGI:1101779]	protein_coding
ENSMUSG00000021702	V$SP1_Q2_01	CCCCGCCCCC;	243;	10;	n;	158638	Thbs4	thrombospondin_4_[Source:MGI_Symbol;Acc:MGI:1101779]	protein_coding
ENSMUSG00000021702	V$SP1_Q4_01	GGGGGGCGGGGGG;	242;	13;	p;	154472	Thbs4	thrombospondin_4_[Source:MGI_Symbol;Acc:MGI:1101779]	protein_coding
ENSMUSG00000021702	V$SP1_Q6_01	GGGGCGGGGG;	244;	10;	p;	14578	Thbs4	thrombospondin_4_[Source:MGI_Symbol;Acc:MGI:1101779]	protein_coding
ENSMUSG00000021702	V$SP1_Q6	GGGGGGCGGGGGG;	242;	13;	p;	165478	Thbs4	thrombospondin_4_[Source:MGI_Symbol;Acc:MGI:1101779]	protein_coding
ENSMUSG00000021702	V$SP1SP3_Q4	CCCCCCCCGCC;	246;	11;	n;	149355	Thbs4	thrombospondin_4_[Source:MGI_Symbol;Acc:MGI:1101779]	protein_coding
ENSMUSG00000021702	V$SP4_Q5	CCCCCGCCCCC;	243;	11;	n;	167105	Thbs4	thrombospondin_4_[Source:MGI_Symbol;Acc:MGI:1101779]	protein_coding
ENSMUSG00000021702	V$UF1H3BETA_Q6	GGCGGGGGGGGGGA;	246;	14;	p;	171202	Thbs4	thrombospondin_4_[Source:MGI_Symbol;Acc:MGI:1101779]	protein_coding
ENSMUSG00000021702	V$XFD1_01	TAAATAAATAAATC;	726;	14;	n;	143815	Thbs4	thrombospondin_4_[Source:MGI_Symbol;Acc:MGI:1101779]	protein_coding
ENSMUSG00000021702	V$ZNF219_01	CTCCCCCCCCCC;	249;	12;	n;	188114	Thbs4	thrombospondin_4_[Source:MGI_Symbol;Acc:MGI:1101779]	protein_coding
ENSMUSG00000021719	V$COMP1_01	AAAACTGATTGACTAGGGACCTAA;	764;	24;	n;	125723	Rgs7bp	regulator_of_G-protein_signalling_7_binding_protein_[Source:MGI_Symbol;Acc:MGI:106334]	protein_coding
ENSMUSG00000021719	V$E2F1_02	CGAAAAGT;	282;	8;	p;	11678	Rgs7bp	regulator_of_G-protein_signalling_7_binding_protein_[Source:MGI_Symbol;Acc:MGI:106334]	protein_coding
ENSMUSG00000021719	V$E2F1DP1RB_01	ATTGGCGC;	20;	8;	p;	122677	Rgs7bp	regulator_of_G-protein_signalling_7_binding_protein_[Source:MGI_Symbol;Acc:MGI:106334]	protein_coding
ENSMUSG00000021719	V$EGR_Q6	GCGGGGGCGGG;	460;	11;	n;	133263	Rgs7bp	regulator_of_G-protein_signalling_7_binding_protein_[Source:MGI_Symbol;Acc:MGI:106334]	protein_coding
ENSMUSG00000021719	V$ELF5_01	TAAAGGAAGTA;	643;	11;	p;	134744	Rgs7bp	regulator_of_G-protein_signalling_7_binding_protein_[Source:MGI_Symbol;Acc:MGI:106334]	protein_coding
ENSMUSG00000021719	V$EVI1_04	GAATTTGATTGGATA;	219;	15;	n;	13381	Rgs7bp	regulator_of_G-protein_signalling_7_binding_protein_[Source:MGI_Symbol;Acc:MGI:106334]	protein_coding
ENSMUSG00000021719	V$FAC1_01	TCCCACAACACATA;	668;	14;	p;	132296	Rgs7bp	regulator_of_G-protein_signalling_7_binding_protein_[Source:MGI_Symbol;Acc:MGI:106334]	protein_coding
ENSMUSG00000021719	V$GAF_Q6	CAAATTCCCGG;	227;	11;	p;	12438	Rgs7bp	regulator_of_G-protein_signalling_7_binding_protein_[Source:MGI_Symbol;Acc:MGI:106334]	protein_coding
ENSMUSG00000021719	V$GATA3_03	AAAGATCAAA;	487;	10;	n;	131084	Rgs7bp	regulator_of_G-protein_signalling_7_binding_protein_[Source:MGI_Symbol;Acc:MGI:106334]	protein_coding
ENSMUSG00000021719	V$HOXA13_02	AAATAAACC;	341;	9;	p;	124291	Rgs7bp	regulator_of_G-protein_signalling_7_binding_protein_[Source:MGI_Symbol;Acc:MGI:106334]	protein_coding
ENSMUSG00000021719	V$IK3_01	TCCCGGGAACATC;	232;	13;	p;	14629	Rgs7bp	regulator_of_G-protein_signalling_7_binding_protein_[Source:MGI_Symbol;Acc:MGI:106334]	protein_coding
ENSMUSG00000021719	V$KROX_Q6	CCCGCCCCCGCCCC;	460;	14;	p;	20975	Rgs7bp	regulator_of_G-protein_signalling_7_binding_protein_[Source:MGI_Symbol;Acc:MGI:106334]	protein_coding
ENSMUSG00000021719	V$MAF_Q6	TAGGGGGAAGGGGGGG;	502;	16;	p;	146768	Rgs7bp	regulator_of_G-protein_signalling_7_binding_protein_[Source:MGI_Symbol;Acc:MGI:106334]	protein_coding
ENSMUSG00000021719	V$MAZR_01	GGGGGGGGGGCAA;	511;	13;	p;	179045	Rgs7bp	regulator_of_G-protein_signalling_7_binding_protein_[Source:MGI_Symbol;Acc:MGI:106334]	protein_coding
ENSMUSG00000021719	V$MECP2_01	CCGGGAACATCAATT;	234;	15;	p;	135872	Rgs7bp	regulator_of_G-protein_signalling_7_binding_protein_[Source:MGI_Symbol;Acc:MGI:106334]	protein_coding
ENSMUSG00000021719	V$MEF2_02	TTCGTTTCTAATAATAGAGCAG;	264;	22;	n;	141277	Rgs7bp	regulator_of_G-protein_signalling_7_binding_protein_[Source:MGI_Symbol;Acc:MGI:106334]	protein_coding
ENSMUSG00000021719	V$MEF2_03	TTCGTTTCTAATAATAGAGCAG;	264;	22;	n;	152947	Rgs7bp	regulator_of_G-protein_signalling_7_binding_protein_[Source:MGI_Symbol;Acc:MGI:106334]	protein_coding
ENSMUSG00000021719	V$MEF2_04	TTCGTTTCTAATAATAGAGCAG;	264;	22;	n;	167696	Rgs7bp	regulator_of_G-protein_signalling_7_binding_protein_[Source:MGI_Symbol;Acc:MGI:106334]	protein_coding
ENSMUSG00000021719	V$MZF1_02	GGGCGGGGGGGAA;	454;	13;	n;	136819	Rgs7bp	regulator_of_G-protein_signalling_7_binding_protein_[Source:MGI_Symbol;Acc:MGI:106334]	protein_coding
ENSMUSG00000021719	V$NKX11_01	AGCGCCAATTGACTGCT;	12;	17;	n;	13883	Rgs7bp	regulator_of_G-protein_signalling_7_binding_protein_[Source:MGI_Symbol;Acc:MGI:106334]	protein_coding
ENSMUSG00000021719	V$NKX32_02	TTTATGCACTTATCCAA;	209;	17;	p;	151916	Rgs7bp	regulator_of_G-protein_signalling_7_binding_protein_[Source:MGI_Symbol;Acc:MGI:106334]	protein_coding
ENSMUSG00000021719	V$PAX6_Q2	CTGTCCTTGGACTC;	434;	14;	n;	145367	Rgs7bp	regulator_of_G-protein_signalling_7_binding_protein_[Source:MGI_Symbol;Acc:MGI:106334]	protein_coding
ENSMUSG00000021719	V$RAX_01	AGCGCCAATTGACTGCT;	12;	17;	n;	138357	Rgs7bp	regulator_of_G-protein_signalling_7_binding_protein_[Source:MGI_Symbol;Acc:MGI:106334]	protein_coding
ENSMUSG00000021719	V$RSRFC4_01	GCTCTATTATTAGAAA;	266;	16;	p;	144453	Rgs7bp	regulator_of_G-protein_signalling_7_binding_protein_[Source:MGI_Symbol;Acc:MGI:106334]	protein_coding
ENSMUSG00000021719	V$SP1_02	GGGGCGGGGGC;	463;	11;	n;	165039	Rgs7bp	regulator_of_G-protein_signalling_7_binding_protein_[Source:MGI_Symbol;Acc:MGI:106334]	protein_coding
ENSMUSG00000021719	V$SP1_Q2_01	CCCCGCCCCC;	465;	10;	p;	158638	Rgs7bp	regulator_of_G-protein_signalling_7_binding_protein_[Source:MGI_Symbol;Acc:MGI:106334]	protein_coding
ENSMUSG00000021719	V$SP1_Q4_01	CGGGGGCGGGGGC;	463;	13;	n;	156145	Rgs7bp	regulator_of_G-protein_signalling_7_binding_protein_[Source:MGI_Symbol;Acc:MGI:106334]	protein_coding
ENSMUSG00000021719	V$SP1_Q6_01	GGGGCGGGGG;	464;	10;	n;	14578	Rgs7bp	regulator_of_G-protein_signalling_7_binding_protein_[Source:MGI_Symbol;Acc:MGI:106334]	protein_coding
ENSMUSG00000021719	V$SP1_Q6	CGGGGGCGGGGGC;	463;	13;	n;	16137	Rgs7bp	regulator_of_G-protein_signalling_7_binding_protein_[Source:MGI_Symbol;Acc:MGI:106334]	protein_coding
ENSMUSG00000021719	V$SP1SP3_Q4	CCGCCCCCGCC;	461;	11;	p;	153363	Rgs7bp	regulator_of_G-protein_signalling_7_binding_protein_[Source:MGI_Symbol;Acc:MGI:106334]	protein_coding
ENSMUSG00000021719	V$SP4_Q5	CCCCCGCCCCC;	464;	11;	p;	167105	Rgs7bp	regulator_of_G-protein_signalling_7_binding_protein_[Source:MGI_Symbol;Acc:MGI:106334]	protein_coding
ENSMUSG00000021719	V$SREBP1_02	GATCACCCCAC;	563;	11;	p;	188492	Rgs7bp	regulator_of_G-protein_signalling_7_binding_protein_[Source:MGI_Symbol;Acc:MGI:106334]	protein_coding
ENSMUSG00000021719	V$SREBP_Q3	CTGATCACCCCA;	561;	12;	p;	146794	Rgs7bp	regulator_of_G-protein_signalling_7_binding_protein_[Source:MGI_Symbol;Acc:MGI:106334]	protein_coding
ENSMUSG00000021719	V$SREBP_Q6	CTGATCACCCCACTT;	561;	15;	p;	12739	Rgs7bp	regulator_of_G-protein_signalling_7_binding_protein_[Source:MGI_Symbol;Acc:MGI:106334]	protein_coding
ENSMUSG00000021719	V$TCF11_01	GTCATTTTGTATG;	678;	13;	n;	117686	Rgs7bp	regulator_of_G-protein_signalling_7_binding_protein_[Source:MGI_Symbol;Acc:MGI:106334]	protein_coding
ENSMUSG00000021719	V$VDR_Q3	GGGGCAAGGAGGTGA;	517;	15;	p;	162318	Rgs7bp	regulator_of_G-protein_signalling_7_binding_protein_[Source:MGI_Symbol;Acc:MGI:106334]	protein_coding
ENSMUSG00000021719	V$ZNF219_01	TGCCCCCCCCCC;	511;	12;	n;	157202	Rgs7bp	regulator_of_G-protein_signalling_7_binding_protein_[Source:MGI_Symbol;Acc:MGI:106334]	protein_coding
ENSMUSG00000021948	V$AHR_01	CCCCCAGCTCACGTGGGC;	295;	18;	n;	142753	Prkcd	protein_kinase_C,_delta_[Source:MGI_Symbol;Acc:MGI:97598]	protein_coding
ENSMUSG00000021948	V$CACCCBINDINGFACTOR_Q6	CGGCACCTGGGTGAGG;	220;	16;	n;	164668	Prkcd	protein_kinase_C,_delta_[Source:MGI_Symbol;Acc:MGI:97598]	protein_coding
ENSMUSG00000021948	V$EBF_Q6	GTCCCCTGAGA;	422;	11;	n;	145565	Prkcd	protein_kinase_C,_delta_[Source:MGI_Symbol;Acc:MGI:97598]	protein_coding
ENSMUSG00000021948	V$EGR_Q6	GTGGGCGCAAG;	532;	11;	n;	133561	Prkcd	protein_kinase_C,_delta_[Source:MGI_Symbol;Acc:MGI:97598]	protein_coding
ENSMUSG00000021948	V$GC_01	AAGGGGAGGGGCTG;	201;	14;	p;	164324	Prkcd	protein_kinase_C,_delta_[Source:MGI_Symbol;Acc:MGI:97598]	protein_coding
ENSMUSG00000021948	V$HIC1_02	CCCAGGTGCCGGCCC;	225;	15;	p;	12629	Prkcd	protein_kinase_C,_delta_[Source:MGI_Symbol;Acc:MGI:97598]	protein_coding
ENSMUSG00000021948	V$KROX_Q6	CCCGCCCCCACTCA;	244;	14;	p;	160935	Prkcd	protein_kinase_C,_delta_[Source:MGI_Symbol;Acc:MGI:97598]	protein_coding
ENSMUSG00000021948	V$MINI19_B	GCGCGACCTCACCCAGGTGCC;	214;	21;	p;	146381	Prkcd	protein_kinase_C,_delta_[Source:MGI_Symbol;Acc:MGI:97598]	protein_coding
ENSMUSG00000021948	V$MINI20_B	GCGCGACCTCACCCAGGTGCC;	214;	21;	p;	140857	Prkcd	protein_kinase_C,_delta_[Source:MGI_Symbol;Acc:MGI:97598]	protein_coding
ENSMUSG00000021948	V$MUSCLE_INI_B	TCCCGCCCCCACTCAGGACCC;	243;	21;	p;	134693	Prkcd	protein_kinase_C,_delta_[Source:MGI_Symbol;Acc:MGI:97598]	protein_coding
ENSMUSG00000021948	V$NFKAPPAB_01	GGGGCTTCCC;	516;	10;	p;	144856	Prkcd	protein_kinase_C,_delta_[Source:MGI_Symbol;Acc:MGI:97598]	protein_coding
ENSMUSG00000021948	V$NFKAPPAB50_01	GGGGAGTCCC;	547;	10;	n;	155784	Prkcd	protein_kinase_C,_delta_[Source:MGI_Symbol;Acc:MGI:97598]	protein_coding
ENSMUSG00000021948	V$NFKB_C	CGGGACTCCCCA;	546;	12;	p;	153666	Prkcd	protein_kinase_C,_delta_[Source:MGI_Symbol;Acc:MGI:97598]	protein_coding
ENSMUSG00000021948	V$OCT4_02	TTTGAGTTGCAAGTC;	332;	15;	p;	148748	Prkcd	protein_kinase_C,_delta_[Source:MGI_Symbol;Acc:MGI:97598]	protein_coding
ENSMUSG00000021948	V$P50RELAP65_Q5_01	GGAGGTCCCCAC;	94;	12;	n;	141125	Prkcd	protein_kinase_C,_delta_[Source:MGI_Symbol;Acc:MGI:97598]	protein_coding
ENSMUSG00000021948	V$RNF96_01	CCCCGCGGCC;	152;	10;	p;	154883	Prkcd	protein_kinase_C,_delta_[Source:MGI_Symbol;Acc:MGI:97598]	protein_coding
ENSMUSG00000021948	V$SP1_Q6	TGGGGGCGGGACC;	241;	13;	n;	153362	Prkcd	protein_kinase_C,_delta_[Source:MGI_Symbol;Acc:MGI:97598]	protein_coding
ENSMUSG00000021948	V$USF_Q6_01	GCCCACGTGAGC;	295;	12;	p;	139649	Prkcd	protein_kinase_C,_delta_[Source:MGI_Symbol;Acc:MGI:97598]	protein_coding
ENSMUSG00000022129	V$CEBPB_02	TTGTTGCACAATTA;	643;	14;	p;	138987	Dct	dopachrome_tautomerase_[Source:MGI_Symbol;Acc:MGI:102563]	protein_coding
ENSMUSG00000022129	V$CEBP_Q2_01	GTTGCACAATTA;	645;	12;	p;	123622	Dct	dopachrome_tautomerase_[Source:MGI_Symbol;Acc:MGI:102563]	protein_coding
ENSMUSG00000022129	V$E2F6_01	CGTTTCTT;	604;	8;	n;	118269	Dct	dopachrome_tautomerase_[Source:MGI_Symbol;Acc:MGI:102563]	protein_coding
ENSMUSG00000022129	V$GCNF_01	ATTAAGGTCAAGGGCTAG;	165;	18;	n;	118243	Dct	dopachrome_tautomerase_[Source:MGI_Symbol;Acc:MGI:102563]	protein_coding
ENSMUSG00000022129	V$HAND1E47_01	TAAAGTGTCTGGCTTT;	374;	16;	p;	146931	Dct	dopachrome_tautomerase_[Source:MGI_Symbol;Acc:MGI:102563]	protein_coding
ENSMUSG00000022129	V$HOXA3_01	CCTAATTGT;	650;	9;	n;	8251	Dct	dopachrome_tautomerase_[Source:MGI_Symbol;Acc:MGI:102563]	protein_coding
ENSMUSG00000022129	V$KROX_Q6	TCCGCCCCCCCCCC;	274;	14;	n;	17284	Dct	dopachrome_tautomerase_[Source:MGI_Symbol;Acc:MGI:102563]	protein_coding
ENSMUSG00000022129	V$MAZR_01	GGGGGGGGGGCGG;	274;	13;	p;	15357	Dct	dopachrome_tautomerase_[Source:MGI_Symbol;Acc:MGI:102563]	protein_coding
ENSMUSG00000022129	V$MSX1_02	TGCTACCAATTATTCA;	747;	16;	p;	145475	Dct	dopachrome_tautomerase_[Source:MGI_Symbol;Acc:MGI:102563]	protein_coding
ENSMUSG00000022129	V$NKX25_02	CTTAATTG;	177;	8;	p;	124209	Dct	dopachrome_tautomerase_[Source:MGI_Symbol;Acc:MGI:102563]	protein_coding
ENSMUSG00000022129	V$NKX3A_02	GGAGAAGTACTTAGCAA;	519;	17;	n;	139017	Dct	dopachrome_tautomerase_[Source:MGI_Symbol;Acc:MGI:102563]	protein_coding
ENSMUSG00000022129	V$OBOX1_01	TTAAGGGGATTATAACC;	307;	17;	p;	174739	Dct	dopachrome_tautomerase_[Source:MGI_Symbol;Acc:MGI:102563]	protein_coding
ENSMUSG00000022129	V$OBOX2_01	TTAAGGGGATTATAACC;	307;	17;	p;	148945	Dct	dopachrome_tautomerase_[Source:MGI_Symbol;Acc:MGI:102563]	protein_coding
ENSMUSG00000022129	V$OBOX6_01	TTAAGGGGATTATAA;	307;	15;	p;	139319	Dct	dopachrome_tautomerase_[Source:MGI_Symbol;Acc:MGI:102563]	protein_coding
ENSMUSG00000022129	V$PAX4_01	AGCAGTCATGGGGGAGAAGTA;	527;	21;	n;	133016	Dct	dopachrome_tautomerase_[Source:MGI_Symbol;Acc:MGI:102563]	protein_coding
ENSMUSG00000022129	V$PITX1_01	TTAAGGGGATTATAACC;	307;	17;	p;	143288	Dct	dopachrome_tautomerase_[Source:MGI_Symbol;Acc:MGI:102563]	protein_coding
ENSMUSG00000022129	V$SOX_Q6	CTCTTTGTTAGCA;	333;	13;	p;	16128	Dct	dopachrome_tautomerase_[Source:MGI_Symbol;Acc:MGI:102563]	protein_coding
ENSMUSG00000022129	V$SP1SP3_Q4	CCCCCCCCCCC;	589;	11;	p;	156275	Dct	dopachrome_tautomerase_[Source:MGI_Symbol;Acc:MGI:102563]	protein_coding
ENSMUSG00000022129	V$T3R_01	GTCTGAGGTCACAAGC;	442;	16;	n;	139498	Dct	dopachrome_tautomerase_[Source:MGI_Symbol;Acc:MGI:102563]	protein_coding
ENSMUSG00000022129	V$USF_Q6	GCCACGGGGC;	244;	10;	p;	122239	Dct	dopachrome_tautomerase_[Source:MGI_Symbol;Acc:MGI:102563]	protein_coding
ENSMUSG00000022129	V$ZNF219_01	CACCCCCCCCCC;	583;	12;	p;	193451	Dct	dopachrome_tautomerase_[Source:MGI_Symbol;Acc:MGI:102563]	protein_coding
ENSMUSG00000022199	V$ATF6_01	TGACGTGG;	223;	8;	n;	153007	Slc22a17	solute_carrier_family_22_(organic_cation_transporter),_member_17_[Source:MGI_Symbol;Acc:MGI:1926225]	protein_coding
ENSMUSG00000022199	V$CBF_02	GCCATTGCGGTTTAAA;	334;	16;	p;	118244	Slc22a17	solute_carrier_family_22_(organic_cation_transporter),_member_17_[Source:MGI_Symbol;Acc:MGI:1926225]	protein_coding
ENSMUSG00000022199	V$CDP_02	TGTATCGATAAAATT;	454;	15;	n;	135242	Slc22a17	solute_carrier_family_22_(organic_cation_transporter),_member_17_[Source:MGI_Symbol;Acc:MGI:1926225]	protein_coding
ENSMUSG00000022199	V$CLOX_01	TGTATCGATAAAATT;	454;	15;	n;	121014	Slc22a17	solute_carrier_family_22_(organic_cation_transporter),_member_17_[Source:MGI_Symbol;Acc:MGI:1926225]	protein_coding
ENSMUSG00000022199	V$CMAF_01	GGTTCTGCTGACGTGGGAA;	220;	19;	n;	132991	Slc22a17	solute_carrier_family_22_(organic_cation_transporter),_member_17_[Source:MGI_Symbol;Acc:MGI:1926225]	protein_coding
ENSMUSG00000022199	V$CNOT3_01	GGCCGCGCCG;	54;	10;	p;	160886	Slc22a17	solute_carrier_family_22_(organic_cation_transporter),_member_17_[Source:MGI_Symbol;Acc:MGI:1926225]	protein_coding
ENSMUSG00000022199	V$DMRT3_01	TTATCGATACAATTT;	458;	15;	p;	155275	Slc22a17	solute_carrier_family_22_(organic_cation_transporter),_member_17_[Source:MGI_Symbol;Acc:MGI:1926225]	protein_coding
ENSMUSG00000022199	V$E2_01	ACACCGAACTCGGTTG;	647;	16;	p;	135409	Slc22a17	solute_carrier_family_22_(organic_cation_transporter),_member_17_[Source:MGI_Symbol;Acc:MGI:1926225]	protein_coding
ENSMUSG00000022199	V$E2F1_01	CGTTTCCC;	638;	8;	p;	111259	Slc22a17	solute_carrier_family_22_(organic_cation_transporter),_member_17_[Source:MGI_Symbol;Acc:MGI:1926225]	protein_coding
ENSMUSG00000022199	V$E2_Q6_01	CCAACCGAGTTCGGTG;	648;	16;	n;	135718	Slc22a17	solute_carrier_family_22_(organic_cation_transporter),_member_17_[Source:MGI_Symbol;Acc:MGI:1926225]	protein_coding
ENSMUSG00000022199	V$LMAF_Q2	GGTCAGCAG;	691;	9;	n;	148766	Slc22a17	solute_carrier_family_22_(organic_cation_transporter),_member_17_[Source:MGI_Symbol;Acc:MGI:1926225]	protein_coding
ENSMUSG00000022199	V$PITX1_01	TGCGAAGGATTAAAGGA;	502;	17;	p;	140349	Slc22a17	solute_carrier_family_22_(organic_cation_transporter),_member_17_[Source:MGI_Symbol;Acc:MGI:1926225]	protein_coding
ENSMUSG00000022199	V$RBPJK_Q4	TTCCCACG;	220;	8;	p;	137396	Slc22a17	solute_carrier_family_22_(organic_cation_transporter),_member_17_[Source:MGI_Symbol;Acc:MGI:1926225]	protein_coding
ENSMUSG00000022199	V$SMAD4_Q6	CTCGGGGAGCCAGCT;	17;	15;	p;	150789	Slc22a17	solute_carrier_family_22_(organic_cation_transporter),_member_17_[Source:MGI_Symbol;Acc:MGI:1926225]	protein_coding
ENSMUSG00000022199	V$SMAD_Q6_01	CAGCCAGACAG;	77;	11;	n;	126655	Slc22a17	solute_carrier_family_22_(organic_cation_transporter),_member_17_[Source:MGI_Symbol;Acc:MGI:1926225]	protein_coding
ENSMUSG00000022199	V$XPF1_Q6	TCAGGGGAAC;	619;	10;	p;	121317	Slc22a17	solute_carrier_family_22_(organic_cation_transporter),_member_17_[Source:MGI_Symbol;Acc:MGI:1926225]	protein_coding
ENSMUSG00000022212	V$AHRARNT_01	GTGTGTGCGCGTGCAC;	489;	16;	p;	139909	Cpne6	copine_VI_[Source:MGI_Symbol;Acc:MGI:1334445]	protein_coding
ENSMUSG00000022212	V$HIF1_Q5	GGTACGTGCGTG;	502;	12;	n;	123814	Cpne6	copine_VI_[Source:MGI_Symbol;Acc:MGI:1334445]	protein_coding
ENSMUSG00000022212	V$MAZR_01	GGGGGGGGGGAGC;	700;	13;	p;	154601	Cpne6	copine_VI_[Source:MGI_Symbol;Acc:MGI:1334445]	protein_coding
ENSMUSG00000022212	V$MINI19_B	CCTCCTCCCCATCCAGGCCCC;	728;	21;	p;	134218	Cpne6	copine_VI_[Source:MGI_Symbol;Acc:MGI:1334445]	protein_coding
ENSMUSG00000022212	V$MMEF2_Q6	CTCCTTAAAAAAAACC;	149;	16;	n;	156673	Cpne6	copine_VI_[Source:MGI_Symbol;Acc:MGI:1334445]	protein_coding
ENSMUSG00000022212	V$PAX2_02	CATAAACTC;	359;	9;	n;	93704	Cpne6	copine_VI_[Source:MGI_Symbol;Acc:MGI:1334445]	protein_coding
ENSMUSG00000022212	V$SAP1A_01	AACCGGATGCC;	109;	11;	p;	134294	Cpne6	copine_VI_[Source:MGI_Symbol;Acc:MGI:1334445]	protein_coding
ENSMUSG00000022212	V$SIX6_01	ATATGGATATCAACATT;	166;	17;	p;	147096	Cpne6	copine_VI_[Source:MGI_Symbol;Acc:MGI:1334445]	protein_coding
ENSMUSG00000022212	V$STAF_01	AAAAACCATCATGCACCACACT;	134;	22;	n;	146968	Cpne6	copine_VI_[Source:MGI_Symbol;Acc:MGI:1334445]	protein_coding
ENSMUSG00000022212	V$ZNF219_01	CTCCCCCCCCCC;	700;	12;	n;	188114	Cpne6	copine_VI_[Source:MGI_Symbol;Acc:MGI:1334445]	protein_coding
ENSMUSG00000022490	V$BEN_01	CAGCGACC;	354;	8;	n;	998566	Ppp1r1a	protein_phosphatase_1,_regulatory_(inhibitor)_subunit_1A_[Source:MGI_Symbol;Acc:MGI:1889595]	protein_coding
ENSMUSG00000022490	V$DTYPEPA_B	ACCATGAAAC;	461;	10;	n;	127694	Ppp1r1a	protein_phosphatase_1,_regulatory_(inhibitor)_subunit_1A_[Source:MGI_Symbol;Acc:MGI:1889595]	protein_coding
ENSMUSG00000022490	V$GSC_01	TAACTTTAATCCCTCCT;	572;	17;	n;	139456	Ppp1r1a	protein_phosphatase_1,_regulatory_(inhibitor)_subunit_1A_[Source:MGI_Symbol;Acc:MGI:1889595]	protein_coding
ENSMUSG00000022490	V$HOXC12_01	TTAGATCATAAACATAA;	506;	17;	n;	134261	Ppp1r1a	protein_phosphatase_1,_regulatory_(inhibitor)_subunit_1A_[Source:MGI_Symbol;Acc:MGI:1889595]	protein_coding
ENSMUSG00000022490	V$IK3_01	TTCAGGGAACACT;	671;	13;	p;	141774	Ppp1r1a	protein_phosphatase_1,_regulatory_(inhibitor)_subunit_1A_[Source:MGI_Symbol;Acc:MGI:1889595]	protein_coding
ENSMUSG00000022490	V$NEUROD_02	CTCCTGCTGTGT;	565;	12;	n;	144343	Ppp1r1a	protein_phosphatase_1,_regulatory_(inhibitor)_subunit_1A_[Source:MGI_Symbol;Acc:MGI:1889595]	protein_coding
ENSMUSG00000022490	V$NFKB_Q6	AGGGGAAGTTCCCT;	596;	14;	n;	158114	Ppp1r1a	protein_phosphatase_1,_regulatory_(inhibitor)_subunit_1A_[Source:MGI_Symbol;Acc:MGI:1889595]	protein_coding
ENSMUSG00000022490	V$OBOX1_01	CAGGAGGGATTAAAGTT;	571;	17;	p;	140015	Ppp1r1a	protein_phosphatase_1,_regulatory_(inhibitor)_subunit_1A_[Source:MGI_Symbol;Acc:MGI:1889595]	protein_coding
ENSMUSG00000022490	V$OBOX2_01	CAGGAGGGATTAAAGTT;	571;	17;	p;	158651	Ppp1r1a	protein_phosphatase_1,_regulatory_(inhibitor)_subunit_1A_[Source:MGI_Symbol;Acc:MGI:1889595]	protein_coding
ENSMUSG00000022490	V$OBOX3_01	CAGGAGGGATTAAAGTT;	571;	17;	p;	151339	Ppp1r1a	protein_phosphatase_1,_regulatory_(inhibitor)_subunit_1A_[Source:MGI_Symbol;Acc:MGI:1889595]	protein_coding
ENSMUSG00000022490	V$OBOX5_01	AGGAGGGATTAAAGTTA;	572;	17;	p;	145538	Ppp1r1a	protein_phosphatase_1,_regulatory_(inhibitor)_subunit_1A_[Source:MGI_Symbol;Acc:MGI:1889595]	protein_coding
ENSMUSG00000022490	V$OBOX5_02	AGGAGGGATTAAAGTTA;	572;	17;	p;	152949	Ppp1r1a	protein_phosphatase_1,_regulatory_(inhibitor)_subunit_1A_[Source:MGI_Symbol;Acc:MGI:1889595]	protein_coding
ENSMUSG00000022490	V$OTX2_01	AGGAGGGATTAAAGTTA;	572;	17;	p;	139745	Ppp1r1a	protein_phosphatase_1,_regulatory_(inhibitor)_subunit_1A_[Source:MGI_Symbol;Acc:MGI:1889595]	protein_coding
ENSMUSG00000022490	V$P50RELAP65_Q5_01	GGAAGTTCCCTC;	595;	12;	n;	150801	Ppp1r1a	protein_phosphatase_1,_regulatory_(inhibitor)_subunit_1A_[Source:MGI_Symbol;Acc:MGI:1889595]	protein_coding
ENSMUSG00000022490	V$PITX1_01	CAGGAGGGATTAAAGTT;	571;	17;	p;	152992	Ppp1r1a	protein_phosphatase_1,_regulatory_(inhibitor)_subunit_1A_[Source:MGI_Symbol;Acc:MGI:1889595]	protein_coding
ENSMUSG00000022490	V$ZIC1_01	CGGGTGGTC;	367;	9;	n;	110417	Ppp1r1a	protein_phosphatase_1,_regulatory_(inhibitor)_subunit_1A_[Source:MGI_Symbol;Acc:MGI:1889595]	protein_coding
ENSMUSG00000022490	V$ZIC3_01	CGGGTGGTC;	367;	9;	n;	114622	Ppp1r1a	protein_phosphatase_1,_regulatory_(inhibitor)_subunit_1A_[Source:MGI_Symbol;Acc:MGI:1889595]	protein_coding
ENSMUSG00000022619	V$BEN_02	CTGCGACA;	791;	8;	n;	130232	Mapk8ip2	mitogen-activated_protein_kinase_8_interacting_protein_2_[Source:MGI_Symbol;Acc:MGI:1926555]	protein_coding
ENSMUSG00000022619	V$CMAF_01	AGATTTGCTGACTCCAGCT;	92;	19;	n;	131104	Mapk8ip2	mitogen-activated_protein_kinase_8_interacting_protein_2_[Source:MGI_Symbol;Acc:MGI:1926555]	protein_coding
ENSMUSG00000022619	V$EGR_Q6	GTGGGGGCGGA;	683;	11;	n;	142296	Mapk8ip2	mitogen-activated_protein_kinase_8_interacting_protein_2_[Source:MGI_Symbol;Acc:MGI:1926555]	protein_coding
ENSMUSG00000022619	V$HAND1E47_01	GAAGAGGTCTGGAATC;	22;	16;	n;	134158	Mapk8ip2	mitogen-activated_protein_kinase_8_interacting_protein_2_[Source:MGI_Symbol;Acc:MGI:1926555]	protein_coding
ENSMUSG00000022619	V$KROX_Q6	TCCGCCCCCACCTC;	683;	14;	p;	166896	Mapk8ip2	mitogen-activated_protein_kinase_8_interacting_protein_2_[Source:MGI_Symbol;Acc:MGI:1926555]	protein_coding
ENSMUSG00000022619	V$P53_01	GAATTTGCCGGGGCATGAAC;	337;	20;	p;	10061	Mapk8ip2	mitogen-activated_protein_kinase_8_interacting_protein_2_[Source:MGI_Symbol;Acc:MGI:1926555]	protein_coding
ENSMUSG00000022619	V$PAX4_01	AGGGGTGATGGGCGAGGACTT;	366;	21;	n;	121497	Mapk8ip2	mitogen-activated_protein_kinase_8_interacting_protein_2_[Source:MGI_Symbol;Acc:MGI:1926555]	protein_coding
ENSMUSG00000022619	V$ROAZ_01	GCACCCTCGGGTGG;	176;	14;	p;	135117	Mapk8ip2	mitogen-activated_protein_kinase_8_interacting_protein_2_[Source:MGI_Symbol;Acc:MGI:1926555]	protein_coding
ENSMUSG00000022619	V$SREBP1_Q5	CCCCTCACCCCTGCG;	721;	15;	p;	123113	Mapk8ip2	mitogen-activated_protein_kinase_8_interacting_protein_2_[Source:MGI_Symbol;Acc:MGI:1926555]	protein_coding
ENSMUSG00000022619	V$ZF5_B	CAGAGGCGCGCAT;	431;	13;	p;	127412	Mapk8ip2	mitogen-activated_protein_kinase_8_interacting_protein_2_[Source:MGI_Symbol;Acc:MGI:1926555]	protein_coding
ENSMUSG00000022686	V$AREB6_02	ACTCACCTGTCC;	10;	12;	n;	143684	B3gnt5	UDP-GlcNAc:betaGal_beta-1,3-N-acetylglucosaminyltransferase_5_[Source:MGI_Symbol;Acc:MGI:2137302]	protein_coding
ENSMUSG00000022686	V$BARHL1_01	AGCAAGCAATTAGCTA;	332;	16;	p;	150975	B3gnt5	UDP-GlcNAc:betaGal_beta-1,3-N-acetylglucosaminyltransferase_5_[Source:MGI_Symbol;Acc:MGI:2137302]	protein_coding
ENSMUSG00000022686	V$BARHL2_01	AGCAAGCAATTAGCTA;	332;	16;	p;	137628	B3gnt5	UDP-GlcNAc:betaGal_beta-1,3-N-acetylglucosaminyltransferase_5_[Source:MGI_Symbol;Acc:MGI:2137302]	protein_coding
ENSMUSG00000022686	V$BCL6_01	AATCCTGAAATTCTTT;	58;	16;	n;	115023	B3gnt5	UDP-GlcNAc:betaGal_beta-1,3-N-acetylglucosaminyltransferase_5_[Source:MGI_Symbol;Acc:MGI:2137302]	protein_coding
ENSMUSG00000022686	V$CEBPDELTA_Q6	GATTGCCTCACT;	503;	12;	n;	126262	B3gnt5	UDP-GlcNAc:betaGal_beta-1,3-N-acetylglucosaminyltransferase_5_[Source:MGI_Symbol;Acc:MGI:2137302]	protein_coding
ENSMUSG00000022686	V$DLX5_01	CAAGCAATTAGCTACA;	334;	16;	p;	128856	B3gnt5	UDP-GlcNAc:betaGal_beta-1,3-N-acetylglucosaminyltransferase_5_[Source:MGI_Symbol;Acc:MGI:2137302]	protein_coding
ENSMUSG00000022686	V$DR3_Q4	TTTGAACTTACTGACTTTTAC;	170;	21;	p;	145442	B3gnt5	UDP-GlcNAc:betaGal_beta-1,3-N-acetylglucosaminyltransferase_5_[Source:MGI_Symbol;Acc:MGI:2137302]	protein_coding
ENSMUSG00000022686	V$ETS1_B	CCAGGAAGCGATTGC;	509;	15;	n;	158907	B3gnt5	UDP-GlcNAc:betaGal_beta-1,3-N-acetylglucosaminyltransferase_5_[Source:MGI_Symbol;Acc:MGI:2137302]	protein_coding
ENSMUSG00000022686	V$ETS2_B	TCCAGGAAGCGATT;	511;	14;	n;	143499	B3gnt5	UDP-GlcNAc:betaGal_beta-1,3-N-acetylglucosaminyltransferase_5_[Source:MGI_Symbol;Acc:MGI:2137302]	protein_coding
ENSMUSG00000022686	V$ETS_Q4	AATCGCTTCCTG;	511;	12;	p;	144484	B3gnt5	UDP-GlcNAc:betaGal_beta-1,3-N-acetylglucosaminyltransferase_5_[Source:MGI_Symbol;Acc:MGI:2137302]	protein_coding
ENSMUSG00000022686	V$FREAC3_01	AGCAAGTAAATAAATC;	368;	16;	n;	155441	B3gnt5	UDP-GlcNAc:betaGal_beta-1,3-N-acetylglucosaminyltransferase_5_[Source:MGI_Symbol;Acc:MGI:2137302]	protein_coding
ENSMUSG00000022686	V$GC_01	GAGGGGCGGGGCTG;	582;	14;	p;	170977	B3gnt5	UDP-GlcNAc:betaGal_beta-1,3-N-acetylglucosaminyltransferase_5_[Source:MGI_Symbol;Acc:MGI:2137302]	protein_coding
ENSMUSG00000022686	V$HFH1_01	TATAGTTTAGTT;	480;	12;	p;	143519	B3gnt5	UDP-GlcNAc:betaGal_beta-1,3-N-acetylglucosaminyltransferase_5_[Source:MGI_Symbol;Acc:MGI:2137302]	protein_coding
ENSMUSG00000022686	V$HSF2_02	GAAAAGTCTAGAA;	306;	13;	p;	138316	B3gnt5	UDP-GlcNAc:betaGal_beta-1,3-N-acetylglucosaminyltransferase_5_[Source:MGI_Symbol;Acc:MGI:2137302]	protein_coding
ENSMUSG00000022686	V$MYF_01	AAGCAGCTGGAG;	633;	12;	p;	161861	B3gnt5	UDP-GlcNAc:betaGal_beta-1,3-N-acetylglucosaminyltransferase_5_[Source:MGI_Symbol;Acc:MGI:2137302]	protein_coding
ENSMUSG00000022686	V$SP1_Q2_01	CCCCGCCCCT;	583;	10;	n;	148184	B3gnt5	UDP-GlcNAc:betaGal_beta-1,3-N-acetylglucosaminyltransferase_5_[Source:MGI_Symbol;Acc:MGI:2137302]	protein_coding
ENSMUSG00000022686	V$SP1_Q4_01	GAGGGGCGGGGCT;	582;	13;	p;	156767	B3gnt5	UDP-GlcNAc:betaGal_beta-1,3-N-acetylglucosaminyltransferase_5_[Source:MGI_Symbol;Acc:MGI:2137302]	protein_coding
ENSMUSG00000022686	V$SP1_Q6_01	GGGGCGGGGC;	584;	10;	p;	161448	B3gnt5	UDP-GlcNAc:betaGal_beta-1,3-N-acetylglucosaminyltransferase_5_[Source:MGI_Symbol;Acc:MGI:2137302]	protein_coding
ENSMUSG00000022686	V$SP1_Q6	GAGGGGCGGGGCT;	582;	13;	p;	164258	B3gnt5	UDP-GlcNAc:betaGal_beta-1,3-N-acetylglucosaminyltransferase_5_[Source:MGI_Symbol;Acc:MGI:2137302]	protein_coding
ENSMUSG00000022686	V$SP4_Q5	GCCCCGCCCCT;	583;	11;	n;	159859	B3gnt5	UDP-GlcNAc:betaGal_beta-1,3-N-acetylglucosaminyltransferase_5_[Source:MGI_Symbol;Acc:MGI:2137302]	protein_coding
ENSMUSG00000022686	V$SRF_01	AAACCCATATTTGGACTT;	197;	18;	p;	129254	B3gnt5	UDP-GlcNAc:betaGal_beta-1,3-N-acetylglucosaminyltransferase_5_[Source:MGI_Symbol;Acc:MGI:2137302]	protein_coding
ENSMUSG00000022686	V$SRF_03	GTCCAAATATGGG;	200;	13;	n;	151255	B3gnt5	UDP-GlcNAc:betaGal_beta-1,3-N-acetylglucosaminyltransferase_5_[Source:MGI_Symbol;Acc:MGI:2137302]	protein_coding
ENSMUSG00000022686	V$SRF_Q6	GTCCAAATATGGGT;	199;	14;	n;	163769	B3gnt5	UDP-GlcNAc:betaGal_beta-1,3-N-acetylglucosaminyltransferase_5_[Source:MGI_Symbol;Acc:MGI:2137302]	protein_coding
ENSMUSG00000022686	V$TAL1_Q6	TCCAGCTGCT;	634;	10;	n;	139952	B3gnt5	UDP-GlcNAc:betaGal_beta-1,3-N-acetylglucosaminyltransferase_5_[Source:MGI_Symbol;Acc:MGI:2137302]	protein_coding
ENSMUSG00000022686	V$UF1H3BETA_Q6	GGTAGGGGAGGGGC;	575;	14;	p;	185244	B3gnt5	UDP-GlcNAc:betaGal_beta-1,3-N-acetylglucosaminyltransferase_5_[Source:MGI_Symbol;Acc:MGI:2137302]	protein_coding
ENSMUSG00000022686	V$XFD1_01	CAAGTAAATAAATC;	368;	14;	n;	158694	B3gnt5	UDP-GlcNAc:betaGal_beta-1,3-N-acetylglucosaminyltransferase_5_[Source:MGI_Symbol;Acc:MGI:2137302]	protein_coding
ENSMUSG00000022856	V$AP2_Q3	GGCCGAGGGCGGAGCT;	254;	16;	n;	139504	Tmem41a	transmembrane_protein_41a_[Source:MGI_Symbol;Acc:MGI:1913914]	protein_coding
ENSMUSG00000022856	V$AP2_Q6_01	CCCGCCGCAGGCC;	268;	13;	p;	143241	Tmem41a	transmembrane_protein_41a_[Source:MGI_Symbol;Acc:MGI:1913914]	protein_coding
ENSMUSG00000022856	V$EGR1_01	TGGCGGGGGCGG;	281;	12;	n;	134365	Tmem41a	transmembrane_protein_41a_[Source:MGI_Symbol;Acc:MGI:1913914]	protein_coding
ENSMUSG00000022856	V$EGR_Q6	GCGGGGGCGGG;	280;	11;	n;	133263	Tmem41a	transmembrane_protein_41a_[Source:MGI_Symbol;Acc:MGI:1913914]	protein_coding
ENSMUSG00000022856	V$GC_01	CGGGGGCGGGGCCT;	276;	14;	n;	164641	Tmem41a	transmembrane_protein_41a_[Source:MGI_Symbol;Acc:MGI:1913914]	protein_coding
ENSMUSG00000022856	V$IPF1_Q4	AAGGTAATGACC;	503;	12;	p;	129856	Tmem41a	transmembrane_protein_41a_[Source:MGI_Symbol;Acc:MGI:1913914]	protein_coding
ENSMUSG00000022856	V$KROX_Q6	CCCGCCCCCGCCAG;	280;	14;	p;	166059	Tmem41a	transmembrane_protein_41a_[Source:MGI_Symbol;Acc:MGI:1913914]	protein_coding
ENSMUSG00000022856	V$MEIS1_01	CTGTGACAGAGC;	358;	12;	p;	132652	Tmem41a	transmembrane_protein_41a_[Source:MGI_Symbol;Acc:MGI:1913914]	protein_coding
ENSMUSG00000022856	V$NGFIC_01	TGGCGGGGGCGG;	281;	12;	n;	135439	Tmem41a	transmembrane_protein_41a_[Source:MGI_Symbol;Acc:MGI:1913914]	protein_coding
ENSMUSG00000022856	V$NRSF_Q4	CTGCTCTCCACGCGGCTGC;	66;	19;	n;	138766	Tmem41a	transmembrane_protein_41a_[Source:MGI_Symbol;Acc:MGI:1913914]	protein_coding
ENSMUSG00000022856	V$P53_02	AGACATGCCT;	530;	10;	p;	134696	Tmem41a	transmembrane_protein_41a_[Source:MGI_Symbol;Acc:MGI:1913914]	protein_coding
ENSMUSG00000022856	V$SP1_Q2_01	CCCCGCCCCC;	279;	10;	p;	158638	Tmem41a	transmembrane_protein_41a_[Source:MGI_Symbol;Acc:MGI:1913914]	protein_coding
ENSMUSG00000022856	V$SP1_Q4_01	CGGGGGCGGGGCC;	277;	13;	n;	170575	Tmem41a	transmembrane_protein_41a_[Source:MGI_Symbol;Acc:MGI:1913914]	protein_coding
ENSMUSG00000022856	V$SP1_Q6_01	GGGGCGGGGC;	278;	10;	n;	161448	Tmem41a	transmembrane_protein_41a_[Source:MGI_Symbol;Acc:MGI:1913914]	protein_coding
ENSMUSG00000022856	V$SP1_Q6	CGGGGGCGGGGCC;	277;	13;	n;	175154	Tmem41a	transmembrane_protein_41a_[Source:MGI_Symbol;Acc:MGI:1913914]	protein_coding
ENSMUSG00000022856	V$SP1SP3_Q4	CCGCCCCCGCC;	281;	11;	p;	153363	Tmem41a	transmembrane_protein_41a_[Source:MGI_Symbol;Acc:MGI:1913914]	protein_coding
ENSMUSG00000022856	V$SP4_Q5	GCCCCGCCCCC;	278;	11;	p;	174814	Tmem41a	transmembrane_protein_41a_[Source:MGI_Symbol;Acc:MGI:1913914]	protein_coding
ENSMUSG00000022856	V$UF1H3BETA_Q6	GGCGGGGGCGGGGC;	278;	14;	n;	18827	Tmem41a	transmembrane_protein_41a_[Source:MGI_Symbol;Acc:MGI:1913914]	protein_coding
ENSMUSG00000022856	V$ZEC_01	CAAGCTAGGTTGT;	402;	13;	n;	154682	Tmem41a	transmembrane_protein_41a_[Source:MGI_Symbol;Acc:MGI:1913914]	protein_coding
ENSMUSG00000022995	V$AP2_Q6	CGCCCCGCGGCG;	196;	12;	n;	138668	Enah	enabled_homolog_(Drosophila)_[Source:MGI_Symbol;Acc:MGI:108360]	protein_coding
ENSMUSG00000022995	V$CNOT3_01	GGCCGCGCGC;	58;	10;	p;	14611	Enah	enabled_homolog_(Drosophila)_[Source:MGI_Symbol;Acc:MGI:108360]	protein_coding
ENSMUSG00000022995	V$EGR_Q6	GCGGGGGCGGC;	254;	11;	n;	137134	Enah	enabled_homolog_(Drosophila)_[Source:MGI_Symbol;Acc:MGI:108360]	protein_coding
ENSMUSG00000022995	V$GC_01	CGGGGGCGGGGCGG;	209;	14;	p;	158744	Enah	enabled_homolog_(Drosophila)_[Source:MGI_Symbol;Acc:MGI:108360]	protein_coding
ENSMUSG00000022995	V$GZF1_01	TGCGCGTTTATG;	780;	12;	n;	101475	Enah	enabled_homolog_(Drosophila)_[Source:MGI_Symbol;Acc:MGI:108360]	protein_coding
ENSMUSG00000022995	V$KROX_Q6	CCCACCCCCACCCG;	616;	14;	p;	144729	Enah	enabled_homolog_(Drosophila)_[Source:MGI_Symbol;Acc:MGI:108360]	protein_coding
ENSMUSG00000022995	V$LEF1TCF1_Q4	CCTTTGTTGCC;	373;	11;	p;	138219	Enah	enabled_homolog_(Drosophila)_[Source:MGI_Symbol;Acc:MGI:108360]	protein_coding
ENSMUSG00000022995	V$LMO2COM_01	CGGCAGCTGCTG;	160;	12;	p;	136048	Enah	enabled_homolog_(Drosophila)_[Source:MGI_Symbol;Acc:MGI:108360]	protein_coding
ENSMUSG00000022995	V$MYF_01	CGGCAGCTGCTG;	160;	12;	p;	174841	Enah	enabled_homolog_(Drosophila)_[Source:MGI_Symbol;Acc:MGI:108360]	protein_coding
ENSMUSG00000022995	V$PAX3_01	TCGTCACGCCCCC;	519;	13;	n;	169732	Enah	enabled_homolog_(Drosophila)_[Source:MGI_Symbol;Acc:MGI:108360]	protein_coding
ENSMUSG00000022995	V$PAX4_03	CACCCCCACCCG;	618;	12;	p;	120257	Enah	enabled_homolog_(Drosophila)_[Source:MGI_Symbol;Acc:MGI:108360]	protein_coding
ENSMUSG00000022995	V$PTF1BETA_Q6	GAGGAACCGGCAGC;	153;	14;	p;	147752	Enah	enabled_homolog_(Drosophila)_[Source:MGI_Symbol;Acc:MGI:108360]	protein_coding
ENSMUSG00000022995	V$RNF96_01	TCCCGCAGCC;	467;	10;	p;	148789	Enah	enabled_homolog_(Drosophila)_[Source:MGI_Symbol;Acc:MGI:108360]	protein_coding
ENSMUSG00000022995	V$RREB1_01	ACCCACCCCCACCC;	615;	14;	p;	151052	Enah	enabled_homolog_(Drosophila)_[Source:MGI_Symbol;Acc:MGI:108360]	protein_coding
ENSMUSG00000022995	V$SP1_Q2_01	CCCCGCCCCC;	210;	10;	n;	158638	Enah	enabled_homolog_(Drosophila)_[Source:MGI_Symbol;Acc:MGI:108360]	protein_coding
ENSMUSG00000022995	V$SP1_Q4_01	CGGGGGCGGGGCG;	209;	13;	p;	165076	Enah	enabled_homolog_(Drosophila)_[Source:MGI_Symbol;Acc:MGI:108360]	protein_coding
ENSMUSG00000022995	V$SP1_Q6_01	GGGGCGGGGC;	211;	10;	p;	161448	Enah	enabled_homolog_(Drosophila)_[Source:MGI_Symbol;Acc:MGI:108360]	protein_coding
ENSMUSG00000022995	V$SP1_Q6	CGGGGGCGGGGCG;	209;	13;	p;	171959	Enah	enabled_homolog_(Drosophila)_[Source:MGI_Symbol;Acc:MGI:108360]	protein_coding
ENSMUSG00000022995	V$SP1SP3_Q4	CCGCCCCCGCC;	255;	11;	p;	153363	Enah	enabled_homolog_(Drosophila)_[Source:MGI_Symbol;Acc:MGI:108360]	protein_coding
ENSMUSG00000022995	V$SP4_Q5	GCCCCGCCCCC;	210;	11;	n;	174814	Enah	enabled_homolog_(Drosophila)_[Source:MGI_Symbol;Acc:MGI:108360]	protein_coding
ENSMUSG00000022995	V$UF1H3BETA_Q6	GGAGGGGGAGGGGA;	283;	14;	n;	176575	Enah	enabled_homolog_(Drosophila)_[Source:MGI_Symbol;Acc:MGI:108360]	protein_coding
ENSMUSG00000022995	V$ZF5_B	CGGGGACGCGCAG;	582;	13;	n;	121912	Enah	enabled_homolog_(Drosophila)_[Source:MGI_Symbol;Acc:MGI:108360]	protein_coding
ENSMUSG00000023043	V$APOLYA_B	AATAAACGGATATTT;	324;	15;	p;	162665	Krt18	keratin_18_[Source:MGI_Symbol;Acc:MGI:96692]	protein_coding
ENSMUSG00000023043	V$BCL6_Q3	GGTTCTAGGA;	71;	10;	p;	134615	Krt18	keratin_18_[Source:MGI_Symbol;Acc:MGI:96692]	protein_coding
ENSMUSG00000023043	V$CMYB_01	GGGACCGGTAGTTGGTGG;	693;	18;	n;	144373	Krt18	keratin_18_[Source:MGI_Symbol;Acc:MGI:96692]	protein_coding
ENSMUSG00000023043	V$DR3_Q4	CTTCACCCTAGTGAACCCCTC;	118;	21;	p;	138359	Krt18	keratin_18_[Source:MGI_Symbol;Acc:MGI:96692]	protein_coding
ENSMUSG00000023043	V$FOXD3_01	GTTTGTTTGTTT;	178;	12;	p;	154953	Krt18	keratin_18_[Source:MGI_Symbol;Acc:MGI:96692]	protein_coding
ENSMUSG00000023043	V$FOXJ2_01	TCGAAAACAAACAAACAA;	176;	18;	n;	149509	Krt18	keratin_18_[Source:MGI_Symbol;Acc:MGI:96692]	protein_coding
ENSMUSG00000023043	V$FOX_Q2	GTTTGTTTGTTTT;	178;	13;	p;	167574	Krt18	keratin_18_[Source:MGI_Symbol;Acc:MGI:96692]	protein_coding
ENSMUSG00000023043	V$GATA1_02	TTCGAGATAAGGTT;	189;	14;	p;	12217	Krt18	keratin_18_[Source:MGI_Symbol;Acc:MGI:96692]	protein_coding
ENSMUSG00000023043	V$HFH3_01	GTTTGTTTGTTTT;	178;	13;	p;	152661	Krt18	keratin_18_[Source:MGI_Symbol;Acc:MGI:96692]	protein_coding
ENSMUSG00000023043	V$HFH8_01	GTTTGTTTGTTTG;	174;	13;	p;	142341	Krt18	keratin_18_[Source:MGI_Symbol;Acc:MGI:96692]	protein_coding
ENSMUSG00000023043	V$HNF3_Q6	ACAAACAAACAAA;	175;	13;	n;	134915	Krt18	keratin_18_[Source:MGI_Symbol;Acc:MGI:96692]	protein_coding
ENSMUSG00000023043	V$MECP2_02	CCGGAATAAA;	320;	10;	p;	131387	Krt18	keratin_18_[Source:MGI_Symbol;Acc:MGI:96692]	protein_coding
ENSMUSG00000023043	V$MTF1_Q4	TCTGCACACGCCCT;	453;	14;	n;	149846	Krt18	keratin_18_[Source:MGI_Symbol;Acc:MGI:96692]	protein_coding
ENSMUSG00000023043	V$NRSF_01	GCCAGCAGCGCAGCCAGCGTC;	749;	21;	p;	110353	Krt18	keratin_18_[Source:MGI_Symbol;Acc:MGI:96692]	protein_coding
ENSMUSG00000023043	V$PAX6_Q2	CTGTCCTGGAACTC;	220;	14;	p;	216556	Krt18	keratin_18_[Source:MGI_Symbol;Acc:MGI:96692]	protein_coding
ENSMUSG00000023043	V$PAX_Q6	CTGGAACTCAC;	225;	11;	p;	17499	Krt18	keratin_18_[Source:MGI_Symbol;Acc:MGI:96692]	protein_coding
ENSMUSG00000023043	V$RUSH1A_02	AACCTTATCT;	193;	10;	n;	958997	Krt18	keratin_18_[Source:MGI_Symbol;Acc:MGI:96692]	protein_coding
ENSMUSG00000023043	V$STAF_02	CTCCCCCAGCAGGCCACGCCC;	536;	21;	n;	158109	Krt18	keratin_18_[Source:MGI_Symbol;Acc:MGI:96692]	protein_coding
ENSMUSG00000023043	V$YY1_01	AAACTCCATTTACACAG;	145;	17;	n;	119852	Krt18	keratin_18_[Source:MGI_Symbol;Acc:MGI:96692]	protein_coding
ENSMUSG00000023092	V$BEN_01	CAGCGGCC;	646;	8;	p;	990061	Fhl1	four_and_a_half_LIM_domains_1_[Source:MGI_Symbol;Acc:MGI:1298387]	protein_coding
ENSMUSG00000023092	V$COUPTF_Q6	CAAGGTGGCCTCTAGCCTCTCCA;	46;	23;	n;	138949	Fhl1	four_and_a_half_LIM_domains_1_[Source:MGI_Symbol;Acc:MGI:1298387]	protein_coding
ENSMUSG00000023092	V$EGR_Q6	GCGGGGGCGGG;	496;	11;	n;	133263	Fhl1	four_and_a_half_LIM_domains_1_[Source:MGI_Symbol;Acc:MGI:1298387]	protein_coding
ENSMUSG00000023092	V$KROX_Q6	CCCGCCCCCGCGCG;	496;	14;	p;	167378	Fhl1	four_and_a_half_LIM_domains_1_[Source:MGI_Symbol;Acc:MGI:1298387]	protein_coding
ENSMUSG00000023092	V$MINI20_B	GGCGGGGCCCACGCAGCCGCG;	316;	21;	p;	142636	Fhl1	four_and_a_half_LIM_domains_1_[Source:MGI_Symbol;Acc:MGI:1298387]	protein_coding
ENSMUSG00000023092	V$MTF1_Q4	GCTGCGCCCGCCCC;	466;	14;	p;	140996	Fhl1	four_and_a_half_LIM_domains_1_[Source:MGI_Symbol;Acc:MGI:1298387]	protein_coding
ENSMUSG00000023092	V$SP1_01	GGGGCGGGGA;	450;	10;	n;	126585	Fhl1	four_and_a_half_LIM_domains_1_[Source:MGI_Symbol;Acc:MGI:1298387]	protein_coding
ENSMUSG00000023092	V$SP1_02	GGGGCGGGGGC;	493;	11;	n;	165039	Fhl1	four_and_a_half_LIM_domains_1_[Source:MGI_Symbol;Acc:MGI:1298387]	protein_coding
ENSMUSG00000023092	V$SP1_Q2_01	CCCCGCCCCC;	495;	10;	p;	158638	Fhl1	four_and_a_half_LIM_domains_1_[Source:MGI_Symbol;Acc:MGI:1298387]	protein_coding
ENSMUSG00000023092	V$SP1_Q4_01	CGGGGGCGGGGGC;	493;	13;	n;	156145	Fhl1	four_and_a_half_LIM_domains_1_[Source:MGI_Symbol;Acc:MGI:1298387]	protein_coding
ENSMUSG00000023092	V$SP1_Q6_01	GGGGCGGGGG;	494;	10;	n;	14578	Fhl1	four_and_a_half_LIM_domains_1_[Source:MGI_Symbol;Acc:MGI:1298387]	protein_coding
ENSMUSG00000023092	V$SP1_Q6	CGGGGGCGGGGGC;	493;	13;	n;	16137	Fhl1	four_and_a_half_LIM_domains_1_[Source:MGI_Symbol;Acc:MGI:1298387]	protein_coding
ENSMUSG00000023092	V$SP1SP3_Q4	CCGCCCCCGCC;	491;	11;	p;	153363	Fhl1	four_and_a_half_LIM_domains_1_[Source:MGI_Symbol;Acc:MGI:1298387]	protein_coding
ENSMUSG00000023092	V$SP4_Q5	GCCCCTCCCCG;	542;	11;	p;	160854	Fhl1	four_and_a_half_LIM_domains_1_[Source:MGI_Symbol;Acc:MGI:1298387]	protein_coding
ENSMUSG00000023092	V$UF1H3BETA_Q6	GGCGCGGGAGGGGC;	556;	14;	n;	182418	Fhl1	four_and_a_half_LIM_domains_1_[Source:MGI_Symbol;Acc:MGI:1298387]	protein_coding
ENSMUSG00000023092	V$ZNF219_01	CGCCCCCCTCCC;	167;	12;	n;	196594	Fhl1	four_and_a_half_LIM_domains_1_[Source:MGI_Symbol;Acc:MGI:1298387]	protein_coding
ENSMUSG00000023232	V$CMYC_02	TCCCACGTGCTG;	701;	12;	n;	127751	Serinc2	serine_incorporator_2_[Source:MGI_Symbol;Acc:MGI:1919132]	protein_coding
ENSMUSG00000023232	V$CRX_Q4	CCTCTAATCCCAG;	691;	13;	p;	125061	Serinc2	serine_incorporator_2_[Source:MGI_Symbol;Acc:MGI:1919132]	protein_coding
ENSMUSG00000023232	V$FXR_Q3	CATGGGCAGTAACC;	412;	14;	p;	130885	Serinc2	serine_incorporator_2_[Source:MGI_Symbol;Acc:MGI:1919132]	protein_coding
ENSMUSG00000023232	V$HNF4_01_B	TGGGGCAAAGGGTAT;	7;	15;	n;	138865	Serinc2	serine_incorporator_2_[Source:MGI_Symbol;Acc:MGI:1919132]	protein_coding
ENSMUSG00000023232	V$HNF4_01	CCTGGGGCAAAGGGTATAG;	5;	19;	n;	139149	Serinc2	serine_incorporator_2_[Source:MGI_Symbol;Acc:MGI:1919132]	protein_coding
ENSMUSG00000023232	V$HNF4_Q6	AAAGTCCAG;	43;	9;	n;	116531	Serinc2	serine_incorporator_2_[Source:MGI_Symbol;Acc:MGI:1919132]	protein_coding
ENSMUSG00000023232	V$MYCMAX_02	CAGCACGTGGGA;	701;	12;	p;	131802	Serinc2	serine_incorporator_2_[Source:MGI_Symbol;Acc:MGI:1919132]	protein_coding
ENSMUSG00000023232	V$NFY_C	TGTGAATGGTTACT;	419;	14;	n;	131714	Serinc2	serine_incorporator_2_[Source:MGI_Symbol;Acc:MGI:1919132]	protein_coding
ENSMUSG00000023232	V$NMYC_01	TCCCACGTGCTG;	701;	12;	n;	134788	Serinc2	serine_incorporator_2_[Source:MGI_Symbol;Acc:MGI:1919132]	protein_coding
ENSMUSG00000023232	V$OCT1_02	ATGAATATGCATGTA;	274;	15;	p;	176211	Serinc2	serine_incorporator_2_[Source:MGI_Symbol;Acc:MGI:1919132]	protein_coding
ENSMUSG00000023232	V$PITX2_Q2	TCTAATCCCAG;	693;	11;	p;	137728	Serinc2	serine_incorporator_2_[Source:MGI_Symbol;Acc:MGI:1919132]	protein_coding
ENSMUSG00000023232	V$PU1_01	AAAAGCAGGAAGTAGAG;	221;	17;	n;	167444	Serinc2	serine_incorporator_2_[Source:MGI_Symbol;Acc:MGI:1919132]	protein_coding
ENSMUSG00000023232	V$PU1_Q4	GGCCTCTACTTCCTGCTTT;	218;	19;	p;	157579	Serinc2	serine_incorporator_2_[Source:MGI_Symbol;Acc:MGI:1919132]	protein_coding
ENSMUSG00000023232	V$RFX1_02	TGGGAGCTGAAGCAACAA;	388;	18;	p;	129782	Serinc2	serine_incorporator_2_[Source:MGI_Symbol;Acc:MGI:1919132]	protein_coding
ENSMUSG00000023232	V$RORA2_01	GTAAATGGGTCAA;	236;	13;	n;	139981	Serinc2	serine_incorporator_2_[Source:MGI_Symbol;Acc:MGI:1919132]	protein_coding
ENSMUSG00000023232	V$RORA_Q4	TAAATGGGTCA;	237;	11;	n;	155039	Serinc2	serine_incorporator_2_[Source:MGI_Symbol;Acc:MGI:1919132]	protein_coding
ENSMUSG00000023232	V$RP58_01	TGAACATCTGGC;	583;	12;	n;	173587	Serinc2	serine_incorporator_2_[Source:MGI_Symbol;Acc:MGI:1919132]	protein_coding
ENSMUSG00000023232	V$TAL1ALPHAE47_01	ACTGCCAGATGTTCAG;	580;	16;	p;	149727	Serinc2	serine_incorporator_2_[Source:MGI_Symbol;Acc:MGI:1919132]	protein_coding
ENSMUSG00000023232	V$TEL2_Q6	CTACTTCCTG;	223;	10;	p;	162364	Serinc2	serine_incorporator_2_[Source:MGI_Symbol;Acc:MGI:1919132]	protein_coding
ENSMUSG00000023232	V$USF_C	CCACGTGC;	703;	8;	n;	119655	Serinc2	serine_incorporator_2_[Source:MGI_Symbol;Acc:MGI:1919132]	protein_coding
ENSMUSG00000023232	V$ZID_01	TGGCTCTATGACC;	608;	13;	n;	171295	Serinc2	serine_incorporator_2_[Source:MGI_Symbol;Acc:MGI:1919132]	protein_coding
ENSMUSG00000023328	V$AHRHIF_Q6	TGCGTGCGC;	304;	9;	n;	119016	Ache	acetylcholinesterase_[Source:MGI_Symbol;Acc:MGI:87876]	protein_coding
ENSMUSG00000023328	V$AHR_Q5	CGTGCGTGCGC;	304;	11;	n;	124593	Ache	acetylcholinesterase_[Source:MGI_Symbol;Acc:MGI:87876]	protein_coding
ENSMUSG00000023328	V$AP2_Q6_01	CGGCCCGCAGGCT;	356;	13;	p;	14714	Ache	acetylcholinesterase_[Source:MGI_Symbol;Acc:MGI:87876]	protein_coding
ENSMUSG00000023328	V$ARNT_01	GGGGACACGTGCACGC;	248;	16;	n;	140822	Ache	acetylcholinesterase_[Source:MGI_Symbol;Acc:MGI:87876]	protein_coding
ENSMUSG00000023328	V$ATF3_Q6	CGGTGATGTCATGG;	594;	14;	p;	13.3	Ache	acetylcholinesterase_[Source:MGI_Symbol;Acc:MGI:87876]	protein_coding
ENSMUSG00000023328	V$BEN_01	CAGCGGCC;	353;	8;	p;	990061	Ache	acetylcholinesterase_[Source:MGI_Symbol;Acc:MGI:87876]	protein_coding
ENSMUSG00000023328	V$BEN_02	CTGCGACA;	68;	8;	n;	130232	Ache	acetylcholinesterase_[Source:MGI_Symbol;Acc:MGI:87876]	protein_coding
ENSMUSG00000023328	V$CREB_Q2_01	CATGACATCACCGG;	593;	14;	n;	125777	Ache	acetylcholinesterase_[Source:MGI_Symbol;Acc:MGI:87876]	protein_coding
ENSMUSG00000023328	V$CREB_Q4_01	CGGTGATGTCA;	594;	11;	p;	127223	Ache	acetylcholinesterase_[Source:MGI_Symbol;Acc:MGI:87876]	protein_coding
ENSMUSG00000023328	V$DEAF1_01	CCACCCTCGGGGGTTCCGGAAGTTT;	667;	25;	p;	134631	Ache	acetylcholinesterase_[Source:MGI_Symbol;Acc:MGI:87876]	protein_coding
ENSMUSG00000023328	V$EGR2_01	CTGCGTGGGCGA;	341;	12;	n;	138806	Ache	acetylcholinesterase_[Source:MGI_Symbol;Acc:MGI:87876]	protein_coding
ENSMUSG00000023328	V$EGR3_01	CTGCGTGGGCGA;	341;	12;	n;	152358	Ache	acetylcholinesterase_[Source:MGI_Symbol;Acc:MGI:87876]	protein_coding
ENSMUSG00000023328	V$ETS1_B	GGAGGAAGTGACTGA;	178;	15;	p;	159373	Ache	acetylcholinesterase_[Source:MGI_Symbol;Acc:MGI:87876]	protein_coding
ENSMUSG00000023328	V$ETS_Q4	AGTCACTTCCTC;	179;	12;	n;	140808	Ache	acetylcholinesterase_[Source:MGI_Symbol;Acc:MGI:87876]	protein_coding
ENSMUSG00000023328	V$HAND1E47_01	TATGTGGTCTGGCTTC;	747;	16;	p;	133657	Ache	acetylcholinesterase_[Source:MGI_Symbol;Acc:MGI:87876]	protein_coding
ENSMUSG00000023328	V$HIF1_Q3	GGGGACGTGCGTGC;	306;	14;	n;	143868	Ache	acetylcholinesterase_[Source:MGI_Symbol;Acc:MGI:87876]	protein_coding
ENSMUSG00000023328	V$HSF2_02	GAAACTTCCGGAA;	680;	13;	n;	116515	Ache	acetylcholinesterase_[Source:MGI_Symbol;Acc:MGI:87876]	protein_coding
ENSMUSG00000023328	V$HSF_Q6	TTCCGGAAGTTTC;	680;	13;	p;	15781	Ache	acetylcholinesterase_[Source:MGI_Symbol;Acc:MGI:87876]	protein_coding
ENSMUSG00000023328	V$KROX_Q6	CCCGCCCCCCCCCC;	49;	14;	n;	18529	Ache	acetylcholinesterase_[Source:MGI_Symbol;Acc:MGI:87876]	protein_coding
ENSMUSG00000023328	V$LUN1_01	CCCCAGCCTGTTTGGGA;	520;	17;	n;	133357	Ache	acetylcholinesterase_[Source:MGI_Symbol;Acc:MGI:87876]	protein_coding
ENSMUSG00000023328	V$MAZR_01	GGGGGGGGGGCGG;	49;	13;	p;	15357	Ache	acetylcholinesterase_[Source:MGI_Symbol;Acc:MGI:87876]	protein_coding
ENSMUSG00000023328	V$MTERF_01	TGGGAGAGGTTGGA;	101;	14;	p;	135319	Ache	acetylcholinesterase_[Source:MGI_Symbol;Acc:MGI:87876]	protein_coding
ENSMUSG00000023328	V$MZF1_02	GGGGTAGGGGGAC;	258;	13;	n;	133157	Ache	acetylcholinesterase_[Source:MGI_Symbol;Acc:MGI:87876]	protein_coding
ENSMUSG00000023328	V$NFY_01	AACAACCAATGAAAGC;	572;	16;	p;	135808	Ache	acetylcholinesterase_[Source:MGI_Symbol;Acc:MGI:87876]	protein_coding
ENSMUSG00000023328	V$NRF1_Q6	CGCGTGCGCG;	297;	10;	p;	156021	Ache	acetylcholinesterase_[Source:MGI_Symbol;Acc:MGI:87876]	protein_coding
ENSMUSG00000023328	V$PPARG_01	CCGGAGGTCACCGGTCAGGGG;	633;	21;	p;	861672	Ache	acetylcholinesterase_[Source:MGI_Symbol;Acc:MGI:87876]	protein_coding
ENSMUSG00000023328	V$RREB1_01	CCCCCACCCACCCC;	382;	14;	p;	151207	Ache	acetylcholinesterase_[Source:MGI_Symbol;Acc:MGI:87876]	protein_coding
ENSMUSG00000023328	V$RXRLXRB_01	AGGTCACCGGTCA;	637;	13;	p;	116545	Ache	acetylcholinesterase_[Source:MGI_Symbol;Acc:MGI:87876]	protein_coding
ENSMUSG00000023328	V$SP1_02	GGGGCGGGGGG;	55;	11;	p;	167557	Ache	acetylcholinesterase_[Source:MGI_Symbol;Acc:MGI:87876]	protein_coding
ENSMUSG00000023328	V$SP1_Q2_01	CCCCGCCCCC;	54;	10;	n;	158638	Ache	acetylcholinesterase_[Source:MGI_Symbol;Acc:MGI:87876]	protein_coding
ENSMUSG00000023328	V$SP1_Q4_01	GGGGGGCGGGGGG;	53;	13;	p;	154472	Ache	acetylcholinesterase_[Source:MGI_Symbol;Acc:MGI:87876]	protein_coding
ENSMUSG00000023328	V$SP1_Q6_01	GGGGCGGGGG;	55;	10;	p;	14578	Ache	acetylcholinesterase_[Source:MGI_Symbol;Acc:MGI:87876]	protein_coding
ENSMUSG00000023328	V$SP1_Q6	GGGGGGCGGGGGG;	53;	13;	p;	165478	Ache	acetylcholinesterase_[Source:MGI_Symbol;Acc:MGI:87876]	protein_coding
ENSMUSG00000023328	V$SP1SP3_Q4	CCGCCCCCCCC;	51;	11;	n;	160283	Ache	acetylcholinesterase_[Source:MGI_Symbol;Acc:MGI:87876]	protein_coding
ENSMUSG00000023328	V$SP4_Q5	CCCCCGCCCCC;	54;	11;	n;	167105	Ache	acetylcholinesterase_[Source:MGI_Symbol;Acc:MGI:87876]	protein_coding
ENSMUSG00000023328	V$VDR_Q3	GGGGGTAGGGGGACA;	257;	15;	n;	143404	Ache	acetylcholinesterase_[Source:MGI_Symbol;Acc:MGI:87876]	protein_coding
ENSMUSG00000023328	V$VJUN_01	CCGGTGATGTCATGGA;	593;	16;	p;	110494	Ache	acetylcholinesterase_[Source:MGI_Symbol;Acc:MGI:87876]	protein_coding
ENSMUSG00000023328	V$ZNF219_01	CGCCCCCCCCCC;	49;	12;	n;	197521	Ache	acetylcholinesterase_[Source:MGI_Symbol;Acc:MGI:87876]	protein_coding
ENSMUSG00000023905	V$CNOT3_01	GGCCGCGGCG;	93;	10;	p;	151419	Tnfrsf12a	tumor_necrosis_factor_receptor_superfamily,_member_12a_[Source:MGI_Symbol;Acc:MGI:1351484]	protein_coding
ENSMUSG00000023905	V$DMRT2_01	GAATTTGAAACATTCT;	652;	16;	p;	16315	Tnfrsf12a	tumor_necrosis_factor_receptor_superfamily,_member_12a_[Source:MGI_Symbol;Acc:MGI:1351484]	protein_coding
ENSMUSG00000023905	V$DMRT3_01	AATTTGAAACATTCT;	653;	15;	p;	146828	Tnfrsf12a	tumor_necrosis_factor_receptor_superfamily,_member_12a_[Source:MGI_Symbol;Acc:MGI:1351484]	protein_coding
ENSMUSG00000023905	V$DMRT4_01	AATGTTTCAAATT;	653;	13;	n;	166877	Tnfrsf12a	tumor_necrosis_factor_receptor_superfamily,_member_12a_[Source:MGI_Symbol;Acc:MGI:1351484]	protein_coding
ENSMUSG00000023905	V$EGR1_01	AGGCGGGGGCGG;	244;	12;	n;	135411	Tnfrsf12a	tumor_necrosis_factor_receptor_superfamily,_member_12a_[Source:MGI_Symbol;Acc:MGI:1351484]	protein_coding
ENSMUSG00000023905	V$EGR_Q6	GTGGGGGGGAC;	606;	11;	p;	136719	Tnfrsf12a	tumor_necrosis_factor_receptor_superfamily,_member_12a_[Source:MGI_Symbol;Acc:MGI:1351484]	protein_coding
ENSMUSG00000023905	V$ELF1_Q6	AAAAGAGGAAAA;	461;	12;	n;	146421	Tnfrsf12a	tumor_necrosis_factor_receptor_superfamily,_member_12a_[Source:MGI_Symbol;Acc:MGI:1351484]	protein_coding
ENSMUSG00000023905	V$GC_01	CGGGGGCGGAGCCG;	233;	14;	n;	154655	Tnfrsf12a	tumor_necrosis_factor_receptor_superfamily,_member_12a_[Source:MGI_Symbol;Acc:MGI:1351484]	protein_coding
ENSMUSG00000023905	V$HNF3A_01	AAGCAAACAT;	577;	10;	n;	14144	Tnfrsf12a	tumor_necrosis_factor_receptor_superfamily,_member_12a_[Source:MGI_Symbol;Acc:MGI:1351484]	protein_coding
ENSMUSG00000023905	V$KROX_Q6	CCCGCCCCCGCCTT;	243;	14;	p;	15204	Tnfrsf12a	tumor_necrosis_factor_receptor_superfamily,_member_12a_[Source:MGI_Symbol;Acc:MGI:1351484]	protein_coding
ENSMUSG00000023905	V$MIZF_01	CGGACTTT;	40;	8;	n;	119265	Tnfrsf12a	tumor_necrosis_factor_receptor_superfamily,_member_12a_[Source:MGI_Symbol;Acc:MGI:1351484]	protein_coding
ENSMUSG00000023905	V$NGFIC_01	AGGCGGGGGCGG;	244;	12;	n;	140596	Tnfrsf12a	tumor_necrosis_factor_receptor_superfamily,_member_12a_[Source:MGI_Symbol;Acc:MGI:1351484]	protein_coding
ENSMUSG00000023905	V$PAX4_01	GGTGTTGATGCGCGCCGCGGC;	94;	21;	n;	120601	Tnfrsf12a	tumor_necrosis_factor_receptor_superfamily,_member_12a_[Source:MGI_Symbol;Acc:MGI:1351484]	protein_coding
ENSMUSG00000023905	V$PAX8_01	CTGTGTTGAATGAAT;	347;	15;	n;	100451	Tnfrsf12a	tumor_necrosis_factor_receptor_superfamily,_member_12a_[Source:MGI_Symbol;Acc:MGI:1351484]	protein_coding
ENSMUSG00000023905	V$SP1_02	GGGGTGGGGGG;	603;	11;	p;	161771	Tnfrsf12a	tumor_necrosis_factor_receptor_superfamily,_member_12a_[Source:MGI_Symbol;Acc:MGI:1351484]	protein_coding
ENSMUSG00000023905	V$SP1_Q2_01	CCCCGCCCCC;	242;	10;	p;	158638	Tnfrsf12a	tumor_necrosis_factor_receptor_superfamily,_member_12a_[Source:MGI_Symbol;Acc:MGI:1351484]	protein_coding
ENSMUSG00000023905	V$SP1_Q4_01	CGGGGGCGGGGGC;	240;	13;	n;	156145	Tnfrsf12a	tumor_necrosis_factor_receptor_superfamily,_member_12a_[Source:MGI_Symbol;Acc:MGI:1351484]	protein_coding
ENSMUSG00000023905	V$SP1_Q6_01	GGGGCGGGGG;	241;	10;	n;	14578	Tnfrsf12a	tumor_necrosis_factor_receptor_superfamily,_member_12a_[Source:MGI_Symbol;Acc:MGI:1351484]	protein_coding
ENSMUSG00000023905	V$SP1_Q6	CGGGGGCGGGGGC;	240;	13;	n;	16137	Tnfrsf12a	tumor_necrosis_factor_receptor_superfamily,_member_12a_[Source:MGI_Symbol;Acc:MGI:1351484]	protein_coding
ENSMUSG00000023905	V$SP1SP3_Q4	CCGCCCCCGCC;	244;	11;	p;	153363	Tnfrsf12a	tumor_necrosis_factor_receptor_superfamily,_member_12a_[Source:MGI_Symbol;Acc:MGI:1351484]	protein_coding
ENSMUSG00000023905	V$SP4_Q5	CCCCCGCCCCC;	241;	11;	p;	167105	Tnfrsf12a	tumor_necrosis_factor_receptor_superfamily,_member_12a_[Source:MGI_Symbol;Acc:MGI:1351484]	protein_coding
ENSMUSG00000023905	V$TBX15_01	ATGTGTGGATATAACTCAG;	553;	19;	n;	13081	Tnfrsf12a	tumor_necrosis_factor_receptor_superfamily,_member_12a_[Source:MGI_Symbol;Acc:MGI:1351484]	protein_coding
ENSMUSG00000023905	V$TITF1_Q3	ACTCAAGTTT;	396;	10;	n;	134873	Tnfrsf12a	tumor_necrosis_factor_receptor_superfamily,_member_12a_[Source:MGI_Symbol;Acc:MGI:1351484]	protein_coding
ENSMUSG00000023905	V$TTF1_Q6	CTCTCAAGTGCT;	681;	12;	p;	116227	Tnfrsf12a	tumor_necrosis_factor_receptor_superfamily,_member_12a_[Source:MGI_Symbol;Acc:MGI:1351484]	protein_coding
ENSMUSG00000023911	V$ATF_B	CTGACGTCTTTC;	415;	12;	p;	136758	Flywch2	FLYWCH_family_member_2_[Source:MGI_Symbol;Acc:MGI:1924167]	protein_coding
ENSMUSG00000023911	V$BEN_02	CAGCGACA;	300;	8;	p;	137179	Flywch2	FLYWCH_family_member_2_[Source:MGI_Symbol;Acc:MGI:1924167]	protein_coding
ENSMUSG00000023911	V$CREB_01	TGACGTCT;	416;	8;	p;	126421	Flywch2	FLYWCH_family_member_2_[Source:MGI_Symbol;Acc:MGI:1924167]	protein_coding
ENSMUSG00000023911	V$CRX_02	TCCAGGGGATTAGACG;	480;	16;	p;	13753	Flywch2	FLYWCH_family_member_2_[Source:MGI_Symbol;Acc:MGI:1924167]	protein_coding
ENSMUSG00000023911	V$CTCF_02	CAGAGACCAGAAGAGGGCGT;	493;	20;	n;	157474	Flywch2	FLYWCH_family_member_2_[Source:MGI_Symbol;Acc:MGI:1924167]	protein_coding
ENSMUSG00000023911	V$FOXJ2_01	ATATAAATAAATACTAAA;	541;	18;	p;	165225	Flywch2	FLYWCH_family_member_2_[Source:MGI_Symbol;Acc:MGI:1924167]	protein_coding
ENSMUSG00000023911	V$FOXO3A_Q1	TATAAATAAATA;	542;	12;	p;	143128	Flywch2	FLYWCH_family_member_2_[Source:MGI_Symbol;Acc:MGI:1924167]	protein_coding
ENSMUSG00000023911	V$FOXP1_01	TTATTTATATTTGTGTTTGG;	531;	20;	n;	211635	Flywch2	FLYWCH_family_member_2_[Source:MGI_Symbol;Acc:MGI:1924167]	protein_coding
ENSMUSG00000023911	V$FOX_Q2	TAGTATTTATTTA;	544;	13;	n;	141452	Flywch2	FLYWCH_family_member_2_[Source:MGI_Symbol;Acc:MGI:1924167]	protein_coding
ENSMUSG00000023911	V$FREAC7_01	TATAAATAAATACTAA;	542;	16;	p;	143269	Flywch2	FLYWCH_family_member_2_[Source:MGI_Symbol;Acc:MGI:1924167]	protein_coding
ENSMUSG00000023911	V$GC_01	AGGGGGCGGAGCCA;	357;	14;	p;	153298	Flywch2	FLYWCH_family_member_2_[Source:MGI_Symbol;Acc:MGI:1924167]	protein_coding
ENSMUSG00000023911	V$HNF3B_01	TTTAGTATTTATTTA;	544;	15;	n;	14977	Flywch2	FLYWCH_family_member_2_[Source:MGI_Symbol;Acc:MGI:1924167]	protein_coding
ENSMUSG00000023911	V$KROX_Q6	TCCGCCCCCTTCCC;	353;	14;	n;	15449	Flywch2	FLYWCH_family_member_2_[Source:MGI_Symbol;Acc:MGI:1924167]	protein_coding
ENSMUSG00000023911	V$LRF_Q2	GGGGCCCCC;	251;	9;	p;	113759	Flywch2	FLYWCH_family_member_2_[Source:MGI_Symbol;Acc:MGI:1924167]	protein_coding
ENSMUSG00000023911	V$MECP2_02	CCGGATATTA;	284;	10;	p;	130116	Flywch2	FLYWCH_family_member_2_[Source:MGI_Symbol;Acc:MGI:1924167]	protein_coding
ENSMUSG00000023911	V$NFY_01	CTGGACCAATGGGCGA;	682;	16;	n;	149938	Flywch2	FLYWCH_family_member_2_[Source:MGI_Symbol;Acc:MGI:1924167]	protein_coding
ENSMUSG00000023911	V$NFY_Q6_01	ACTGGACCAATGG;	686;	13;	n;	133502	Flywch2	FLYWCH_family_member_2_[Source:MGI_Symbol;Acc:MGI:1924167]	protein_coding
ENSMUSG00000023911	V$PAX6_01	CCAGTTTATGCTTTATTTAGT;	553;	21;	n;	126404	Flywch2	FLYWCH_family_member_2_[Source:MGI_Symbol;Acc:MGI:1924167]	protein_coding
ENSMUSG00000023911	V$PITX3_01	CAGGGGATTAGACGCC;	482;	16;	p;	147159	Flywch2	FLYWCH_family_member_2_[Source:MGI_Symbol;Acc:MGI:1924167]	protein_coding
ENSMUSG00000023911	V$SP1_02	GGGGTGGGGGG;	1;	11;	p;	161771	Flywch2	FLYWCH_family_member_2_[Source:MGI_Symbol;Acc:MGI:1924167]	protein_coding
ENSMUSG00000023911	V$SP1_Q4_01	AGGGGGCGGAGCC;	357;	13;	p;	159366	Flywch2	FLYWCH_family_member_2_[Source:MGI_Symbol;Acc:MGI:1924167]	protein_coding
ENSMUSG00000023911	V$SP1_Q6	AGGGGGCGGAGCC;	357;	13;	p;	162339	Flywch2	FLYWCH_family_member_2_[Source:MGI_Symbol;Acc:MGI:1924167]	protein_coding
ENSMUSG00000023911	V$SP1SP3_Q4	CCGCCCCCTTC;	355;	11;	n;	151054	Flywch2	FLYWCH_family_member_2_[Source:MGI_Symbol;Acc:MGI:1924167]	protein_coding
ENSMUSG00000023911	V$SZF11_01	CCAGGGGATTAGACG;	481;	15;	p;	152068	Flywch2	FLYWCH_family_member_2_[Source:MGI_Symbol;Acc:MGI:1924167]	protein_coding
ENSMUSG00000023911	V$USF_Q6	GTCACGGGGC;	223;	10;	p;	12758	Flywch2	FLYWCH_family_member_2_[Source:MGI_Symbol;Acc:MGI:1924167]	protein_coding
ENSMUSG00000023911	V$XFD2_01	AATATAAATAAATA;	540;	14;	p;	138208	Flywch2	FLYWCH_family_member_2_[Source:MGI_Symbol;Acc:MGI:1924167]	protein_coding
ENSMUSG00000023911	V$ZNF515_01	GTGGGGGGCC;	4;	10;	p;	142289	Flywch2	FLYWCH_family_member_2_[Source:MGI_Symbol;Acc:MGI:1924167]	protein_coding
ENSMUSG00000024112	V$AP2_Q6_01	CGCGCCCCCGGCC;	120;	13;	n;	136208	Cacna1h	calcium_channel,_voltage-dependent,_T_type,_alpha_1H_subunit_[Source:MGI_Symbol;Acc:MGI:1928842]	protein_coding
ENSMUSG00000024112	V$CNOT3_01	GGCCGCGCCC;	126;	10;	n;	154363	Cacna1h	calcium_channel,_voltage-dependent,_T_type,_alpha_1H_subunit_[Source:MGI_Symbol;Acc:MGI:1928842]	protein_coding
ENSMUSG00000024112	V$CTCF_01	CACGGCAGCAGGGGGCGCTC;	484;	20;	p;	179357	Cacna1h	calcium_channel,_voltage-dependent,_T_type,_alpha_1H_subunit_[Source:MGI_Symbol;Acc:MGI:1928842]	protein_coding
ENSMUSG00000024112	V$CTCF_02	AGCACGGCAGCAGGGGGCGC;	482;	20;	p;	171406	Cacna1h	calcium_channel,_voltage-dependent,_T_type,_alpha_1H_subunit_[Source:MGI_Symbol;Acc:MGI:1928842]	protein_coding
ENSMUSG00000024112	V$DEAF1_01	CTTGGTCCGTGTTTCTCCGTGCCGG;	366;	25;	p;	126328	Cacna1h	calcium_channel,_voltage-dependent,_T_type,_alpha_1H_subunit_[Source:MGI_Symbol;Acc:MGI:1928842]	protein_coding
ENSMUSG00000024112	V$EGR1_01	AGGCGTGGGAGG;	656;	12;	p;	134395	Cacna1h	calcium_channel,_voltage-dependent,_T_type,_alpha_1H_subunit_[Source:MGI_Symbol;Acc:MGI:1928842]	protein_coding
ENSMUSG00000024112	V$EGR2_01	AGGCGTGGGAGG;	656;	12;	p;	125709	Cacna1h	calcium_channel,_voltage-dependent,_T_type,_alpha_1H_subunit_[Source:MGI_Symbol;Acc:MGI:1928842]	protein_coding
ENSMUSG00000024112	V$EGR3_01	GCGCGTGGGCGA;	751;	12;	p;	121279	Cacna1h	calcium_channel,_voltage-dependent,_T_type,_alpha_1H_subunit_[Source:MGI_Symbol;Acc:MGI:1928842]	protein_coding
ENSMUSG00000024112	V$EGR_Q6	GTGGGGGCGGG;	328;	11;	n;	147785	Cacna1h	calcium_channel,_voltage-dependent,_T_type,_alpha_1H_subunit_[Source:MGI_Symbol;Acc:MGI:1928842]	protein_coding
ENSMUSG00000024112	V$GATA3_01	GAGATAGGG;	289;	9;	p;	111679	Cacna1h	calcium_channel,_voltage-dependent,_T_type,_alpha_1H_subunit_[Source:MGI_Symbol;Acc:MGI:1928842]	protein_coding
ENSMUSG00000024112	V$GC_01	AGGGGGCGGGGCTC;	639;	14;	p;	161578	Cacna1h	calcium_channel,_voltage-dependent,_T_type,_alpha_1H_subunit_[Source:MGI_Symbol;Acc:MGI:1928842]	protein_coding
ENSMUSG00000024112	V$HIF1_Q3	GGCGACGTGGGGCG;	758;	14;	p;	124271	Cacna1h	calcium_channel,_voltage-dependent,_T_type,_alpha_1H_subunit_[Source:MGI_Symbol;Acc:MGI:1928842]	protein_coding
ENSMUSG00000024112	V$KROX_Q6	GTCGCCCACGCGCC;	750;	14;	n;	149774	Cacna1h	calcium_channel,_voltage-dependent,_T_type,_alpha_1H_subunit_[Source:MGI_Symbol;Acc:MGI:1928842]	protein_coding
ENSMUSG00000024112	V$LMAF_Q2	GCTCAGCAG;	649;	9;	p;	139584	Cacna1h	calcium_channel,_voltage-dependent,_T_type,_alpha_1H_subunit_[Source:MGI_Symbol;Acc:MGI:1928842]	protein_coding
ENSMUSG00000024112	V$LXR_Q3	CTCGGTCCCTGAGGGTCG;	274;	18;	n;	139887	Cacna1h	calcium_channel,_voltage-dependent,_T_type,_alpha_1H_subunit_[Source:MGI_Symbol;Acc:MGI:1928842]	protein_coding
ENSMUSG00000024112	V$MINI19_B	CCCCACCCCCACTGCGGGGGC;	551;	21;	p;	138784	Cacna1h	calcium_channel,_voltage-dependent,_T_type,_alpha_1H_subunit_[Source:MGI_Symbol;Acc:MGI:1928842]	protein_coding
ENSMUSG00000024112	V$NEUROD_02	CTGCTGCTGGGC;	44;	12;	n;	148129	Cacna1h	calcium_channel,_voltage-dependent,_T_type,_alpha_1H_subunit_[Source:MGI_Symbol;Acc:MGI:1928842]	protein_coding
ENSMUSG00000024112	V$NGFIC_01	AGGCGTGGGAGG;	656;	12;	p;	147094	Cacna1h	calcium_channel,_voltage-dependent,_T_type,_alpha_1H_subunit_[Source:MGI_Symbol;Acc:MGI:1928842]	protein_coding
ENSMUSG00000024112	V$SP1_Q2_01	CCCCGCCCCC;	640;	10;	n;	158638	Cacna1h	calcium_channel,_voltage-dependent,_T_type,_alpha_1H_subunit_[Source:MGI_Symbol;Acc:MGI:1928842]	protein_coding
ENSMUSG00000024112	V$SP1_Q4_01	AGGGGGCGGGGCT;	639;	13;	p;	169784	Cacna1h	calcium_channel,_voltage-dependent,_T_type,_alpha_1H_subunit_[Source:MGI_Symbol;Acc:MGI:1928842]	protein_coding
ENSMUSG00000024112	V$SP1_Q6_01	GGGGCGGGGC;	641;	10;	p;	161448	Cacna1h	calcium_channel,_voltage-dependent,_T_type,_alpha_1H_subunit_[Source:MGI_Symbol;Acc:MGI:1928842]	protein_coding
ENSMUSG00000024112	V$SP1_Q6	AGGGGGCGGGGCT;	639;	13;	p;	175113	Cacna1h	calcium_channel,_voltage-dependent,_T_type,_alpha_1H_subunit_[Source:MGI_Symbol;Acc:MGI:1928842]	protein_coding
ENSMUSG00000024112	V$SP1SP3_Q4	CCGCCCCCGCC;	223;	11;	n;	153363	Cacna1h	calcium_channel,_voltage-dependent,_T_type,_alpha_1H_subunit_[Source:MGI_Symbol;Acc:MGI:1928842]	protein_coding
ENSMUSG00000024112	V$SP4_Q5	GCCCCGCCCCC;	640;	11;	n;	174814	Cacna1h	calcium_channel,_voltage-dependent,_T_type,_alpha_1H_subunit_[Source:MGI_Symbol;Acc:MGI:1928842]	protein_coding
ENSMUSG00000024112	V$UF1H3BETA_Q6	GGTGGGGGAAGGGC;	697;	14;	n;	220377	Cacna1h	calcium_channel,_voltage-dependent,_T_type,_alpha_1H_subunit_[Source:MGI_Symbol;Acc:MGI:1928842]	protein_coding
ENSMUSG00000024112	V$ZNF219_01	CGCCCCCCTCCC;	434;	12;	p;	196594	Cacna1h	calcium_channel,_voltage-dependent,_T_type,_alpha_1H_subunit_[Source:MGI_Symbol;Acc:MGI:1928842]	protein_coding
ENSMUSG00000024186	V$CAAT_C	GCCAATTACCCCTCCTGTGGCCCCT;	26;	25;	p;	137288	Rgs11	regulator_of_G-protein_signaling_11_[Source:MGI_Symbol;Acc:MGI:1354739]	protein_coding
ENSMUSG00000024186	V$DLX5_01	GGGGTAATTGGCCTTA;	22;	16;	n;	142879	Rgs11	regulator_of_G-protein_signaling_11_[Source:MGI_Symbol;Acc:MGI:1354739]	protein_coding
ENSMUSG00000024186	V$E2F1_01	CGTTTCCT;	598;	8;	p;	11074	Rgs11	regulator_of_G-protein_signaling_11_[Source:MGI_Symbol;Acc:MGI:1354739]	protein_coding
ENSMUSG00000024186	V$E2F6_01	CGTTTCCT;	598;	8;	p;	12065	Rgs11	regulator_of_G-protein_signaling_11_[Source:MGI_Symbol;Acc:MGI:1354739]	protein_coding
ENSMUSG00000024186	V$FXR_IR1_Q6	GGATCAATGACCT;	132;	13;	p;	170587	Rgs11	regulator_of_G-protein_signaling_11_[Source:MGI_Symbol;Acc:MGI:1354739]	protein_coding
ENSMUSG00000024186	V$GC_01	ATGGGGCGGGGCGT;	587;	14;	p;	153301	Rgs11	regulator_of_G-protein_signaling_11_[Source:MGI_Symbol;Acc:MGI:1354739]	protein_coding
ENSMUSG00000024186	V$GR_Q6	TGGCTACACTCTGTCCTAT;	341;	19;	p;	137856	Rgs11	regulator_of_G-protein_signaling_11_[Source:MGI_Symbol;Acc:MGI:1354739]	protein_coding
ENSMUSG00000024186	V$KROX_Q6	ACCGCCCCCCCCCC;	754;	14;	n;	152182	Rgs11	regulator_of_G-protein_signaling_11_[Source:MGI_Symbol;Acc:MGI:1354739]	protein_coding
ENSMUSG00000024186	V$MAZR_01	GGGGGGGGGGCGG;	754;	13;	p;	15357	Rgs11	regulator_of_G-protein_signaling_11_[Source:MGI_Symbol;Acc:MGI:1354739]	protein_coding
ENSMUSG00000024186	V$MINI19_B	GCCCCGCCCCATGCCGGCCCC;	578;	21;	n;	132798	Rgs11	regulator_of_G-protein_signaling_11_[Source:MGI_Symbol;Acc:MGI:1354739]	protein_coding
ENSMUSG00000024186	V$NCX_01	GGGTAATTGG;	27;	10;	n;	105923	Rgs11	regulator_of_G-protein_signaling_11_[Source:MGI_Symbol;Acc:MGI:1354739]	protein_coding
ENSMUSG00000024186	V$PAX4_01	TGGGGTCAAGGGTGTGGCTTG;	225;	21;	n;	14157	Rgs11	regulator_of_G-protein_signaling_11_[Source:MGI_Symbol;Acc:MGI:1354739]	protein_coding
ENSMUSG00000024186	V$SEF1_C	CTCAGGCATCTCTGTGGTT;	504;	19;	p;	149388	Rgs11	regulator_of_G-protein_signaling_11_[Source:MGI_Symbol;Acc:MGI:1354739]	protein_coding
ENSMUSG00000024186	V$SP1_Q6_01	GGGGCGGGGC;	589;	10;	p;	161448	Rgs11	regulator_of_G-protein_signaling_11_[Source:MGI_Symbol;Acc:MGI:1354739]	protein_coding
ENSMUSG00000024186	V$SP1_Q6	AGCGGGCGGGGCC;	571;	13;	p;	154266	Rgs11	regulator_of_G-protein_signaling_11_[Source:MGI_Symbol;Acc:MGI:1354739]	protein_coding
ENSMUSG00000024186	V$SP1SP3_Q4	CCGCCCCCCCC;	756;	11;	n;	160283	Rgs11	regulator_of_G-protein_signaling_11_[Source:MGI_Symbol;Acc:MGI:1354739]	protein_coding
ENSMUSG00000024186	V$ZNF219_01	CGCCCCCCCCCC;	754;	12;	n;	197521	Rgs11	regulator_of_G-protein_signaling_11_[Source:MGI_Symbol;Acc:MGI:1354739]	protein_coding
ENSMUSG00000024270	V$AHRHIF_Q6	TGCGTGCGC;	550;	9;	p;	119016	Slc39a6	solute_carrier_family_39_(metal_ion_transporter),_member_6_[Source:MGI_Symbol;Acc:MGI:2147279]	protein_coding
ENSMUSG00000024270	V$CMYC_01	GACCACGAGCTC;	84;	12;	p;	136593	Slc39a6	solute_carrier_family_39_(metal_ion_transporter),_member_6_[Source:MGI_Symbol;Acc:MGI:2147279]	protein_coding
ENSMUSG00000024270	V$GABP_B	GGCGGAAGTGCG;	332;	12;	p;	15247	Slc39a6	solute_carrier_family_39_(metal_ion_transporter),_member_6_[Source:MGI_Symbol;Acc:MGI:2147279]	protein_coding
ENSMUSG00000024270	V$GADP_01	CACTTCCGCCCC;	330;	12;	n;	147964	Slc39a6	solute_carrier_family_39_(metal_ion_transporter),_member_6_[Source:MGI_Symbol;Acc:MGI:2147279]	protein_coding
ENSMUSG00000024270	V$VDRRXR_01	GGGTCATAGAGCACA;	496;	15;	n;	137596	Slc39a6	solute_carrier_family_39_(metal_ion_transporter),_member_6_[Source:MGI_Symbol;Acc:MGI:2147279]	protein_coding
ENSMUSG00000024270	V$ZABC1_01	ATTCCAAC;	444;	8;	n;	123488	Slc39a6	solute_carrier_family_39_(metal_ion_transporter),_member_6_[Source:MGI_Symbol;Acc:MGI:2147279]	protein_coding
ENSMUSG00000024411	V$AP2ALPHA_01	GCCCGGGGG;	180;	9;	n;	109301	Aqp4	aquaporin_4_[Source:MGI_Symbol;Acc:MGI:107387]	protein_coding
ENSMUSG00000024411	V$AP2GAMMA_01	GCCCGGGGG;	180;	9;	n;	11997	Aqp4	aquaporin_4_[Source:MGI_Symbol;Acc:MGI:107387]	protein_coding
ENSMUSG00000024411	V$AR_02	CCAAACGGTACATTTTTTTCTGTCTCT;	676;	27;	n;	138625	Aqp4	aquaporin_4_[Source:MGI_Symbol;Acc:MGI:107387]	protein_coding
ENSMUSG00000024411	V$BRN4_01	TAGAAATTAATTATAAT;	542;	17;	p;	137521	Aqp4	aquaporin_4_[Source:MGI_Symbol;Acc:MGI:107387]	protein_coding
ENSMUSG00000024411	V$CDP_04	TGATGATGATGACTA;	612;	15;	p;	146484	Aqp4	aquaporin_4_[Source:MGI_Symbol;Acc:MGI:107387]	protein_coding
ENSMUSG00000024411	V$ESE1_Q3	TGTTTCCTGA;	87;	10;	p;	137192	Aqp4	aquaporin_4_[Source:MGI_Symbol;Acc:MGI:107387]	protein_coding
ENSMUSG00000024411	V$FOXJ2_01	ATCCAAATAAACACTTAG;	404;	18;	n;	158838	Aqp4	aquaporin_4_[Source:MGI_Symbol;Acc:MGI:107387]	protein_coding
ENSMUSG00000024411	V$HFH8_01	AAGTGTTTATTTG;	406;	13;	p;	157846	Aqp4	aquaporin_4_[Source:MGI_Symbol;Acc:MGI:107387]	protein_coding
ENSMUSG00000024411	V$HOX13_01	AGTCATCATCATCATTATTATTGTTGAACT;	596;	30;	n;	146339	Aqp4	aquaporin_4_[Source:MGI_Symbol;Acc:MGI:107387]	protein_coding
ENSMUSG00000024411	V$LHX3_01	AATTAATTAT;	546;	10;	p;	154068	Aqp4	aquaporin_4_[Source:MGI_Symbol;Acc:MGI:107387]	protein_coding
ENSMUSG00000024411	V$LHX3_02	GAAATTAATTATAATAT;	544;	17;	p;	142331	Aqp4	aquaporin_4_[Source:MGI_Symbol;Acc:MGI:107387]	protein_coding
ENSMUSG00000024411	V$LHX5_01	GAAATTAATTATAATAT;	544;	17;	p;	145204	Aqp4	aquaporin_4_[Source:MGI_Symbol;Acc:MGI:107387]	protein_coding
ENSMUSG00000024411	V$LMX1_01	GAAATTAATTATAATAT;	544;	17;	p;	140771	Aqp4	aquaporin_4_[Source:MGI_Symbol;Acc:MGI:107387]	protein_coding
ENSMUSG00000024411	V$NCX_02	TTAGAAATTAATTATAA;	541;	17;	p;	139977	Aqp4	aquaporin_4_[Source:MGI_Symbol;Acc:MGI:107387]	protein_coding
ENSMUSG00000024411	V$NKX22_01	TCAAGTGCTT;	350;	10;	n;	14146	Aqp4	aquaporin_4_[Source:MGI_Symbol;Acc:MGI:107387]	protein_coding
ENSMUSG00000024411	V$NKX22_02	CAAAGCACTTGAGAATG;	348;	17;	p;	174997	Aqp4	aquaporin_4_[Source:MGI_Symbol;Acc:MGI:107387]	protein_coding
ENSMUSG00000024411	V$NKX24_01	CAAAGCACTTGAGAAT;	348;	16;	p;	146666	Aqp4	aquaporin_4_[Source:MGI_Symbol;Acc:MGI:107387]	protein_coding
ENSMUSG00000024411	V$NKX26_01	CAAAGCACTTGAGAAT;	348;	16;	p;	14144	Aqp4	aquaporin_4_[Source:MGI_Symbol;Acc:MGI:107387]	protein_coding
ENSMUSG00000024411	V$OCT1_08	ATATTATAATTAATTT;	545;	16;	n;	15228	Aqp4	aquaporin_4_[Source:MGI_Symbol;Acc:MGI:107387]	protein_coding
ENSMUSG00000024411	V$OCT1_Q6	AGAAATGCAAAGCAC;	341;	15;	p;	159379	Aqp4	aquaporin_4_[Source:MGI_Symbol;Acc:MGI:107387]	protein_coding
ENSMUSG00000024411	V$PIT1_01	TAGAAATTAATTATAAT;	542;	17;	p;	135931	Aqp4	aquaporin_4_[Source:MGI_Symbol;Acc:MGI:107387]	protein_coding
ENSMUSG00000024411	V$PROP1_01	TAATTTTTTTA;	627;	11;	p;	139113	Aqp4	aquaporin_4_[Source:MGI_Symbol;Acc:MGI:107387]	protein_coding
ENSMUSG00000024501	V$AHR_Q5	CTGGCGTGACC;	430;	11;	n;	125564	Dpysl3	dihydropyrimidinase-like_3_[Source:MGI_Symbol;Acc:MGI:1349762]	protein_coding
ENSMUSG00000024501	V$AML_Q6	TAGGCTGTGGTTAGA;	706;	15;	n;	143568	Dpysl3	dihydropyrimidinase-like_3_[Source:MGI_Symbol;Acc:MGI:1349762]	protein_coding
ENSMUSG00000024501	V$AP4_01	CACGCCAGCTCTGGTCAC;	433;	18;	p;	14757	Dpysl3	dihydropyrimidinase-like_3_[Source:MGI_Symbol;Acc:MGI:1349762]	protein_coding
ENSMUSG00000024501	V$BEN_01	CAGCGGCC;	172;	8;	p;	990061	Dpysl3	dihydropyrimidinase-like_3_[Source:MGI_Symbol;Acc:MGI:1349762]	protein_coding
ENSMUSG00000024501	V$CEBP_01	TCTGTGGTAAGTT;	685;	13;	n;	117604	Dpysl3	dihydropyrimidinase-like_3_[Source:MGI_Symbol;Acc:MGI:1349762]	protein_coding
ENSMUSG00000024501	V$CEBPGAMMA_Q6	CCGATTTCAGAAT;	750;	13;	p;	15117	Dpysl3	dihydropyrimidinase-like_3_[Source:MGI_Symbol;Acc:MGI:1349762]	protein_coding
ENSMUSG00000024501	V$FREAC3_01	GGAGTGCAAATAAACA;	529;	16;	n;	140035	Dpysl3	dihydropyrimidinase-like_3_[Source:MGI_Symbol;Acc:MGI:1349762]	protein_coding
ENSMUSG00000024501	V$HFH1_01	AACTGTTTATTT;	526;	12;	p;	151046	Dpysl3	dihydropyrimidinase-like_3_[Source:MGI_Symbol;Acc:MGI:1349762]	protein_coding
ENSMUSG00000024501	V$HFH8_01	AACTGTTTATTTG;	526;	13;	p;	14514	Dpysl3	dihydropyrimidinase-like_3_[Source:MGI_Symbol;Acc:MGI:1349762]	protein_coding
ENSMUSG00000024501	V$LXR_Q3	TCCGGTTCCTGCCTGTCA;	255;	18;	p;	132128	Dpysl3	dihydropyrimidinase-like_3_[Source:MGI_Symbol;Acc:MGI:1349762]	protein_coding
ENSMUSG00000024501	V$PBX1_01	ATTAATCAA;	451;	9;	n;	118302	Dpysl3	dihydropyrimidinase-like_3_[Source:MGI_Symbol;Acc:MGI:1349762]	protein_coding
ENSMUSG00000024501	V$SATB1_01	TCTTAGAAATAA;	481;	12;	p;	131429	Dpysl3	dihydropyrimidinase-like_3_[Source:MGI_Symbol;Acc:MGI:1349762]	protein_coding
ENSMUSG00000024558	V$CEBP_Q2	ATATTGTATAATGA;	589;	14;	p;	111415	Mapk4	mitogen-activated_protein_kinase_4_[Source:MGI_Symbol;Acc:MGI:2444559]	protein_coding
ENSMUSG00000024558	V$CREBP1_Q2	AGTGACGCATCT;	503;	12;	n;	120682	Mapk4	mitogen-activated_protein_kinase_4_[Source:MGI_Symbol;Acc:MGI:2444559]	protein_coding
ENSMUSG00000024558	V$E12_Q6	AGCAGGTGCCC;	30;	11;	n;	142866	Mapk4	mitogen-activated_protein_kinase_4_[Source:MGI_Symbol;Acc:MGI:2444559]	protein_coding
ENSMUSG00000024558	V$EGR2_01	CTGAGTGGGCGG;	269;	12;	p;	140816	Mapk4	mitogen-activated_protein_kinase_4_[Source:MGI_Symbol;Acc:MGI:2444559]	protein_coding
ENSMUSG00000024558	V$GC_01	GGGGGGCGGGGGTG;	559;	14;	p;	150874	Mapk4	mitogen-activated_protein_kinase_4_[Source:MGI_Symbol;Acc:MGI:2444559]	protein_coding
ENSMUSG00000024558	V$HIC1_02	CCAGGTTGCCCCGGG;	5;	15;	n;	133861	Mapk4	mitogen-activated_protein_kinase_4_[Source:MGI_Symbol;Acc:MGI:2444559]	protein_coding
ENSMUSG00000024558	V$KROX_Q6	TCCACCCCCGCCCC;	561;	14;	n;	165409	Mapk4	mitogen-activated_protein_kinase_4_[Source:MGI_Symbol;Acc:MGI:2444559]	protein_coding
ENSMUSG00000024558	V$LXR_Q3	TCAGGTCACTAGGGGGCC;	322;	18;	p;	139587	Mapk4	mitogen-activated_protein_kinase_4_[Source:MGI_Symbol;Acc:MGI:2444559]	protein_coding
ENSMUSG00000024558	V$OCT1_03	TGTATAATGAGGT;	593;	13;	p;	109123	Mapk4	mitogen-activated_protein_kinase_4_[Source:MGI_Symbol;Acc:MGI:2444559]	protein_coding
ENSMUSG00000024558	V$POU6F1_02	TTGTATAATGAGGTCAC;	592;	17;	p;	149749	Mapk4	mitogen-activated_protein_kinase_4_[Source:MGI_Symbol;Acc:MGI:2444559]	protein_coding
ENSMUSG00000024558	V$SP1_Q2_01	CCCCGCCCCC;	560;	10;	n;	158638	Mapk4	mitogen-activated_protein_kinase_4_[Source:MGI_Symbol;Acc:MGI:2444559]	protein_coding
ENSMUSG00000024558	V$SP1_Q4_01	GGGGGGCGGGGGT;	559;	13;	p;	151812	Mapk4	mitogen-activated_protein_kinase_4_[Source:MGI_Symbol;Acc:MGI:2444559]	protein_coding
ENSMUSG00000024558	V$SP1_Q6_01	GGGGCGGGGG;	561;	10;	p;	14578	Mapk4	mitogen-activated_protein_kinase_4_[Source:MGI_Symbol;Acc:MGI:2444559]	protein_coding
ENSMUSG00000024558	V$SP1_Q6	GGGGGGCGGGGGT;	559;	13;	p;	162814	Mapk4	mitogen-activated_protein_kinase_4_[Source:MGI_Symbol;Acc:MGI:2444559]	protein_coding
ENSMUSG00000024558	V$SP4_Q5	CCCCCGCCCCC;	560;	11;	n;	167105	Mapk4	mitogen-activated_protein_kinase_4_[Source:MGI_Symbol;Acc:MGI:2444559]	protein_coding
ENSMUSG00000024558	V$TAXCREB_02	GTGACGCATCTACCT;	499;	15;	n;	132293	Mapk4	mitogen-activated_protein_kinase_4_[Source:MGI_Symbol;Acc:MGI:2444559]	protein_coding
ENSMUSG00000024558	V$TEF_01	CACATTCCACCC;	568;	12;	n;	155426	Mapk4	mitogen-activated_protein_kinase_4_[Source:MGI_Symbol;Acc:MGI:2444559]	protein_coding
ENSMUSG00000024558	V$VJUN_01	CTGGTGACCTCATTAT;	596;	16;	n;	117346	Mapk4	mitogen-activated_protein_kinase_4_[Source:MGI_Symbol;Acc:MGI:2444559]	protein_coding
ENSMUSG00000024598	V$AP2ALPHA_01	GCCCGGGGG;	340;	9;	n;	109301	Fbn2	fibrillin_2_[Source:MGI_Symbol;Acc:MGI:95490]	protein_coding
ENSMUSG00000024598	V$AP2GAMMA_01	GCCCGGGGG;	340;	9;	n;	11997	Fbn2	fibrillin_2_[Source:MGI_Symbol;Acc:MGI:95490]	protein_coding
ENSMUSG00000024598	V$BARBIE_01	AAAAAAAGGAGGGGG;	458;	15;	p;	143516	Fbn2	fibrillin_2_[Source:MGI_Symbol;Acc:MGI:95490]	protein_coding
ENSMUSG00000024598	V$BEL1_B	CAGGAGCTGACGCTGCGTCCCGCTACAC;	220;	28;	n;	144669	Fbn2	fibrillin_2_[Source:MGI_Symbol;Acc:MGI:95490]	protein_coding
ENSMUSG00000024598	V$CBF_01	GGCCGTGCGGATTTGG;	133;	16;	n;	108129	Fbn2	fibrillin_2_[Source:MGI_Symbol;Acc:MGI:95490]	protein_coding
ENSMUSG00000024598	V$E2F1DP2_01	TTTCCCGC;	388;	8;	n;	136305	Fbn2	fibrillin_2_[Source:MGI_Symbol;Acc:MGI:95490]	protein_coding
ENSMUSG00000024598	V$EGR_Q6	GTGGGGGCGGG;	382;	11;	p;	147785	Fbn2	fibrillin_2_[Source:MGI_Symbol;Acc:MGI:95490]	protein_coding
ENSMUSG00000024598	V$GAF_Q6	CGGATTCCCGT;	494;	11;	p;	136869	Fbn2	fibrillin_2_[Source:MGI_Symbol;Acc:MGI:95490]	protein_coding
ENSMUSG00000024598	V$GATA1_01	GGCGATGGGG;	73;	10;	n;	946426	Fbn2	fibrillin_2_[Source:MGI_Symbol;Acc:MGI:95490]	protein_coding
ENSMUSG00000024598	V$KROX_Q6	CCCGCCCCCACCCG;	379;	14;	n;	17662	Fbn2	fibrillin_2_[Source:MGI_Symbol;Acc:MGI:95490]	protein_coding
ENSMUSG00000024598	V$PAX4_03	CACCCCCACCCC;	469;	12;	n;	120255	Fbn2	fibrillin_2_[Source:MGI_Symbol;Acc:MGI:95490]	protein_coding
ENSMUSG00000024598	V$PAX5_02	CCGGCGGGGCGCGGGGCGGGACGGCGGG;	756;	28;	p;	126968	Fbn2	fibrillin_2_[Source:MGI_Symbol;Acc:MGI:95490]	protein_coding
ENSMUSG00000024598	V$PAX9_B	AGGGGGCAGCGAGGCGCGGCGGCG;	281;	24;	p;	132917	Fbn2	fibrillin_2_[Source:MGI_Symbol;Acc:MGI:95490]	protein_coding
ENSMUSG00000024598	V$SMAD4_Q6	GGCGTCCAGCCTCCT;	695;	15;	n;	14108	Fbn2	fibrillin_2_[Source:MGI_Symbol;Acc:MGI:95490]	protein_coding
ENSMUSG00000024598	V$ZIC2_01	AGGGTGGTC;	172;	9;	n;	111731	Fbn2	fibrillin_2_[Source:MGI_Symbol;Acc:MGI:95490]	protein_coding
ENSMUSG00000024598	V$ZNF219_01	CACCCCCACCCC;	469;	12;	n;	162619	Fbn2	fibrillin_2_[Source:MGI_Symbol;Acc:MGI:95490]	protein_coding
ENSMUSG00000024640	V$CRX_Q4	CCTTTAATCCCAG;	499;	13;	p;	120358	Psat1	phosphoserine_aminotransferase_1_[Source:MGI_Symbol;Acc:MGI:2183441]	protein_coding
ENSMUSG00000024640	V$EBF_Q6	TTCCCTTGGGA;	306;	11;	n;	155936	Psat1	phosphoserine_aminotransferase_1_[Source:MGI_Symbol;Acc:MGI:2183441]	protein_coding
ENSMUSG00000024640	V$FOXO4_01	ATAAACAACCT;	404;	11;	p;	134074	Psat1	phosphoserine_aminotransferase_1_[Source:MGI_Symbol;Acc:MGI:2183441]	protein_coding
ENSMUSG00000024640	V$GCNF_01	TCTGAGTTCAAGGCCAGC;	539;	18;	p;	115573	Psat1	phosphoserine_aminotransferase_1_[Source:MGI_Symbol;Acc:MGI:2183441]	protein_coding
ENSMUSG00000024640	V$HFH1_01	TTTTGTTTAGTT;	733;	12;	n;	137559	Psat1	phosphoserine_aminotransferase_1_[Source:MGI_Symbol;Acc:MGI:2183441]	protein_coding
ENSMUSG00000024640	V$HOXB6_01	TTTTTTTAATTACTAT;	446;	16;	n;	133658	Psat1	phosphoserine_aminotransferase_1_[Source:MGI_Symbol;Acc:MGI:2183441]	protein_coding
ENSMUSG00000024640	V$HOXB8_01	AATAGTAATTAAAAAA;	445;	16;	p;	138866	Psat1	phosphoserine_aminotransferase_1_[Source:MGI_Symbol;Acc:MGI:2183441]	protein_coding
ENSMUSG00000024640	V$HOXC6_01	AATAGTAATTAAAAAAA;	445;	17;	p;	137692	Psat1	phosphoserine_aminotransferase_1_[Source:MGI_Symbol;Acc:MGI:2183441]	protein_coding
ENSMUSG00000024640	V$IPF1_05	AGTAATTAAAAA;	448;	12;	p;	132639	Psat1	phosphoserine_aminotransferase_1_[Source:MGI_Symbol;Acc:MGI:2183441]	protein_coding
ENSMUSG00000024640	V$LIM1_01	AATAGTAATTAAAAAAA;	445;	17;	p;	138783	Psat1	phosphoserine_aminotransferase_1_[Source:MGI_Symbol;Acc:MGI:2183441]	protein_coding
ENSMUSG00000024640	V$LRH1_Q5	CTGGCCTTGAAC;	544;	12;	n;	153658	Psat1	phosphoserine_aminotransferase_1_[Source:MGI_Symbol;Acc:MGI:2183441]	protein_coding
ENSMUSG00000024640	V$MIF1_01	CTGCTGCATGGCCACAGA;	39;	18;	p;	133818	Psat1	phosphoserine_aminotransferase_1_[Source:MGI_Symbol;Acc:MGI:2183441]	protein_coding
ENSMUSG00000024640	V$MMEF2_Q6	CTGACTAAAAAAGCCC;	643;	16;	p;	158669	Psat1	phosphoserine_aminotransferase_1_[Source:MGI_Symbol;Acc:MGI:2183441]	protein_coding
ENSMUSG00000024640	V$MTERF_01	GGGTCGATGTCGGT;	16;	14;	n;	13403	Psat1	phosphoserine_aminotransferase_1_[Source:MGI_Symbol;Acc:MGI:2183441]	protein_coding
ENSMUSG00000024640	V$NCX_02	ATAGTAATTAAAAAAAA;	446;	17;	p;	134199	Psat1	phosphoserine_aminotransferase_1_[Source:MGI_Symbol;Acc:MGI:2183441]	protein_coding
ENSMUSG00000024640	V$NKX63_01	TTTTTTTAATTACTATT;	445;	17;	n;	145971	Psat1	phosphoserine_aminotransferase_1_[Source:MGI_Symbol;Acc:MGI:2183441]	protein_coding
ENSMUSG00000024640	V$OLF1_01	AAATATTCCCTTGGGAAGATAC;	300;	22;	n;	158248	Psat1	phosphoserine_aminotransferase_1_[Source:MGI_Symbol;Acc:MGI:2183441]	protein_coding
ENSMUSG00000024640	V$PAX6_Q2	CTGTCCTGGAACTC;	571;	14;	n;	216556	Psat1	phosphoserine_aminotransferase_1_[Source:MGI_Symbol;Acc:MGI:2183441]	protein_coding
ENSMUSG00000024640	V$PAX_Q6	CTGGAACTCAC;	569;	11;	n;	17499	Psat1	phosphoserine_aminotransferase_1_[Source:MGI_Symbol;Acc:MGI:2183441]	protein_coding
ENSMUSG00000024640	V$PITX2_Q2	TTTAATCCCAG;	501;	11;	p;	15131	Psat1	phosphoserine_aminotransferase_1_[Source:MGI_Symbol;Acc:MGI:2183441]	protein_coding
ENSMUSG00000024640	V$ZABC1_01	ATTCCAAC;	343;	8;	n;	123488	Psat1	phosphoserine_aminotransferase_1_[Source:MGI_Symbol;Acc:MGI:2183441]	protein_coding
ENSMUSG00000024803	V$AP2GAMMA_01	GCCCGAGGG;	665;	9;	p;	11669	Ankrd1	ankyrin_repeat_domain_1_(cardiac_muscle)_[Source:MGI_Symbol;Acc:MGI:1097717]	protein_coding
ENSMUSG00000024803	V$ARP1_01	TGAACCCCTGGAACTG;	175;	16;	p;	146741	Ankrd1	ankyrin_repeat_domain_1_(cardiac_muscle)_[Source:MGI_Symbol;Acc:MGI:1097717]	protein_coding
ENSMUSG00000024803	V$CEBPB_01	ATGTGGTGCAATAT;	484;	14;	n;	133355	Ankrd1	ankyrin_repeat_domain_1_(cardiac_muscle)_[Source:MGI_Symbol;Acc:MGI:1097717]	protein_coding
ENSMUSG00000024803	V$CNOT3_01	GGCCGCGGCG;	364;	10;	p;	151419	Ankrd1	ankyrin_repeat_domain_1_(cardiac_muscle)_[Source:MGI_Symbol;Acc:MGI:1097717]	protein_coding
ENSMUSG00000024803	V$E2A_Q2	TCACCTGCCTCTGA;	298;	14;	n;	140804	Ankrd1	ankyrin_repeat_domain_1_(cardiac_muscle)_[Source:MGI_Symbol;Acc:MGI:1097717]	protein_coding
ENSMUSG00000024803	V$E47_01	CAGGCAGCTGTCCCC;	466;	15;	n;	153718	Ankrd1	ankyrin_repeat_domain_1_(cardiac_muscle)_[Source:MGI_Symbol;Acc:MGI:1097717]	protein_coding
ENSMUSG00000024803	V$EGR_Q6	GTGGGGGCAGG;	276;	11;	n;	140676	Ankrd1	ankyrin_repeat_domain_1_(cardiac_muscle)_[Source:MGI_Symbol;Acc:MGI:1097717]	protein_coding
ENSMUSG00000024803	V$GATA_C	TGATAAGTCCA;	597;	11;	n;	123033	Ankrd1	ankyrin_repeat_domain_1_(cardiac_muscle)_[Source:MGI_Symbol;Acc:MGI:1097717]	protein_coding
ENSMUSG00000024803	V$HMGIY_Q3	CTTGCATTTTCTTGA;	543;	15;	n;	127633	Ankrd1	ankyrin_repeat_domain_1_(cardiac_muscle)_[Source:MGI_Symbol;Acc:MGI:1097717]	protein_coding
ENSMUSG00000024803	V$HOMEZ_01	AAAACATCTTTTTTTTT;	87;	17;	n;	124263	Ankrd1	ankyrin_repeat_domain_1_(cardiac_muscle)_[Source:MGI_Symbol;Acc:MGI:1097717]	protein_coding
ENSMUSG00000024803	V$OCT_C	CTGATTCGCATAC;	373;	13;	n;	137848	Ankrd1	ankyrin_repeat_domain_1_(cardiac_muscle)_[Source:MGI_Symbol;Acc:MGI:1097717]	protein_coding
ENSMUSG00000024803	V$VDRRXR_01	AGTTCCAGGGGTTCA;	175;	15;	n;	127426	Ankrd1	ankyrin_repeat_domain_1_(cardiac_muscle)_[Source:MGI_Symbol;Acc:MGI:1097717]	protein_coding
ENSMUSG00000024833	V$AREB6_04	CTGTTTCAG;	309;	9;	p;	112086	Pola2	polymerase_(DNA_directed),_alpha_2_[Source:MGI_Symbol;Acc:MGI:99690]	protein_coding
ENSMUSG00000024833	V$CEBP_Q3	AAATTTGGTAAA;	639;	12;	n;	106572	Pola2	polymerase_(DNA_directed),_alpha_2_[Source:MGI_Symbol;Acc:MGI:99690]	protein_coding
ENSMUSG00000024833	V$CMYC_02	GACCACCTGGCC;	5;	12;	p;	126892	Pola2	polymerase_(DNA_directed),_alpha_2_[Source:MGI_Symbol;Acc:MGI:99690]	protein_coding
ENSMUSG00000024833	V$E2F_01	TCCGCGCGGAAATTG;	271;	15;	p;	159243	Pola2	polymerase_(DNA_directed),_alpha_2_[Source:MGI_Symbol;Acc:MGI:99690]	protein_coding
ENSMUSG00000024833	V$E2F1_Q4_01	TTTGGCGGG;	154;	9;	n;	138284	Pola2	polymerase_(DNA_directed),_alpha_2_[Source:MGI_Symbol;Acc:MGI:99690]	protein_coding
ENSMUSG00000024833	V$E2F1_Q4	TTTGGCGG;	155;	8;	n;	119517	Pola2	polymerase_(DNA_directed),_alpha_2_[Source:MGI_Symbol;Acc:MGI:99690]	protein_coding
ENSMUSG00000024833	V$E2F_Q3_01	TTTGGCGGG;	154;	9;	n;	137512	Pola2	polymerase_(DNA_directed),_alpha_2_[Source:MGI_Symbol;Acc:MGI:99690]	protein_coding
ENSMUSG00000024833	V$ER_Q6	GTATTTCTCTGTGACCTGG;	41;	19;	n;	132913	Pola2	polymerase_(DNA_directed),_alpha_2_[Source:MGI_Symbol;Acc:MGI:99690]	protein_coding
ENSMUSG00000024833	V$GATA2_01	GGGGATAGCG;	561;	10;	p;	100169	Pola2	polymerase_(DNA_directed),_alpha_2_[Source:MGI_Symbol;Acc:MGI:99690]	protein_coding
ENSMUSG00000024833	V$HIC1_02	GGCGCGTGCGCGGGG;	212;	15;	n;	124766	Pola2	polymerase_(DNA_directed),_alpha_2_[Source:MGI_Symbol;Acc:MGI:99690]	protein_coding
ENSMUSG00000024833	V$NRF1_Q6	CGCGTGCGCG;	215;	10;	n;	156021	Pola2	polymerase_(DNA_directed),_alpha_2_[Source:MGI_Symbol;Acc:MGI:99690]	protein_coding
ENSMUSG00000024833	V$SP1_Q4_01	GGAGGGCGGGGCC;	201;	13;	n;	159058	Pola2	polymerase_(DNA_directed),_alpha_2_[Source:MGI_Symbol;Acc:MGI:99690]	protein_coding
ENSMUSG00000024833	V$SP1_Q6	GGAGGGCGGGGCC;	201;	13;	n;	160307	Pola2	polymerase_(DNA_directed),_alpha_2_[Source:MGI_Symbol;Acc:MGI:99690]	protein_coding
ENSMUSG00000024833	V$ZF5_B	CAAGCGCGCGCTA;	172;	13;	n;	116534	Pola2	polymerase_(DNA_directed),_alpha_2_[Source:MGI_Symbol;Acc:MGI:99690]	protein_coding
ENSMUSG00000025161	V$ARNT_01	ATGAGCACGTGGCCGA;	251;	16;	p;	144891	Slc16a3	solute_carrier_family_16_(monocarboxylic_acid_transporters),_member_3_[Source:MGI_Symbol;Acc:MGI:1933438]	protein_coding
ENSMUSG00000025161	V$AR_Q6	TGAGCACGT;	252;	9;	p;	106429	Slc16a3	solute_carrier_family_16_(monocarboxylic_acid_transporters),_member_3_[Source:MGI_Symbol;Acc:MGI:1933438]	protein_coding
ENSMUSG00000025161	V$CAAT_01	ACTATCCAATCA;	91;	12;	n;	129712	Slc16a3	solute_carrier_family_16_(monocarboxylic_acid_transporters),_member_3_[Source:MGI_Symbol;Acc:MGI:1933438]	protein_coding
ENSMUSG00000025161	V$CMYC_01	GAGCACGTGGCC;	253;	12;	p;	142981	Slc16a3	solute_carrier_family_16_(monocarboxylic_acid_transporters),_member_3_[Source:MGI_Symbol;Acc:MGI:1933438]	protein_coding
ENSMUSG00000025161	V$CMYC_02	GAGCACGTGGCC;	253;	12;	p;	166445	Slc16a3	solute_carrier_family_16_(monocarboxylic_acid_transporters),_member_3_[Source:MGI_Symbol;Acc:MGI:1933438]	protein_coding
ENSMUSG00000025161	V$HELIOSA_02	AAAAGGAAAAA;	186;	11;	p;	146434	Slc16a3	solute_carrier_family_16_(monocarboxylic_acid_transporters),_member_3_[Source:MGI_Symbol;Acc:MGI:1933438]	protein_coding
ENSMUSG00000025161	V$KROX_Q6	CACGCCCCCACCAC;	766;	14;	n;	144087	Slc16a3	solute_carrier_family_16_(monocarboxylic_acid_transporters),_member_3_[Source:MGI_Symbol;Acc:MGI:1933438]	protein_coding
ENSMUSG00000025161	V$MAZR_01	GGGGGGGGGGCAA;	417;	13;	n;	179045	Slc16a3	solute_carrier_family_16_(monocarboxylic_acid_transporters),_member_3_[Source:MGI_Symbol;Acc:MGI:1933438]	protein_coding
ENSMUSG00000025161	V$MIZF_01	CGGACTTT;	721;	8;	n;	119265	Slc16a3	solute_carrier_family_16_(monocarboxylic_acid_transporters),_member_3_[Source:MGI_Symbol;Acc:MGI:1933438]	protein_coding
ENSMUSG00000025161	V$MYCMAX_01	TGAGCACGTGGCCG;	252;	14;	p;	167161	Slc16a3	solute_carrier_family_16_(monocarboxylic_acid_transporters),_member_3_[Source:MGI_Symbol;Acc:MGI:1933438]	protein_coding
ENSMUSG00000025161	V$MYCMAX_B	GCCACGTGCT;	254;	10;	n;	126884	Slc16a3	solute_carrier_family_16_(monocarboxylic_acid_transporters),_member_3_[Source:MGI_Symbol;Acc:MGI:1933438]	protein_coding
ENSMUSG00000025161	V$NFY_01	ACTATCCAATCAGAAG;	87;	16;	n;	138806	Slc16a3	solute_carrier_family_16_(monocarboxylic_acid_transporters),_member_3_[Source:MGI_Symbol;Acc:MGI:1933438]	protein_coding
ENSMUSG00000025161	V$NFY_C	TCTGATTGGATAGT;	89;	14;	p;	161709	Slc16a3	solute_carrier_family_16_(monocarboxylic_acid_transporters),_member_3_[Source:MGI_Symbol;Acc:MGI:1933438]	protein_coding
ENSMUSG00000025161	V$RELBP52_01	GGGGATTTCT;	465;	10;	n;	141441	Slc16a3	solute_carrier_family_16_(monocarboxylic_acid_transporters),_member_3_[Source:MGI_Symbol;Acc:MGI:1933438]	protein_coding
ENSMUSG00000025161	V$SP1_02	GGGGCGGGGGG;	425;	11;	n;	167557	Slc16a3	solute_carrier_family_16_(monocarboxylic_acid_transporters),_member_3_[Source:MGI_Symbol;Acc:MGI:1933438]	protein_coding
ENSMUSG00000025161	V$SP1_Q2_01	CCCCGCCCCC;	427;	10;	p;	158638	Slc16a3	solute_carrier_family_16_(monocarboxylic_acid_transporters),_member_3_[Source:MGI_Symbol;Acc:MGI:1933438]	protein_coding
ENSMUSG00000025161	V$SP1_Q4_01	GGGGGGCGGGGGG;	425;	13;	n;	154472	Slc16a3	solute_carrier_family_16_(monocarboxylic_acid_transporters),_member_3_[Source:MGI_Symbol;Acc:MGI:1933438]	protein_coding
ENSMUSG00000025161	V$SP1_Q6_01	GGGGCGGGGG;	426;	10;	n;	14578	Slc16a3	solute_carrier_family_16_(monocarboxylic_acid_transporters),_member_3_[Source:MGI_Symbol;Acc:MGI:1933438]	protein_coding
ENSMUSG00000025161	V$SP1_Q6	GGGGGGCGGGGGG;	425;	13;	n;	165478	Slc16a3	solute_carrier_family_16_(monocarboxylic_acid_transporters),_member_3_[Source:MGI_Symbol;Acc:MGI:1933438]	protein_coding
ENSMUSG00000025161	V$SP1SP3_Q4	CCCCCCCCGCC;	423;	11;	p;	149355	Slc16a3	solute_carrier_family_16_(monocarboxylic_acid_transporters),_member_3_[Source:MGI_Symbol;Acc:MGI:1933438]	protein_coding
ENSMUSG00000025161	V$SP4_Q5	CCCCCGCCCCC;	426;	11;	p;	167105	Slc16a3	solute_carrier_family_16_(monocarboxylic_acid_transporters),_member_3_[Source:MGI_Symbol;Acc:MGI:1933438]	protein_coding
ENSMUSG00000025161	V$USF_C	CCACGTGC;	255;	8;	n;	119655	Slc16a3	solute_carrier_family_16_(monocarboxylic_acid_transporters),_member_3_[Source:MGI_Symbol;Acc:MGI:1933438]	protein_coding
ENSMUSG00000025161	V$ZNF219_01	TGCCCCCCCCCC;	418;	12;	p;	157202	Slc16a3	solute_carrier_family_16_(monocarboxylic_acid_transporters),_member_3_[Source:MGI_Symbol;Acc:MGI:1933438]	protein_coding
ENSMUSG00000025268	V$CP2_02	GCTGGGCTGGGCTGG;	172;	15;	n;	149391	Maged2	melanoma_antigen,_family_D,_2_[Source:MGI_Symbol;Acc:MGI:1933391]	protein_coding
ENSMUSG00000025268	V$CRX_Q4	TCTTTAATCTCCT;	454;	13;	p;	12057	Maged2	melanoma_antigen,_family_D,_2_[Source:MGI_Symbol;Acc:MGI:1933391]	protein_coding
ENSMUSG00000025268	V$DBX2_01	CTCCATTAATTTTTTA;	510;	16;	p;	130925	Maged2	melanoma_antigen,_family_D,_2_[Source:MGI_Symbol;Acc:MGI:1933391]	protein_coding
ENSMUSG00000025268	V$DMRT7_01	TTGTAGCATTGTTT;	747;	14;	n;	14711	Maged2	melanoma_antigen,_family_D,_2_[Source:MGI_Symbol;Acc:MGI:1933391]	protein_coding
ENSMUSG00000025268	V$E2_01	AGACCGAACCTGGTAC;	287;	16;	n;	131592	Maged2	melanoma_antigen,_family_D,_2_[Source:MGI_Symbol;Acc:MGI:1933391]	protein_coding
ENSMUSG00000025268	V$E2_Q6_01	TGTACCAGGTTCGGTC;	286;	16;	p;	160714	Maged2	melanoma_antigen,_family_D,_2_[Source:MGI_Symbol;Acc:MGI:1933391]	protein_coding
ENSMUSG00000025268	V$E2_Q6	AGACCGAACCTGGTAC;	287;	16;	n;	131718	Maged2	melanoma_antigen,_family_D,_2_[Source:MGI_Symbol;Acc:MGI:1933391]	protein_coding
ENSMUSG00000025268	V$FOXD3_01	AATTATTTATTT;	352;	12;	p;	146224	Maged2	melanoma_antigen,_family_D,_2_[Source:MGI_Symbol;Acc:MGI:1933391]	protein_coding
ENSMUSG00000025268	V$FOXJ2_01	TATAAAATAAATAATTTC;	350;	18;	n;	161932	Maged2	melanoma_antigen,_family_D,_2_[Source:MGI_Symbol;Acc:MGI:1933391]	protein_coding
ENSMUSG00000025268	V$GRE_C	GTTACCTACTGTTCTG;	573;	16;	p;	160392	Maged2	melanoma_antigen,_family_D,_2_[Source:MGI_Symbol;Acc:MGI:1933391]	protein_coding
ENSMUSG00000025268	V$GZF1_01	TGCCCAGCTATA;	11;	12;	p;	962294	Maged2	melanoma_antigen,_family_D,_2_[Source:MGI_Symbol;Acc:MGI:1933391]	protein_coding
ENSMUSG00000025268	V$HMBOX1_01	CTATACTAGTTACCTAC;	565;	17;	p;	137758	Maged2	melanoma_antigen,_family_D,_2_[Source:MGI_Symbol;Acc:MGI:1933391]	protein_coding
ENSMUSG00000025268	V$HNF3_Q6_01	TAATTTATTTACTTAGTT;	682;	18;	p;	154663	Maged2	melanoma_antigen,_family_D,_2_[Source:MGI_Symbol;Acc:MGI:1933391]	protein_coding
ENSMUSG00000025268	V$HOXD8_01	TAAAAAATTAATGGAGG;	509;	17;	n;	143613	Maged2	melanoma_antigen,_family_D,_2_[Source:MGI_Symbol;Acc:MGI:1933391]	protein_coding
ENSMUSG00000025268	V$NCX_02	CAGAAAATTAAAAGCTA;	437;	17;	p;	133377	Maged2	melanoma_antigen,_family_D,_2_[Source:MGI_Symbol;Acc:MGI:1933391]	protein_coding
ENSMUSG00000025268	V$NKX29_01	ATCAAAGTACTCAATGT;	485;	17;	n;	15049	Maged2	melanoma_antigen,_family_D,_2_[Source:MGI_Symbol;Acc:MGI:1933391]	protein_coding
ENSMUSG00000025268	V$NKX3A_02	CATTGAGTACTTTGATA;	486;	17;	p;	147098	Maged2	melanoma_antigen,_family_D,_2_[Source:MGI_Symbol;Acc:MGI:1933391]	protein_coding
ENSMUSG00000025268	V$NKX61_01	TTTTTAATTTGTA;	520;	13;	p;	15221	Maged2	melanoma_antigen,_family_D,_2_[Source:MGI_Symbol;Acc:MGI:1933391]	protein_coding
ENSMUSG00000025268	V$OBOX1_01	GGAAGGAGATTAAAGAT;	453;	17;	n;	142304	Maged2	melanoma_antigen,_family_D,_2_[Source:MGI_Symbol;Acc:MGI:1933391]	protein_coding
ENSMUSG00000025268	V$OBOX2_01	GGAAGGAGATTAAAGAT;	453;	17;	n;	139258	Maged2	melanoma_antigen,_family_D,_2_[Source:MGI_Symbol;Acc:MGI:1933391]	protein_coding
ENSMUSG00000025268	V$POU6F1_01	AAATAAATTAT;	681;	11;	n;	13.48	Maged2	melanoma_antigen,_family_D,_2_[Source:MGI_Symbol;Acc:MGI:1933391]	protein_coding
ENSMUSG00000025268	V$PROP1_01	TAATTTATTTA;	682;	11;	p;	151702	Maged2	melanoma_antigen,_family_D,_2_[Source:MGI_Symbol;Acc:MGI:1933391]	protein_coding
ENSMUSG00000025268	V$SP1_02	GGGGCGGGGGG;	206;	11;	n;	167557	Maged2	melanoma_antigen,_family_D,_2_[Source:MGI_Symbol;Acc:MGI:1933391]	protein_coding
ENSMUSG00000025268	V$SP1_Q2_01	CCCCGCCCCC;	208;	10;	p;	158638	Maged2	melanoma_antigen,_family_D,_2_[Source:MGI_Symbol;Acc:MGI:1933391]	protein_coding
ENSMUSG00000025268	V$SP1_Q4_01	AGGGGGCGGGGGG;	206;	13;	n;	158014	Maged2	melanoma_antigen,_family_D,_2_[Source:MGI_Symbol;Acc:MGI:1933391]	protein_coding
ENSMUSG00000025268	V$SP1_Q6_01	GGGGCGGGGG;	207;	10;	n;	14578	Maged2	melanoma_antigen,_family_D,_2_[Source:MGI_Symbol;Acc:MGI:1933391]	protein_coding
ENSMUSG00000025268	V$SP1_Q6	AGGGGGCGGGGGG;	206;	13;	n;	163994	Maged2	melanoma_antigen,_family_D,_2_[Source:MGI_Symbol;Acc:MGI:1933391]	protein_coding
ENSMUSG00000025268	V$SP1SP3_Q4	CCGCCCCCTTC;	210;	11;	p;	151054	Maged2	melanoma_antigen,_family_D,_2_[Source:MGI_Symbol;Acc:MGI:1933391]	protein_coding
ENSMUSG00000025268	V$SP4_Q5	CCCCCGCCCCC;	207;	11;	p;	167105	Maged2	melanoma_antigen,_family_D,_2_[Source:MGI_Symbol;Acc:MGI:1933391]	protein_coding
ENSMUSG00000025268	V$SPZ1_01	GGCGGGGGGTAGGGG;	200;	15;	n;	139426	Maged2	melanoma_antigen,_family_D,_2_[Source:MGI_Symbol;Acc:MGI:1933391]	protein_coding
ENSMUSG00000025268	V$UF1H3BETA_Q6	CTCGGGGGTGGGGC;	221;	14;	p;	159373	Maged2	melanoma_antigen,_family_D,_2_[Source:MGI_Symbol;Acc:MGI:1933391]	protein_coding
ENSMUSG00000025268	V$XFD1_01	TAAGTAAATAAATT;	683;	14;	n;	147659	Maged2	melanoma_antigen,_family_D,_2_[Source:MGI_Symbol;Acc:MGI:1933391]	protein_coding
ENSMUSG00000025268	V$XFD3_01	TAAGTAAATAAATT;	683;	14;	n;	136025	Maged2	melanoma_antigen,_family_D,_2_[Source:MGI_Symbol;Acc:MGI:1933391]	protein_coding
ENSMUSG00000025268	V$ZNF515_01	GCGGGGGGTA;	204;	10;	n;	145435	Maged2	melanoma_antigen,_family_D,_2_[Source:MGI_Symbol;Acc:MGI:1933391]	protein_coding
ENSMUSG00000025328	V$BEN_01	CAGCGGCC;	555;	8;	n;	990061	Padi3	peptidyl_arginine_deiminase,_type_III_[Source:MGI_Symbol;Acc:MGI:1338891]	protein_coding
ENSMUSG00000025328	V$BLIMP1_Q6	GAAGAGGGAAAGGG;	689;	14;	n;	153412	Padi3	peptidyl_arginine_deiminase,_type_III_[Source:MGI_Symbol;Acc:MGI:1338891]	protein_coding
ENSMUSG00000025328	V$CAAT_C	GCCAATAAGCTTGCGCCCTGAGCTG;	250;	25;	n;	136888	Padi3	peptidyl_arginine_deiminase,_type_III_[Source:MGI_Symbol;Acc:MGI:1338891]	protein_coding
ENSMUSG00000025328	V$CETS1P54_01	ACCGGAAGTG;	605;	10;	p;	132515	Padi3	peptidyl_arginine_deiminase,_type_III_[Source:MGI_Symbol;Acc:MGI:1338891]	protein_coding
ENSMUSG00000025328	V$CETS1P54_02	CAACCGGAAGTGC;	603;	13;	p;	119142	Padi3	peptidyl_arginine_deiminase,_type_III_[Source:MGI_Symbol;Acc:MGI:1338891]	protein_coding
ENSMUSG00000025328	V$CP2_02	TCTGGCTAGTGCTGG;	192;	15;	n;	13744	Padi3	peptidyl_arginine_deiminase,_type_III_[Source:MGI_Symbol;Acc:MGI:1338891]	protein_coding
ENSMUSG00000025328	V$E47_01	AGTGCAGGTGGCCCC;	611;	15;	p;	164775	Padi3	peptidyl_arginine_deiminase,_type_III_[Source:MGI_Symbol;Acc:MGI:1338891]	protein_coding
ENSMUSG00000025328	V$ELK1_02	GCAACCGGAAGTGC;	602;	14;	p;	141871	Padi3	peptidyl_arginine_deiminase,_type_III_[Source:MGI_Symbol;Acc:MGI:1338891]	protein_coding
ENSMUSG00000025328	V$ELK1_03	AACCGGAAGTG;	604;	11;	p;	198576	Padi3	peptidyl_arginine_deiminase,_type_III_[Source:MGI_Symbol;Acc:MGI:1338891]	protein_coding
ENSMUSG00000025328	V$ELK1_04	AACCGGAAGTG;	604;	11;	p;	184792	Padi3	peptidyl_arginine_deiminase,_type_III_[Source:MGI_Symbol;Acc:MGI:1338891]	protein_coding
ENSMUSG00000025328	V$FREAC4_01	GCAGTGTAAACAGAGG;	533;	16;	n;	161494	Padi3	peptidyl_arginine_deiminase,_type_III_[Source:MGI_Symbol;Acc:MGI:1338891]	protein_coding
ENSMUSG00000025328	V$GABP_B	ACCGGAAGTGCA;	605;	12;	p;	180289	Padi3	peptidyl_arginine_deiminase,_type_III_[Source:MGI_Symbol;Acc:MGI:1338891]	protein_coding
ENSMUSG00000025328	V$GADP_01	CACTTCCGGTTG;	603;	12;	n;	159794	Padi3	peptidyl_arginine_deiminase,_type_III_[Source:MGI_Symbol;Acc:MGI:1338891]	protein_coding
ENSMUSG00000025328	V$GC_01	GAGGGGCGGAGCTG;	236;	14;	n;	159659	Padi3	peptidyl_arginine_deiminase,_type_III_[Source:MGI_Symbol;Acc:MGI:1338891]	protein_coding
ENSMUSG00000025328	V$KROX_Q6	CCCTCCCCCTCCCC;	465;	14;	n;	149994	Padi3	peptidyl_arginine_deiminase,_type_III_[Source:MGI_Symbol;Acc:MGI:1338891]	protein_coding
ENSMUSG00000025328	V$MTERF_01	GGGTAAGAGTTGGT;	55;	14;	n;	179833	Padi3	peptidyl_arginine_deiminase,_type_III_[Source:MGI_Symbol;Acc:MGI:1338891]	protein_coding
ENSMUSG00000025328	V$MZF1_02	GGGGGAGGGGGGA;	709;	13;	n;	133872	Padi3	peptidyl_arginine_deiminase,_type_III_[Source:MGI_Symbol;Acc:MGI:1338891]	protein_coding
ENSMUSG00000025328	V$NRF2_01	ACCGGAAGTG;	605;	10;	p;	150013	Padi3	peptidyl_arginine_deiminase,_type_III_[Source:MGI_Symbol;Acc:MGI:1338891]	protein_coding
ENSMUSG00000025328	V$OCT1_01	GTTCATATGCAAATATCAG;	349;	19;	n;	187615	Padi3	peptidyl_arginine_deiminase,_type_III_[Source:MGI_Symbol;Acc:MGI:1338891]	protein_coding
ENSMUSG00000025328	V$OCT1_B	TATGCAAATA;	353;	10;	n;	162592	Padi3	peptidyl_arginine_deiminase,_type_III_[Source:MGI_Symbol;Acc:MGI:1338891]	protein_coding
ENSMUSG00000025328	V$OCT1_Q5_01	ATATTTGCATA;	352;	11;	p;	131392	Padi3	peptidyl_arginine_deiminase,_type_III_[Source:MGI_Symbol;Acc:MGI:1338891]	protein_coding
ENSMUSG00000025328	V$OCT2_01	TCATATGCAAATATCA;	350;	16;	n;	151597	Padi3	peptidyl_arginine_deiminase,_type_III_[Source:MGI_Symbol;Acc:MGI:1338891]	protein_coding
ENSMUSG00000025328	V$OCT_Q6	ATATTTGCATA;	352;	11;	p;	13874	Padi3	peptidyl_arginine_deiminase,_type_III_[Source:MGI_Symbol;Acc:MGI:1338891]	protein_coding
ENSMUSG00000025328	V$POU2F3_01	TCATATGCAAATATCA;	350;	16;	n;	150997	Padi3	peptidyl_arginine_deiminase,_type_III_[Source:MGI_Symbol;Acc:MGI:1338891]	protein_coding
ENSMUSG00000025328	V$RREB1_01	CCCCTAACCACCCC;	454;	14;	n;	164456	Padi3	peptidyl_arginine_deiminase,_type_III_[Source:MGI_Symbol;Acc:MGI:1338891]	protein_coding
ENSMUSG00000025328	V$SAP1A_01	AACCGGAAGTG;	604;	11;	p;	166801	Padi3	peptidyl_arginine_deiminase,_type_III_[Source:MGI_Symbol;Acc:MGI:1338891]	protein_coding
ENSMUSG00000025328	V$SREBP1_02	GAGCACCCCAC;	115;	11;	n;	140034	Padi3	peptidyl_arginine_deiminase,_type_III_[Source:MGI_Symbol;Acc:MGI:1338891]	protein_coding
ENSMUSG00000025328	V$SREBP1_Q5	GCTCCCACCCCAGGG;	373;	15;	p;	127497	Padi3	peptidyl_arginine_deiminase,_type_III_[Source:MGI_Symbol;Acc:MGI:1338891]	protein_coding
ENSMUSG00000025328	V$SREBP_Q6	GCTCCCACCCCAGGG;	373;	15;	p;	131504	Padi3	peptidyl_arginine_deiminase,_type_III_[Source:MGI_Symbol;Acc:MGI:1338891]	protein_coding
ENSMUSG00000025328	V$ZNF219_01	CTCCCCCCTCCC;	708;	12;	p;	187186	Padi3	peptidyl_arginine_deiminase,_type_III_[Source:MGI_Symbol;Acc:MGI:1338891]	protein_coding
ENSMUSG00000025352	V$AP2ALPHA_01	GCCCCGGGG;	102;	9;	n;	108324	Gdf11	growth_differentiation_factor_11_[Source:MGI_Symbol;Acc:MGI:1338027]	protein_coding
ENSMUSG00000025352	V$AP2_Q6_01	CCGGCCCCCGGCC;	290;	13;	n;	13934	Gdf11	growth_differentiation_factor_11_[Source:MGI_Symbol;Acc:MGI:1338027]	protein_coding
ENSMUSG00000025352	V$AP2_Q6	GGCCCCGCGGCG;	77;	12;	n;	129232	Gdf11	growth_differentiation_factor_11_[Source:MGI_Symbol;Acc:MGI:1338027]	protein_coding
ENSMUSG00000025352	V$ATF1_Q6	CGCTGACGACA;	398;	11;	n;	140799	Gdf11	growth_differentiation_factor_11_[Source:MGI_Symbol;Acc:MGI:1338027]	protein_coding
ENSMUSG00000025352	V$BEN_01	CAGCGGCC;	404;	8;	p;	990061	Gdf11	growth_differentiation_factor_11_[Source:MGI_Symbol;Acc:MGI:1338027]	protein_coding
ENSMUSG00000025352	V$CAAT_01	CGCAGCCAATCG;	413;	12;	n;	132262	Gdf11	growth_differentiation_factor_11_[Source:MGI_Symbol;Acc:MGI:1338027]	protein_coding
ENSMUSG00000025352	V$CREB_Q2_01	CGTGTCGTCAGCGG;	396;	14;	p;	135269	Gdf11	growth_differentiation_factor_11_[Source:MGI_Symbol;Acc:MGI:1338027]	protein_coding
ENSMUSG00000025352	V$CREB_Q4_01	CGCTGACGACA;	398;	11;	n;	123222	Gdf11	growth_differentiation_factor_11_[Source:MGI_Symbol;Acc:MGI:1338027]	protein_coding
ENSMUSG00000025352	V$DEAF1_02	TTTTCCTCGGTTCTCTCCGGCTCCC;	466;	25;	n;	163413	Gdf11	growth_differentiation_factor_11_[Source:MGI_Symbol;Acc:MGI:1338027]	protein_coding
ENSMUSG00000025352	V$GTF2IRD1_01	GGGATTGGG;	262;	9;	p;	124351	Gdf11	growth_differentiation_factor_11_[Source:MGI_Symbol;Acc:MGI:1338027]	protein_coding
ENSMUSG00000025352	V$HIC1_02	CCCAGCTGCCCGCCC;	340;	15;	n;	133798	Gdf11	growth_differentiation_factor_11_[Source:MGI_Symbol;Acc:MGI:1338027]	protein_coding
ENSMUSG00000025352	V$KROX_Q6	CCCACCCCCAACCC;	651;	14;	n;	144542	Gdf11	growth_differentiation_factor_11_[Source:MGI_Symbol;Acc:MGI:1338027]	protein_coding
ENSMUSG00000025352	V$NEUROD_02	CTGCTGCTGGGC;	137;	12;	n;	148129	Gdf11	growth_differentiation_factor_11_[Source:MGI_Symbol;Acc:MGI:1338027]	protein_coding
ENSMUSG00000025352	V$NFY_01	CGCAGCCAATCGCGGC;	409;	16;	n;	141487	Gdf11	growth_differentiation_factor_11_[Source:MGI_Symbol;Acc:MGI:1338027]	protein_coding
ENSMUSG00000025352	V$NFY_Q6_01	CCGCAGCCAATCG;	413;	13;	n;	13828	Gdf11	growth_differentiation_factor_11_[Source:MGI_Symbol;Acc:MGI:1338027]	protein_coding
ENSMUSG00000025352	V$SP1_01	GGGGCGGGGA;	190;	10;	p;	126585	Gdf11	growth_differentiation_factor_11_[Source:MGI_Symbol;Acc:MGI:1338027]	protein_coding
ENSMUSG00000025352	V$SP1_02	GGGGCGGGGAC;	190;	11;	p;	16098	Gdf11	growth_differentiation_factor_11_[Source:MGI_Symbol;Acc:MGI:1338027]	protein_coding
ENSMUSG00000025352	V$SP1_Q2_01	CCCCGCCCCC;	189;	10;	n;	158638	Gdf11	growth_differentiation_factor_11_[Source:MGI_Symbol;Acc:MGI:1338027]	protein_coding
ENSMUSG00000025352	V$SP1_Q4_01	GGGGGGCGGGGAC;	188;	13;	p;	155972	Gdf11	growth_differentiation_factor_11_[Source:MGI_Symbol;Acc:MGI:1338027]	protein_coding
ENSMUSG00000025352	V$SP1SP3_Q4	CCGCCCCCTCC;	216;	11;	n;	164715	Gdf11	growth_differentiation_factor_11_[Source:MGI_Symbol;Acc:MGI:1338027]	protein_coding
ENSMUSG00000025352	V$SP4_Q5	TCCCCGCCCCC;	189;	11;	n;	157715	Gdf11	growth_differentiation_factor_11_[Source:MGI_Symbol;Acc:MGI:1338027]	protein_coding
ENSMUSG00000025352	V$TATA_01	CTATAAAGGGCCCGG;	371;	15;	n;	137475	Gdf11	growth_differentiation_factor_11_[Source:MGI_Symbol;Acc:MGI:1338027]	protein_coding
ENSMUSG00000025352	V$UF1H3BETA_Q6	GTTGGGGGTGGGGG;	653;	14;	p;	162201	Gdf11	growth_differentiation_factor_11_[Source:MGI_Symbol;Acc:MGI:1338027]	protein_coding
ENSMUSG00000025352	V$ZNF219_01	CACCCCCAACCC;	651;	12;	n;	154474	Gdf11	growth_differentiation_factor_11_[Source:MGI_Symbol;Acc:MGI:1338027]	protein_coding
ENSMUSG00000025372	V$AP2ALPHA_02	GCTGCCTGAGGGGGT;	617;	15;	n;	154283	Baiap2	brain-specific_angiogenesis_inhibitor_1-associated_protein_2_[Source:MGI_Symbol;Acc:MGI:2137336]	protein_coding
ENSMUSG00000025372	V$BEN_01	CAGCGGCC;	665;	8;	p;	990061	Baiap2	brain-specific_angiogenesis_inhibitor_1-associated_protein_2_[Source:MGI_Symbol;Acc:MGI:2137336]	protein_coding
ENSMUSG00000025372	V$EFC_Q6	CGCTGCTAGGCAAC;	782;	14;	n;	127024	Baiap2	brain-specific_angiogenesis_inhibitor_1-associated_protein_2_[Source:MGI_Symbol;Acc:MGI:2137336]	protein_coding
ENSMUSG00000025372	V$EGR1_01	AAGCGGGGGCGG;	578;	12;	n;	135217	Baiap2	brain-specific_angiogenesis_inhibitor_1-associated_protein_2_[Source:MGI_Symbol;Acc:MGI:2137336]	protein_coding
ENSMUSG00000025372	V$EGR_Q6	GCGGGGGCGGG;	577;	11;	n;	133263	Baiap2	brain-specific_angiogenesis_inhibitor_1-associated_protein_2_[Source:MGI_Symbol;Acc:MGI:2137336]	protein_coding
ENSMUSG00000025372	V$KROX_Q6	TTCGCCCCCGCCTC;	724;	14;	p;	159122	Baiap2	brain-specific_angiogenesis_inhibitor_1-associated_protein_2_[Source:MGI_Symbol;Acc:MGI:2137336]	protein_coding
ENSMUSG00000025372	V$MEF3_B	GGCTCAGGGTTCT;	302;	13;	p;	138347	Baiap2	brain-specific_angiogenesis_inhibitor_1-associated_protein_2_[Source:MGI_Symbol;Acc:MGI:2137336]	protein_coding
ENSMUSG00000025372	V$MIF1_01	CCGCTGCTAGGCAACCGC;	779;	18;	n;	165111	Baiap2	brain-specific_angiogenesis_inhibitor_1-associated_protein_2_[Source:MGI_Symbol;Acc:MGI:2137336]	protein_coding
ENSMUSG00000025372	V$MTERF_01	TGGTAGATTTCGGA;	736;	14;	n;	125976	Baiap2	brain-specific_angiogenesis_inhibitor_1-associated_protein_2_[Source:MGI_Symbol;Acc:MGI:2137336]	protein_coding
ENSMUSG00000025372	V$MUSCLE_INI_B	TTCCTGCGCCACCCCGCCCCC;	565;	21;	p;	134854	Baiap2	brain-specific_angiogenesis_inhibitor_1-associated_protein_2_[Source:MGI_Symbol;Acc:MGI:2137336]	protein_coding
ENSMUSG00000025372	V$NGFIC_01	AAGCGGGGGCGG;	578;	12;	n;	144476	Baiap2	brain-specific_angiogenesis_inhibitor_1-associated_protein_2_[Source:MGI_Symbol;Acc:MGI:2137336]	protein_coding
ENSMUSG00000025372	V$NKX11_01	AGCGGCAATTGGTCGGC;	670;	17;	n;	132495	Baiap2	brain-specific_angiogenesis_inhibitor_1-associated_protein_2_[Source:MGI_Symbol;Acc:MGI:2137336]	protein_coding
ENSMUSG00000025372	V$SP1_01	GGGGCGGGGT;	575;	10;	n;	135984	Baiap2	brain-specific_angiogenesis_inhibitor_1-associated_protein_2_[Source:MGI_Symbol;Acc:MGI:2137336]	protein_coding
ENSMUSG00000025372	V$SP1_02	GGGGCGGGGTG;	574;	11;	n;	163467	Baiap2	brain-specific_angiogenesis_inhibitor_1-associated_protein_2_[Source:MGI_Symbol;Acc:MGI:2137336]	protein_coding
[truncated: 5,026 more rows]

## Sheet: Table S1_ R1.tfbs.up
#id	TF	Motif	BindingLocaton(bp_distance_in_input_seq)	motif_length	Direction(p=Forward;n=reverse)	Matric_Dissimilarity	Symbol	Name	Feature_Type
ENSMUSG00000000290	V$CBF_01	GGCTGTGTGGTTGTGT;	719;	16;	n;	111326	Itgb2	integrin_beta_2_[Source:MGI_Symbol;Acc:MGI:96611]	protein_coding
ENSMUSG00000000290	V$CETS1P54_01	ACAGGAAGTG;	674;	10;	p;	12415	Itgb2	integrin_beta_2_[Source:MGI_Symbol;Acc:MGI:96611]	protein_coding
ENSMUSG00000000290	V$DMRT1_01	CCGCAACAATGTTTC;	84;	15;	n;	137712	Itgb2	integrin_beta_2_[Source:MGI_Symbol;Acc:MGI:96611]	protein_coding
ENSMUSG00000000290	V$DMRT7_01	ATGAAACATTGTTG;	82;	14;	p;	134466	Itgb2	integrin_beta_2_[Source:MGI_Symbol;Acc:MGI:96611]	protein_coding
ENSMUSG00000000290	V$DTYPEPA_B	ACCATGAAAC;	79;	10;	p;	127694	Itgb2	integrin_beta_2_[Source:MGI_Symbol;Acc:MGI:96611]	protein_coding
ENSMUSG00000000290	V$ELF1_Q6	AGAACAGGAAGT;	671;	12;	p;	146746	Itgb2	integrin_beta_2_[Source:MGI_Symbol;Acc:MGI:96611]	protein_coding
ENSMUSG00000000290	V$ELK1_03	AACAGGAAGTG;	673;	11;	p;	139162	Itgb2	integrin_beta_2_[Source:MGI_Symbol;Acc:MGI:96611]	protein_coding
ENSMUSG00000000290	V$ELK1_04	AACAGGAAGTG;	673;	11;	p;	129767	Itgb2	integrin_beta_2_[Source:MGI_Symbol;Acc:MGI:96611]	protein_coding
ENSMUSG00000000290	V$ETS1_B	ACAGGAAGTGTCAGG;	674;	15;	p;	148418	Itgb2	integrin_beta_2_[Source:MGI_Symbol;Acc:MGI:96611]	protein_coding
ENSMUSG00000000290	V$GADP_01	CACTTCCTGTTC;	672;	12;	n;	141875	Itgb2	integrin_beta_2_[Source:MGI_Symbol;Acc:MGI:96611]	protein_coding
ENSMUSG00000000290	V$NFY_01	GTGGGCCAATCAGCCA;	622;	16;	p;	13925	Itgb2	integrin_beta_2_[Source:MGI_Symbol;Acc:MGI:96611]	protein_coding
ENSMUSG00000000290	V$NMYC_01	TCCCACGTGTAA;	587;	12;	p;	143254	Itgb2	integrin_beta_2_[Source:MGI_Symbol;Acc:MGI:96611]	protein_coding
ENSMUSG00000000290	V$NRSE_B	GTCAGATTCTCGGAGTGGAGG;	766;	21;	p;	139451	Itgb2	integrin_beta_2_[Source:MGI_Symbol;Acc:MGI:96611]	protein_coding
ENSMUSG00000000290	V$SIX2_01	ATGTGGGTATCACCTCA;	605;	17;	n;	153603	Itgb2	integrin_beta_2_[Source:MGI_Symbol;Acc:MGI:96611]	protein_coding
ENSMUSG00000000290	V$SIX3_01	ATGTGGGTATCACCTCA;	605;	17;	n;	139244	Itgb2	integrin_beta_2_[Source:MGI_Symbol;Acc:MGI:96611]	protein_coding
ENSMUSG00000000290	V$SIX6_02	ATGTGGGTATCACCTCA;	605;	17;	n;	135417	Itgb2	integrin_beta_2_[Source:MGI_Symbol;Acc:MGI:96611]	protein_coding
ENSMUSG00000000290	V$USF_C	CCACGTGT;	589;	8;	p;	114067	Itgb2	integrin_beta_2_[Source:MGI_Symbol;Acc:MGI:96611]	protein_coding
ENSMUSG00000000308	V$AP4_Q6_01	GCCAGCTGC;	658;	9;	p;	123284	Ckmt1	creatine_kinase,_mitochondrial_1,_ubiquitous_[Source:MGI_Symbol;Acc:MGI:99441]	protein_coding
ENSMUSG00000000308	V$BCL6_02	TTCTTTCTAAGGAT;	74;	14;	p;	165396	Ckmt1	creatine_kinase,_mitochondrial_1,_ubiquitous_[Source:MGI_Symbol;Acc:MGI:99441]	protein_coding
ENSMUSG00000000308	V$BRACH_01	AGCCCAGCACGTAGCTGTGGAAAC;	386;	24;	p;	109943	Ckmt1	creatine_kinase,_mitochondrial_1,_ubiquitous_[Source:MGI_Symbol;Acc:MGI:99441]	protein_coding
ENSMUSG00000000308	V$CACCCBINDINGFACTOR_Q6	GAGGAGGAGGGTGTGG;	612;	16;	n;	143626	Ckmt1	creatine_kinase,_mitochondrial_1,_ubiquitous_[Source:MGI_Symbol;Acc:MGI:99441]	protein_coding
ENSMUSG00000000308	V$DAX1_01	AATGAGAAAGGTCAGAAAGG;	95;	20;	p;	143036	Ckmt1	creatine_kinase,_mitochondrial_1,_ubiquitous_[Source:MGI_Symbol;Acc:MGI:99441]	protein_coding
ENSMUSG00000000308	V$DR3_Q4	TGTCTCCTTTCTGACCTTTCT;	99;	21;	n;	138793	Ckmt1	creatine_kinase,_mitochondrial_1,_ubiquitous_[Source:MGI_Symbol;Acc:MGI:99441]	protein_coding
ENSMUSG00000000308	V$ELK1_01	AAGAGAGGAAGCACGA;	544;	16;	p;	137624	Ckmt1	creatine_kinase,_mitochondrial_1,_ubiquitous_[Source:MGI_Symbol;Acc:MGI:99441]	protein_coding
ENSMUSG00000000308	V$GTF2IRD1_01	GGGATTATG;	173;	9;	p;	128077	Ckmt1	creatine_kinase,_mitochondrial_1,_ubiquitous_[Source:MGI_Symbol;Acc:MGI:99441]	protein_coding
ENSMUSG00000000308	V$HIF2A_01	CTACGTGCTG;	390;	10;	n;	117416	Ckmt1	creatine_kinase,_mitochondrial_1,_ubiquitous_[Source:MGI_Symbol;Acc:MGI:99441]	protein_coding
ENSMUSG00000000308	V$IPF1_04	CATTAATATG;	266;	10;	n;	144828	Ckmt1	creatine_kinase,_mitochondrial_1,_ubiquitous_[Source:MGI_Symbol;Acc:MGI:99441]	protein_coding
ENSMUSG00000000308	V$IRF_Q6_01	AAAAGTGAAAT;	60;	11;	p;	149687	Ckmt1	creatine_kinase,_mitochondrial_1,_ubiquitous_[Source:MGI_Symbol;Acc:MGI:99441]	protein_coding
ENSMUSG00000000308	V$NFY_01	ACTCACCAATGAGAAA;	88;	16;	p;	136326	Ckmt1	creatine_kinase,_mitochondrial_1,_ubiquitous_[Source:MGI_Symbol;Acc:MGI:99441]	protein_coding
ENSMUSG00000000308	V$NUR77_Q5	CTGACCTTTC;	100;	10;	n;	136125	Ckmt1	creatine_kinase,_mitochondrial_1,_ubiquitous_[Source:MGI_Symbol;Acc:MGI:99441]	protein_coding
ENSMUSG00000000308	V$PARP_Q3	TGGGAAAAAG;	192;	10;	n;	114602	Ckmt1	creatine_kinase,_mitochondrial_1,_ubiquitous_[Source:MGI_Symbol;Acc:MGI:99441]	protein_coding
ENSMUSG00000000308	V$PAX4_03	AGTCCCCACCCC;	123;	12;	n;	114671	Ckmt1	creatine_kinase,_mitochondrial_1,_ubiquitous_[Source:MGI_Symbol;Acc:MGI:99441]	protein_coding
ENSMUSG00000000308	V$RFX1_02	ACGTAGCTGTGGAAACAA;	394;	18;	p;	139989	Ckmt1	creatine_kinase,_mitochondrial_1,_ubiquitous_[Source:MGI_Symbol;Acc:MGI:99441]	protein_coding
ENSMUSG00000000308	V$STAT5B_01	CTATTCTTGGAAAAT;	5;	15;	p;	147319	Ckmt1	creatine_kinase,_mitochondrial_1,_ubiquitous_[Source:MGI_Symbol;Acc:MGI:99441]	protein_coding
ENSMUSG00000000486	V$AP1_Q4	GGTGACTAACA;	679;	11;	p;	131221	2001-09-01	septin_1_[Source:MGI_Symbol;Acc:MGI:1858916]	protein_coding
ENSMUSG00000000486	V$CEBPB_02	ATCTTGCTCAACTC;	594;	14;	n;	134627	2001-09-01	septin_1_[Source:MGI_Symbol;Acc:MGI:1858916]	protein_coding
ENSMUSG00000000486	V$CP2_02	GCTGGTTGTCGCTTG;	117;	15;	p;	149785	2001-09-01	septin_1_[Source:MGI_Symbol;Acc:MGI:1858916]	protein_coding
ENSMUSG00000000486	V$DR3_Q4	GTTCAACTTCCTGCCCCACCA;	158;	21;	n;	157182	2001-09-01	septin_1_[Source:MGI_Symbol;Acc:MGI:1858916]	protein_coding
ENSMUSG00000000486	V$GATA1_04	GTCTGATAAGAGT;	585;	13;	p;	12711	2001-09-01	septin_1_[Source:MGI_Symbol;Acc:MGI:1858916]	protein_coding
ENSMUSG00000000486	V$GATA6_01	ATTGATAAGC;	425;	10;	p;	945074	2001-09-01	septin_1_[Source:MGI_Symbol;Acc:MGI:1858916]	protein_coding
ENSMUSG00000000486	V$KROX_Q6	TCCACCCCCCCCCC;	192;	14;	n;	14095	2001-09-01	septin_1_[Source:MGI_Symbol;Acc:MGI:1858916]	protein_coding
ENSMUSG00000000486	V$MEF3_B	GGCTCAGGCTATG;	696;	13;	p;	138713	2001-09-01	septin_1_[Source:MGI_Symbol;Acc:MGI:1858916]	protein_coding
ENSMUSG00000000486	V$SOX9_Q4	AAACAAAGGGG;	185;	11;	p;	127525	2001-09-01	septin_1_[Source:MGI_Symbol;Acc:MGI:1858916]	protein_coding
ENSMUSG00000000486	V$SREBP1_Q5	CCCCTCACTCCACCC;	199;	15;	n;	13642	2001-09-01	septin_1_[Source:MGI_Symbol;Acc:MGI:1858916]	protein_coding
ENSMUSG00000000486	V$SREBP_Q6	CCCCTCACTCCACCC;	199;	15;	n;	122065	2001-09-01	septin_1_[Source:MGI_Symbol;Acc:MGI:1858916]	protein_coding
ENSMUSG00000000486	V$VDR_Q3	GGGGCAGGAAGTTGA;	162;	15;	p;	141441	2001-09-01	septin_1_[Source:MGI_Symbol;Acc:MGI:1858916]	protein_coding
ENSMUSG00000000486	V$ZNF219_01	CACCCCCCCCCC;	192;	12;	n;	193451	2001-09-01	septin_1_[Source:MGI_Symbol;Acc:MGI:1858916]	protein_coding
ENSMUSG00000000739	V$AFP1_Q6	ATAAACTGCAT;	513;	11;	n;	128652	Sult5a1	sulfotransferase_family_5A,_member_1_[Source:MGI_Symbol;Acc:MGI:1931463]	protein_coding
ENSMUSG00000000739	V$AHRHIF_Q6	TGCGTGCGC;	105;	9;	n;	119016	Sult5a1	sulfotransferase_family_5A,_member_1_[Source:MGI_Symbol;Acc:MGI:1931463]	protein_coding
ENSMUSG00000000739	V$GAF_Q6	CAGATTCCCTT;	628;	11;	p;	133312	Sult5a1	sulfotransferase_family_5A,_member_1_[Source:MGI_Symbol;Acc:MGI:1931463]	protein_coding
ENSMUSG00000000739	V$GC_01	TGGGGGAGGGGCTG;	235;	14;	p;	163423	Sult5a1	sulfotransferase_family_5A,_member_1_[Source:MGI_Symbol;Acc:MGI:1931463]	protein_coding
ENSMUSG00000000739	V$HIC1_02	GCAGGGTGCCCCGCC;	204;	15;	p;	123548	Sult5a1	sulfotransferase_family_5A,_member_1_[Source:MGI_Symbol;Acc:MGI:1931463]	protein_coding
ENSMUSG00000000739	V$HIC1_03	GCAGGGTGCCCCGCCCCC;	204;	18;	p;	140346	Sult5a1	sulfotransferase_family_5A,_member_1_[Source:MGI_Symbol;Acc:MGI:1931463]	protein_coding
ENSMUSG00000000739	V$IPF1_02	GCCTAATGAG;	649;	10;	n;	135262	Sult5a1	sulfotransferase_family_5A,_member_1_[Source:MGI_Symbol;Acc:MGI:1931463]	protein_coding
ENSMUSG00000000739	V$KROX_Q6	CCCGCCCCCAACCA;	213;	14;	p;	153021	Sult5a1	sulfotransferase_family_5A,_member_1_[Source:MGI_Symbol;Acc:MGI:1931463]	protein_coding
ENSMUSG00000000739	V$NFY_C	TCTGTTTGGTTGGT;	777;	14;	p;	131574	Sult5a1	sulfotransferase_family_5A,_member_1_[Source:MGI_Symbol;Acc:MGI:1931463]	protein_coding
ENSMUSG00000000739	V$SP1_Q2_01	CCCCGCCCCC;	212;	10;	p;	158638	Sult5a1	sulfotransferase_family_5A,_member_1_[Source:MGI_Symbol;Acc:MGI:1931463]	protein_coding
ENSMUSG00000000739	V$SP1_Q6_01	GGGGCGGGGC;	211;	10;	n;	161448	Sult5a1	sulfotransferase_family_5A,_member_1_[Source:MGI_Symbol;Acc:MGI:1931463]	protein_coding
ENSMUSG00000000739	V$SP1_Q6	TGGGGGCGGGGCA;	210;	13;	n;	152814	Sult5a1	sulfotransferase_family_5A,_member_1_[Source:MGI_Symbol;Acc:MGI:1931463]	protein_coding
ENSMUSG00000000739	V$SP4_Q5	GCCCCTCCCCC;	236;	11;	n;	163369	Sult5a1	sulfotransferase_family_5A,_member_1_[Source:MGI_Symbol;Acc:MGI:1931463]	protein_coding
ENSMUSG00000000739	V$TAL1_Q6	TCCAGCTGCC;	612;	10;	p;	13486	Sult5a1	sulfotransferase_family_5A,_member_1_[Source:MGI_Symbol;Acc:MGI:1931463]	protein_coding
ENSMUSG00000000739	V$UF1H3BETA_Q6	TTTGGGGGAGGGGC;	233;	14;	p;	203248	Sult5a1	sulfotransferase_family_5A,_member_1_[Source:MGI_Symbol;Acc:MGI:1931463]	protein_coding
ENSMUSG00000000739	V$ZF5_B	TGGGGGCGCTCTT;	251;	13;	n;	124036	Sult5a1	sulfotransferase_family_5A,_member_1_[Source:MGI_Symbol;Acc:MGI:1931463]	protein_coding
ENSMUSG00000000805	V$FXR_Q3	TAGGGTCAATCACC;	656;	14;	n;	132842	Car4	carbonic_anhydrase_4_[Source:MGI_Symbol;Acc:MGI:1096574]	protein_coding
ENSMUSG00000000805	V$GATA2_01	GAGGATAGCT;	350;	10;	p;	928066	Car4	carbonic_anhydrase_4_[Source:MGI_Symbol;Acc:MGI:1096574]	protein_coding
ENSMUSG00000000805	V$PXR_Q2	AGGGTCAATCAC;	657;	12;	n;	127458	Car4	carbonic_anhydrase_4_[Source:MGI_Symbol;Acc:MGI:1096574]	protein_coding
ENSMUSG00000001027	V$AP4_01	GGAGACAGCTGGTGTAGA;	159;	18;	n;	144066	Scn4a	sodium_channel,_voltage-gated,_type_IV,_alpha_[Source:MGI_Symbol;Acc:MGI:98250]	protein_coding
ENSMUSG00000001027	V$CETS1P54_03	AAGACCGGAAACTGGA;	110;	16;	n;	127924	Scn4a	sodium_channel,_voltage-gated,_type_IV,_alpha_[Source:MGI_Symbol;Acc:MGI:98250]	protein_coding
ENSMUSG00000001027	V$ELK1_03	AACCGGAACTG;	250;	11;	p;	13916	Scn4a	sodium_channel,_voltage-gated,_type_IV,_alpha_[Source:MGI_Symbol;Acc:MGI:98250]	protein_coding
ENSMUSG00000001027	V$GATA1_02	GCAAAGATAGTGGT;	782;	14;	n;	131399	Scn4a	sodium_channel,_voltage-gated,_type_IV,_alpha_[Source:MGI_Symbol;Acc:MGI:98250]	protein_coding
ENSMUSG00000001027	V$HSF1_Q6	TCTCTGGAAAATTCTGT;	365;	17;	p;	148522	Scn4a	sodium_channel,_voltage-gated,_type_IV,_alpha_[Source:MGI_Symbol;Acc:MGI:98250]	protein_coding
ENSMUSG00000001027	V$MEIS1_02	TGGCAGCTGTCATTAG;	63;	16;	n;	171159	Scn4a	sodium_channel,_voltage-gated,_type_IV,_alpha_[Source:MGI_Symbol;Acc:MGI:98250]	protein_coding
ENSMUSG00000001027	V$MEIS2_01	TGGCAGCTGTCATTAG;	63;	16;	n;	167616	Scn4a	sodium_channel,_voltage-gated,_type_IV,_alpha_[Source:MGI_Symbol;Acc:MGI:98250]	protein_coding
ENSMUSG00000001027	V$MRG2_01	TGGCAGCTGTCATTAG;	63;	16;	n;	155139	Scn4a	sodium_channel,_voltage-gated,_type_IV,_alpha_[Source:MGI_Symbol;Acc:MGI:98250]	protein_coding
ENSMUSG00000001027	V$MYF_01	AGACAGCTGGTG;	163;	12;	n;	15275	Scn4a	sodium_channel,_voltage-gated,_type_IV,_alpha_[Source:MGI_Symbol;Acc:MGI:98250]	protein_coding
ENSMUSG00000001027	V$MYOD_Q6_01	TGGAGACAGCTGGTGTAG;	160;	18;	n;	137988	Scn4a	sodium_channel,_voltage-gated,_type_IV,_alpha_[Source:MGI_Symbol;Acc:MGI:98250]	protein_coding
ENSMUSG00000001027	V$NFAT_Q4_01	CTGGAAAATT;	368;	10;	p;	125801	Scn4a	sodium_channel,_voltage-gated,_type_IV,_alpha_[Source:MGI_Symbol;Acc:MGI:98250]	protein_coding
ENSMUSG00000001027	V$PKNOX2_01	TGGCAGCTGTCATTAG;	63;	16;	n;	154008	Scn4a	sodium_channel,_voltage-gated,_type_IV,_alpha_[Source:MGI_Symbol;Acc:MGI:98250]	protein_coding
ENSMUSG00000001027	V$PREP1_01	TGGCAGCTGTCATTAG;	63;	16;	n;	158818	Scn4a	sodium_channel,_voltage-gated,_type_IV,_alpha_[Source:MGI_Symbol;Acc:MGI:98250]	protein_coding
ENSMUSG00000001027	V$SAP1A_01	AACCGGAACTG;	250;	11;	p;	130691	Scn4a	sodium_channel,_voltage-gated,_type_IV,_alpha_[Source:MGI_Symbol;Acc:MGI:98250]	protein_coding
ENSMUSG00000001027	V$SMAD4_Q6	GTAGTGGAGACAGCT;	167;	15;	n;	14082	Scn4a	sodium_channel,_voltage-gated,_type_IV,_alpha_[Source:MGI_Symbol;Acc:MGI:98250]	protein_coding
ENSMUSG00000001027	V$SP1_01	GGGGCAGGGT;	617;	10;	n;	126358	Scn4a	sodium_channel,_voltage-gated,_type_IV,_alpha_[Source:MGI_Symbol;Acc:MGI:98250]	protein_coding
ENSMUSG00000001027	V$SREBP1_02	TATCACCCCTC;	224;	11;	p;	139783	Scn4a	sodium_channel,_voltage-gated,_type_IV,_alpha_[Source:MGI_Symbol;Acc:MGI:98250]	protein_coding
ENSMUSG00000001027	V$STAT5A_02	TTCGCAGAACTTCTTGGAAAGTCT;	136;	24;	p;	137674	Scn4a	sodium_channel,_voltage-gated,_type_IV,_alpha_[Source:MGI_Symbol;Acc:MGI:98250]	protein_coding
ENSMUSG00000001027	V$TGIF_01	AGCTGTCATTA;	64;	11;	n;	153698	Scn4a	sodium_channel,_voltage-gated,_type_IV,_alpha_[Source:MGI_Symbol;Acc:MGI:98250]	protein_coding
ENSMUSG00000001027	V$TGIF_02	ACTAATGACAGCTGCCA;	62;	17;	p;	170866	Scn4a	sodium_channel,_voltage-gated,_type_IV,_alpha_[Source:MGI_Symbol;Acc:MGI:98250]	protein_coding
ENSMUSG00000001027	V$TGIF2_01	TGGCAGCTGTCATTAG;	63;	16;	n;	152129	Scn4a	sodium_channel,_voltage-gated,_type_IV,_alpha_[Source:MGI_Symbol;Acc:MGI:98250]	protein_coding
ENSMUSG00000001155	V$COUP_01	TGAACTTTGTCCCT;	415;	14;	p;	149824	Ftcd	formiminotransferase_cyclodeaminase_[Source:MGI_Symbol;Acc:MGI:1339962]	protein_coding
ENSMUSG00000001155	V$COUP_DR1_Q6	TGAACTTTGTCCC;	415;	13;	p;	163011	Ftcd	formiminotransferase_cyclodeaminase_[Source:MGI_Symbol;Acc:MGI:1339962]	protein_coding
ENSMUSG00000001155	V$DR1_Q3	GGGACAAAGTTCA;	415;	13;	n;	158791	Ftcd	formiminotransferase_cyclodeaminase_[Source:MGI_Symbol;Acc:MGI:1339962]	protein_coding
ENSMUSG00000001155	V$GAF_Q6	CATATTCCCAT;	11;	11;	p;	141601	Ftcd	formiminotransferase_cyclodeaminase_[Source:MGI_Symbol;Acc:MGI:1339962]	protein_coding
ENSMUSG00000001155	V$GZF1_01	TGCCCTTGTATA;	23;	12;	p;	985349	Ftcd	formiminotransferase_cyclodeaminase_[Source:MGI_Symbol;Acc:MGI:1339962]	protein_coding
ENSMUSG00000001155	V$HNF1_Q6_01	CCTGGTTAATAAGAAACTAAC;	539;	21;	p;	139978	Ftcd	formiminotransferase_cyclodeaminase_[Source:MGI_Symbol;Acc:MGI:1339962]	protein_coding
ENSMUSG00000001155	V$HNF1_Q6	TAGTTTCTTATTAACCAG;	540;	18;	n;	137404	Ftcd	formiminotransferase_cyclodeaminase_[Source:MGI_Symbol;Acc:MGI:1339962]	protein_coding
ENSMUSG00000001155	V$HNF4_01	AGAGGGACAAAGTTCAGGC;	412;	19;	n;	160078	Ftcd	formiminotransferase_cyclodeaminase_[Source:MGI_Symbol;Acc:MGI:1339962]	protein_coding
ENSMUSG00000001155	V$HNF4_01_B	AGGGACAAAGTTCAG;	414;	15;	n;	188613	Ftcd	formiminotransferase_cyclodeaminase_[Source:MGI_Symbol;Acc:MGI:1339962]	protein_coding
ENSMUSG00000001155	V$HNF4ALPHA_Q6	CTGAACTTTGTCC;	414;	13;	p;	155128	Ftcd	formiminotransferase_cyclodeaminase_[Source:MGI_Symbol;Acc:MGI:1339962]	protein_coding
ENSMUSG00000001155	V$HNF4_DR1_Q3	TGAACTTTGTCCC;	415;	13;	p;	173789	Ftcd	formiminotransferase_cyclodeaminase_[Source:MGI_Symbol;Acc:MGI:1339962]	protein_coding
ENSMUSG00000001155	V$HNF4_Q6_01	GGGACAAAGTTCAG;	414;	14;	n;	158355	Ftcd	formiminotransferase_cyclodeaminase_[Source:MGI_Symbol;Acc:MGI:1339962]	protein_coding
ENSMUSG00000001155	V$NERF_Q2	TCCCAGGAAGGGAGTGAG;	746;	18;	p;	16076	Ftcd	formiminotransferase_cyclodeaminase_[Source:MGI_Symbol;Acc:MGI:1339962]	protein_coding
ENSMUSG00000001155	V$OLF1_01	GCCTGGTCCTCAGGGAGGTGGG;	244;	22;	n;	142776	Ftcd	formiminotransferase_cyclodeaminase_[Source:MGI_Symbol;Acc:MGI:1339962]	protein_coding
ENSMUSG00000001155	V$P300_01	GAAGGGAGTGAGTT;	752;	14;	p;	11807	Ftcd	formiminotransferase_cyclodeaminase_[Source:MGI_Symbol;Acc:MGI:1339962]	protein_coding
ENSMUSG00000001155	V$PAX6_01	GGGCTTCACACATGGCTTCTC;	219;	21;	p;	130213	Ftcd	formiminotransferase_cyclodeaminase_[Source:MGI_Symbol;Acc:MGI:1339962]	protein_coding
ENSMUSG00000001155	V$PPAR_DR1_Q2	TGAACTTTGTCCC;	415;	13;	p;	157156	Ftcd	formiminotransferase_cyclodeaminase_[Source:MGI_Symbol;Acc:MGI:1339962]	protein_coding
ENSMUSG00000001155	V$PPARG_01	TAGAGGGACAAAGTTCAGGCT;	411;	21;	n;	109465	Ftcd	formiminotransferase_cyclodeaminase_[Source:MGI_Symbol;Acc:MGI:1339962]	protein_coding
ENSMUSG00000001155	V$PPARG_03	TAGAGGGACAAAGTTCA;	415;	17;	n;	164033	Ftcd	formiminotransferase_cyclodeaminase_[Source:MGI_Symbol;Acc:MGI:1339962]	protein_coding
ENSMUSG00000001155	V$RXRLXRB_01	GGGACAAAGTTCA;	415;	13;	n;	120217	Ftcd	formiminotransferase_cyclodeaminase_[Source:MGI_Symbol;Acc:MGI:1339962]	protein_coding
ENSMUSG00000001155	V$STAF_02	GGACCCCAGGAGGCCTAGAGG;	426;	21;	n;	140819	Ftcd	formiminotransferase_cyclodeaminase_[Source:MGI_Symbol;Acc:MGI:1339962]	protein_coding
ENSMUSG00000001155	V$STAT_01	TTCCCAGAA;	786;	9;	p;	136265	Ftcd	formiminotransferase_cyclodeaminase_[Source:MGI_Symbol;Acc:MGI:1339962]	protein_coding
ENSMUSG00000001155	V$STAT_Q6	GCCTGTTCTGGGA;	787;	13;	n;	133618	Ftcd	formiminotransferase_cyclodeaminase_[Source:MGI_Symbol;Acc:MGI:1339962]	protein_coding
ENSMUSG00000001155	V$TTF1_Q6	CTCTCAAGAGGC;	620;	12;	n;	117834	Ftcd	formiminotransferase_cyclodeaminase_[Source:MGI_Symbol;Acc:MGI:1339962]	protein_coding
ENSMUSG00000001155	V$UF1H3BETA_Q6	GGTGGGGGAGGAGA;	236;	14;	n;	168176	Ftcd	formiminotransferase_cyclodeaminase_[Source:MGI_Symbol;Acc:MGI:1339962]	protein_coding
ENSMUSG00000001334	V$AP2_Q3	GGCCGCGGGCTGGAGC;	628;	16;	p;	148248	Fndc5	fibronectin_type_III_domain_containing_5_[Source:MGI_Symbol;Acc:MGI:1917614]	protein_coding
ENSMUSG00000001334	V$AP2_Q6_01	CCCTCCCCAGGCC;	771;	13;	n;	145868	Fndc5	fibronectin_type_III_domain_containing_5_[Source:MGI_Symbol;Acc:MGI:1917614]	protein_coding
ENSMUSG00000001334	V$BEN_01	CAGCGGCC;	505;	8;	n;	990061	Fndc5	fibronectin_type_III_domain_containing_5_[Source:MGI_Symbol;Acc:MGI:1917614]	protein_coding
ENSMUSG00000001334	V$CRX_Q4	TTTTTAATCCCCT;	17;	13;	n;	123143	Fndc5	fibronectin_type_III_domain_containing_5_[Source:MGI_Symbol;Acc:MGI:1917614]	protein_coding
ENSMUSG00000001334	V$DOBOX5_01	CGAGGGGATTAAAAATA;	15;	17;	p;	15258	Fndc5	fibronectin_type_III_domain_containing_5_[Source:MGI_Symbol;Acc:MGI:1917614]	protein_coding
ENSMUSG00000001334	V$EGR_Q6	GCGGGGGCGGG;	443;	11;	n;	133263	Fndc5	fibronectin_type_III_domain_containing_5_[Source:MGI_Symbol;Acc:MGI:1917614]	protein_coding
ENSMUSG00000001334	V$ER_Q6_02	CAGGTCAGGGT;	287;	11;	p;	139419	Fndc5	fibronectin_type_III_domain_containing_5_[Source:MGI_Symbol;Acc:MGI:1917614]	protein_coding
ENSMUSG00000001334	V$GSC_01	TATTTTTAATCCCCTCG;	15;	17;	n;	140619	Fndc5	fibronectin_type_III_domain_containing_5_[Source:MGI_Symbol;Acc:MGI:1917614]	protein_coding
ENSMUSG00000001334	V$KROX_Q6	GGCGCCCCCGCTGC;	463;	14;	n;	148163	Fndc5	fibronectin_type_III_domain_containing_5_[Source:MGI_Symbol;Acc:MGI:1917614]	protein_coding
ENSMUSG00000001334	V$MEF2_02	GAGGGGATTAAAAATAGGCACA;	16;	22;	p;	139809	Fndc5	fibronectin_type_III_domain_containing_5_[Source:MGI_Symbol;Acc:MGI:1917614]	protein_coding
ENSMUSG00000001334	V$MEF2_05	GCCTATTTTTAA;	23;	12;	n;	157201	Fndc5	fibronectin_type_III_domain_containing_5_[Source:MGI_Symbol;Acc:MGI:1917614]	protein_coding
ENSMUSG00000001334	V$MZF1_02	TGGGGAGGGGGAC;	775;	13;	p;	138154	Fndc5	fibronectin_type_III_domain_containing_5_[Source:MGI_Symbol;Acc:MGI:1917614]	protein_coding
ENSMUSG00000001334	V$NRSE_B	ATCGGCTCCGCGGACAGCGAC;	565;	21;	n;	163656	Fndc5	fibronectin_type_III_domain_containing_5_[Source:MGI_Symbol;Acc:MGI:1917614]	protein_coding
ENSMUSG00000001334	V$NRSF_01	ATCGGCTCCGCGGACAGCGAC;	565;	21;	n;	129082	Fndc5	fibronectin_type_III_domain_containing_5_[Source:MGI_Symbol;Acc:MGI:1917614]	protein_coding
ENSMUSG00000001334	V$NRSF_Q4	TCGCTGTCCGCGGAGCCGA;	566;	19;	p;	158526	Fndc5	fibronectin_type_III_domain_containing_5_[Source:MGI_Symbol;Acc:MGI:1917614]	protein_coding
ENSMUSG00000001334	V$OBOX1_01	TCGAGGGGATTAAAAAT;	14;	17;	p;	162436	Fndc5	fibronectin_type_III_domain_containing_5_[Source:MGI_Symbol;Acc:MGI:1917614]	protein_coding
ENSMUSG00000001334	V$OBOX2_01	TCGAGGGGATTAAAAAT;	14;	17;	p;	181406	Fndc5	fibronectin_type_III_domain_containing_5_[Source:MGI_Symbol;Acc:MGI:1917614]	protein_coding
ENSMUSG00000001334	V$OBOX3_01	TCGAGGGGATTAAAAAT;	14;	17;	p;	165889	Fndc5	fibronectin_type_III_domain_containing_5_[Source:MGI_Symbol;Acc:MGI:1917614]	protein_coding
ENSMUSG00000001334	V$OBOX5_01	CGAGGGGATTAAAAATA;	15;	17;	p;	153887	Fndc5	fibronectin_type_III_domain_containing_5_[Source:MGI_Symbol;Acc:MGI:1917614]	protein_coding
ENSMUSG00000001334	V$OBOX5_02	CGAGGGGATTAAAAATA;	15;	17;	p;	152989	Fndc5	fibronectin_type_III_domain_containing_5_[Source:MGI_Symbol;Acc:MGI:1917614]	protein_coding
ENSMUSG00000001334	V$OTX1_01	CGAGGGGATTAAAAATA;	15;	17;	p;	161699	Fndc5	fibronectin_type_III_domain_containing_5_[Source:MGI_Symbol;Acc:MGI:1917614]	protein_coding
ENSMUSG00000001334	V$OTX2_01	CGAGGGGATTAAAAATA;	15;	17;	p;	152537	Fndc5	fibronectin_type_III_domain_containing_5_[Source:MGI_Symbol;Acc:MGI:1917614]	protein_coding
ENSMUSG00000001334	V$PITX1_01	TCGAGGGGATTAAAAAT;	14;	17;	p;	174495	Fndc5	fibronectin_type_III_domain_containing_5_[Source:MGI_Symbol;Acc:MGI:1917614]	protein_coding
ENSMUSG00000001334	V$PITX2_01	CGAGGGGATTAAAAATA;	15;	17;	p;	152462	Fndc5	fibronectin_type_III_domain_containing_5_[Source:MGI_Symbol;Acc:MGI:1917614]	protein_coding
ENSMUSG00000001334	V$REST_01	GGGAGTCGCTGTCCGCGGAGCC;	561;	22;	p;	13519	Fndc5	fibronectin_type_III_domain_containing_5_[Source:MGI_Symbol;Acc:MGI:1917614]	protein_coding
ENSMUSG00000001334	V$RNF96_01	GCCCGCGGCC;	628;	10;	n;	159671	Fndc5	fibronectin_type_III_domain_containing_5_[Source:MGI_Symbol;Acc:MGI:1917614]	protein_coding
ENSMUSG00000001334	V$SP1_01	GGGGCGGGGT;	441;	10;	n;	135984	Fndc5	fibronectin_type_III_domain_containing_5_[Source:MGI_Symbol;Acc:MGI:1917614]	protein_coding
ENSMUSG00000001334	V$SP1_02	GGGGCGGGGTG;	440;	11;	n;	163467	Fndc5	fibronectin_type_III_domain_containing_5_[Source:MGI_Symbol;Acc:MGI:1917614]	protein_coding
ENSMUSG00000001334	V$SP1_Q2_01	CCCCGCCCCC;	475;	10;	p;	158638	Fndc5	fibronectin_type_III_domain_containing_5_[Source:MGI_Symbol;Acc:MGI:1917614]	protein_coding
ENSMUSG00000001334	V$SP1_Q4_01	GGGGGGCGGGGCG;	473;	13;	n;	168901	Fndc5	fibronectin_type_III_domain_containing_5_[Source:MGI_Symbol;Acc:MGI:1917614]	protein_coding
ENSMUSG00000001334	V$SP1_Q6_01	GGGGCGGGGC;	474;	10;	n;	161448	Fndc5	fibronectin_type_III_domain_containing_5_[Source:MGI_Symbol;Acc:MGI:1917614]	protein_coding
ENSMUSG00000001334	V$SP1_Q6	GGGGGGCGGGGCG;	473;	13;	n;	179263	Fndc5	fibronectin_type_III_domain_containing_5_[Source:MGI_Symbol;Acc:MGI:1917614]	protein_coding
ENSMUSG00000001334	V$SP1SP3_Q4	CCGCCCCCGCC;	444;	11;	p;	153363	Fndc5	fibronectin_type_III_domain_containing_5_[Source:MGI_Symbol;Acc:MGI:1917614]	protein_coding
ENSMUSG00000001334	V$SP4_Q5	GCCCCGCCCCC;	474;	11;	p;	174814	Fndc5	fibronectin_type_III_domain_containing_5_[Source:MGI_Symbol;Acc:MGI:1917614]	protein_coding
ENSMUSG00000001334	V$SZF11_01	CCAGGGAGTCAGAGG;	77;	15;	p;	148532	Fndc5	fibronectin_type_III_domain_containing_5_[Source:MGI_Symbol;Acc:MGI:1917614]	protein_coding
ENSMUSG00000001334	V$TST1_01	GGGGATTAAAAATAG;	18;	15;	p;	128226	Fndc5	fibronectin_type_III_domain_containing_5_[Source:MGI_Symbol;Acc:MGI:1917614]	protein_coding
ENSMUSG00000001494	V$ALPHACP1_01	CAGCCAATAAG;	248;	11;	p;	144393	Sost	sclerostin_[Source:MGI_Symbol;Acc:MGI:1921749]	protein_coding
ENSMUSG00000001494	V$ALX4_01	CCTGAGAACAACC;	4;	13;	n;	147073	Sost	sclerostin_[Source:MGI_Symbol;Acc:MGI:1921749]	protein_coding
ENSMUSG00000001494	V$AML_Q6	CAGGCTGTGGTTTTC;	499;	15;	p;	153249	Sost	sclerostin_[Source:MGI_Symbol;Acc:MGI:1921749]	protein_coding
ENSMUSG00000001494	V$AP2ALPHA_02	AATGCCTGAGGGGCC;	556;	15;	n;	162502	Sost	sclerostin_[Source:MGI_Symbol;Acc:MGI:1921749]	protein_coding
ENSMUSG00000001494	V$FXR_Q3	CAAGCTCAGTAAAC;	369;	14;	p;	130309	Sost	sclerostin_[Source:MGI_Symbol;Acc:MGI:1921749]	protein_coding
ENSMUSG00000001494	V$MUSCLE_INI_B	CACCCCCCCCACCCCACCCCC;	308;	21;	n;	127446	Sost	sclerostin_[Source:MGI_Symbol;Acc:MGI:1921749]	protein_coding
ENSMUSG00000001494	V$NFY_01	GCCAGCCAATAAGGAC;	246;	16;	p;	141773	Sost	sclerostin_[Source:MGI_Symbol;Acc:MGI:1921749]	protein_coding
ENSMUSG00000001494	V$RREB1_01	CCCCAACCCCCCAA;	746;	14;	n;	167824	Sost	sclerostin_[Source:MGI_Symbol;Acc:MGI:1921749]	protein_coding
ENSMUSG00000001494	V$SF1_Q6_01	TGACCTTGG;	658;	9;	n;	13664	Sost	sclerostin_[Source:MGI_Symbol;Acc:MGI:1921749]	protein_coding
ENSMUSG00000001494	V$SP1_02	GGGGTGGGGGG;	314;	11;	p;	161771	Sost	sclerostin_[Source:MGI_Symbol;Acc:MGI:1921749]	protein_coding
ENSMUSG00000001494	V$SP1SP3_Q4	CCCCCCCCCCC;	431;	11;	n;	156275	Sost	sclerostin_[Source:MGI_Symbol;Acc:MGI:1921749]	protein_coding
ENSMUSG00000001494	V$SREBP1_Q5	CCCCCCACCCCACCC;	310;	15;	n;	133201	Sost	sclerostin_[Source:MGI_Symbol;Acc:MGI:1921749]	protein_coding
ENSMUSG00000001494	V$SREBP_Q6	CCCCCCACCCCACCC;	310;	15;	n;	129359	Sost	sclerostin_[Source:MGI_Symbol;Acc:MGI:1921749]	protein_coding
ENSMUSG00000001494	V$ZNF219_01	CTCCCCCCACCC;	710;	12;	p;	179969	Sost	sclerostin_[Source:MGI_Symbol;Acc:MGI:1921749]	protein_coding
ENSMUSG00000001506	V$ALPHACP1_01	CAGCCAATCAG;	523;	11;	n;	16.77	Col1a1	collagen,_type_I,_alpha_1_[Source:MGI_Symbol;Acc:MGI:88467]	protein_coding
ENSMUSG00000001506	V$BLIMP1_Q6	GAGGAGGGAAAGGA;	469;	14;	n;	163382	Col1a1	collagen,_type_I,_alpha_1_[Source:MGI_Symbol;Acc:MGI:88467]	protein_coding
ENSMUSG00000001506	V$CAAT_01	CCCAGCCAATCA;	524;	12;	n;	146323	Col1a1	collagen,_type_I,_alpha_1_[Source:MGI_Symbol;Acc:MGI:88467]	protein_coding
ENSMUSG00000001506	V$HOX13_01	GGACCTTTTCCCAATTATTCCTGACACTGA;	227;	30;	p;	146701	Col1a1	collagen,_type_I,_alpha_1_[Source:MGI_Symbol;Acc:MGI:88467]	protein_coding
ENSMUSG00000001506	V$NFY_01	CCCAGCCAATCAGAAC;	520;	16;	n;	173055	Col1a1	collagen,_type_I,_alpha_1_[Source:MGI_Symbol;Acc:MGI:88467]	protein_coding
ENSMUSG00000001506	V$NFY_C	TCTGATTGGCTGGG;	522;	14;	p;	141013	Col1a1	collagen,_type_I,_alpha_1_[Source:MGI_Symbol;Acc:MGI:88467]	protein_coding
ENSMUSG00000001506	V$NFY_Q6_01	CCCCAGCCAATCA;	524;	13;	n;	145988	Col1a1	collagen,_type_I,_alpha_1_[Source:MGI_Symbol;Acc:MGI:88467]	protein_coding
ENSMUSG00000001506	V$NFY_Q6	CAGCCAATCAG;	523;	11;	n;	12925	Col1a1	collagen,_type_I,_alpha_1_[Source:MGI_Symbol;Acc:MGI:88467]	protein_coding
ENSMUSG00000001506	V$S8_01	TTTTCCCAATTATTCC;	232;	16;	p;	132885	Col1a1	collagen,_type_I,_alpha_1_[Source:MGI_Symbol;Acc:MGI:88467]	protein_coding
ENSMUSG00000001506	V$SP1_02	GGGGTGGGGGG;	699;	11;	n;	161771	Col1a1	collagen,_type_I,_alpha_1_[Source:MGI_Symbol;Acc:MGI:88467]	protein_coding
ENSMUSG00000001506	V$SREBP1_Q5	CCCCCCACCCCAGCC;	699;	15;	p;	12953	Col1a1	collagen,_type_I,_alpha_1_[Source:MGI_Symbol;Acc:MGI:88467]	protein_coding
ENSMUSG00000001506	V$SREBP_Q6	CCCCCCACCCCAGCC;	699;	15;	p;	129361	Col1a1	collagen,_type_I,_alpha_1_[Source:MGI_Symbol;Acc:MGI:88467]	protein_coding
ENSMUSG00000001506	V$TATA_01	GTATAAAAGGGGCCC;	598;	15;	p;	15089	Col1a1	collagen,_type_I,_alpha_1_[Source:MGI_Symbol;Acc:MGI:88467]	protein_coding
ENSMUSG00000001506	V$TFIIA_Q6	TATAAAAGGGGC;	599;	12;	p;	137931	Col1a1	collagen,_type_I,_alpha_1_[Source:MGI_Symbol;Acc:MGI:88467]	protein_coding
ENSMUSG00000001663	V$ATF1_Q6	CTTTGAAGACA;	400;	11;	n;	129801	Gstt1	glutathione_S-transferase,_theta_1_[Source:MGI_Symbol;Acc:MGI:107379]	protein_coding
ENSMUSG00000001663	V$BEN_02	CTGCGACA;	76;	8;	p;	130232	Gstt1	glutathione_S-transferase,_theta_1_[Source:MGI_Symbol;Acc:MGI:107379]	protein_coding
ENSMUSG00000001663	V$E2F1_Q3_01	ATGGCGCGACAGGGCT;	62;	16;	p;	141942	Gstt1	glutathione_S-transferase,_theta_1_[Source:MGI_Symbol;Acc:MGI:107379]	protein_coding
ENSMUSG00000001663	V$HNF4_Q6	AAAGTCCAG;	157;	9;	p;	116531	Gstt1	glutathione_S-transferase,_theta_1_[Source:MGI_Symbol;Acc:MGI:107379]	protein_coding
ENSMUSG00000001663	V$HSF_Q6	TTCCCGCAGTTTC;	723;	13;	p;	175993	Gstt1	glutathione_S-transferase,_theta_1_[Source:MGI_Symbol;Acc:MGI:107379]	protein_coding
ENSMUSG00000001663	V$IK2_01	GATTGGGAATTC;	440;	12;	n;	124436	Gstt1	glutathione_S-transferase,_theta_1_[Source:MGI_Symbol;Acc:MGI:107379]	protein_coding
ENSMUSG00000001663	V$IK3_01	GATTGGGAATTCT;	439;	13;	n;	141029	Gstt1	glutathione_S-transferase,_theta_1_[Source:MGI_Symbol;Acc:MGI:107379]	protein_coding
ENSMUSG00000001663	V$IPF1_Q4_01	TGTACCATTAGTCCC;	699;	15;	p;	131397	Gstt1	glutathione_S-transferase,_theta_1_[Source:MGI_Symbol;Acc:MGI:107379]	protein_coding
ENSMUSG00000001663	V$LEF1TCF1_Q4	CCTTTGATGTC;	552;	11;	p;	150884	Gstt1	glutathione_S-transferase,_theta_1_[Source:MGI_Symbol;Acc:MGI:107379]	protein_coding
ENSMUSG00000001663	V$MTF1_01	GTGGGTATACCTTTGAAGAC;	401;	20;	n;	145603	Gstt1	glutathione_S-transferase,_theta_1_[Source:MGI_Symbol;Acc:MGI:107379]	protein_coding
ENSMUSG00000001663	V$NFKB_Q6	GTGGGAAGTTCCTT;	766;	14;	p;	144421	Gstt1	glutathione_S-transferase,_theta_1_[Source:MGI_Symbol;Acc:MGI:107379]	protein_coding
ENSMUSG00000001663	V$P50RELAP65_Q5_01	GGAACTTCCCAC;	766;	12;	n;	139761	Gstt1	glutathione_S-transferase,_theta_1_[Source:MGI_Symbol;Acc:MGI:107379]	protein_coding
ENSMUSG00000001663	V$RUSH1A_02	AACCTTATAA;	751;	10;	n;	935535	Gstt1	glutathione_S-transferase,_theta_1_[Source:MGI_Symbol;Acc:MGI:107379]	protein_coding
ENSMUSG00000001663	V$TBX5_01	GGAGGTGTTAGA;	341;	12;	p;	138238	Gstt1	glutathione_S-transferase,_theta_1_[Source:MGI_Symbol;Acc:MGI:107379]	protein_coding
ENSMUSG00000001986	V$AP4_Q6_01	GCCAGCTGC;	66;	9;	n;	123284	Gria3	glutamate_receptor,_ionotropic,_AMPA3_(alpha_3)_[Source:MGI_Symbol;Acc:MGI:95810]	protein_coding
ENSMUSG00000001986	V$AREB6_04	CTGTTTCTG;	758;	9;	p;	112055	Gria3	glutamate_receptor,_ionotropic,_AMPA3_(alpha_3)_[Source:MGI_Symbol;Acc:MGI:95810]	protein_coding
ENSMUSG00000001986	V$ARP1_01	TGAGCCTTTGAGGCTT;	581;	16;	p;	140865	Gria3	glutamate_receptor,_ionotropic,_AMPA3_(alpha_3)_[Source:MGI_Symbol;Acc:MGI:95810]	protein_coding
ENSMUSG00000001986	V$ATF6_01	TGACGTGG;	513;	8;	n;	153007	Gria3	glutamate_receptor,_ionotropic,_AMPA3_(alpha_3)_[Source:MGI_Symbol;Acc:MGI:95810]	protein_coding
ENSMUSG00000001986	V$CDP_02	GATATTGATCAAAGT;	526;	15;	n;	122304	Gria3	glutamate_receptor,_ionotropic,_AMPA3_(alpha_3)_[Source:MGI_Symbol;Acc:MGI:95810]	protein_coding
ENSMUSG00000001986	V$CLOX_01	GATATTGATCAAAGT;	526;	15;	n;	122351	Gria3	glutamate_receptor,_ionotropic,_AMPA3_(alpha_3)_[Source:MGI_Symbol;Acc:MGI:95810]	protein_coding
ENSMUSG00000001986	V$ESE1_Q3	AGTTTCCTGT;	360;	10;	n;	14106	Gria3	glutamate_receptor,_ionotropic,_AMPA3_(alpha_3)_[Source:MGI_Symbol;Acc:MGI:95810]	protein_coding
ENSMUSG00000001986	V$GCM_Q2	CCCACCCGCATT;	137;	12;	n;	149813	Gria3	glutamate_receptor,_ionotropic,_AMPA3_(alpha_3)_[Source:MGI_Symbol;Acc:MGI:95810]	protein_coding
ENSMUSG00000001986	V$HOXA11_01	CAAAATCGTAAAAAAA;	718;	16;	n;	151353	Gria3	glutamate_receptor,_ionotropic,_AMPA3_(alpha_3)_[Source:MGI_Symbol;Acc:MGI:95810]	protein_coding
ENSMUSG00000001986	V$HOXC11_01	CAAAATCGTAAAAAAA;	718;	16;	n;	153562	Gria3	glutamate_receptor,_ionotropic,_AMPA3_(alpha_3)_[Source:MGI_Symbol;Acc:MGI:95810]	protein_coding
ENSMUSG00000001986	V$HOXC12_01	CAAAATCGTAAAAAAAC;	717;	17;	n;	143123	Gria3	glutamate_receptor,_ionotropic,_AMPA3_(alpha_3)_[Source:MGI_Symbol;Acc:MGI:95810]	protein_coding
ENSMUSG00000001986	V$HOXD11_01	CAAAATCGTAAAAAAAC;	717;	17;	n;	150427	Gria3	glutamate_receptor,_ionotropic,_AMPA3_(alpha_3)_[Source:MGI_Symbol;Acc:MGI:95810]	protein_coding
ENSMUSG00000001986	V$HOXD12_01	CAAAATCGTAAAAAAAC;	717;	17;	n;	145177	Gria3	glutamate_receptor,_ionotropic,_AMPA3_(alpha_3)_[Source:MGI_Symbol;Acc:MGI:95810]	protein_coding
ENSMUSG00000001986	V$HTF_01	CTTTAATTCCACGTCAGATCAACT;	505;	24;	p;	147136	Gria3	glutamate_receptor,_ionotropic,_AMPA3_(alpha_3)_[Source:MGI_Symbol;Acc:MGI:95810]	protein_coding
ENSMUSG00000001986	V$MAF_Q6_01	TGCTGAGGCAG;	79;	11;	n;	132175	Gria3	glutamate_receptor,_ionotropic,_AMPA3_(alpha_3)_[Source:MGI_Symbol;Acc:MGI:95810]	protein_coding
ENSMUSG00000001986	V$NANOG_02	GTAAAAAAACAAAACAAAAC;	707;	20;	n;	141741	Gria3	glutamate_receptor,_ionotropic,_AMPA3_(alpha_3)_[Source:MGI_Symbol;Acc:MGI:95810]	protein_coding
ENSMUSG00000001986	V$PAX4_03	AACCCCCACCCG;	141;	12;	n;	12563	Gria3	glutamate_receptor,_ionotropic,_AMPA3_(alpha_3)_[Source:MGI_Symbol;Acc:MGI:95810]	protein_coding
ENSMUSG00000001986	V$PAX5_02	TTCACAAAGACTCAAGAGTAACCACTAA;	265;	28;	p;	13302	Gria3	glutamate_receptor,_ionotropic,_AMPA3_(alpha_3)_[Source:MGI_Symbol;Acc:MGI:95810]	protein_coding
ENSMUSG00000001986	V$PAX6_Q2	CTGACGTGGAATTA;	508;	14;	n;	163602	Gria3	glutamate_receptor,_ionotropic,_AMPA3_(alpha_3)_[Source:MGI_Symbol;Acc:MGI:95810]	protein_coding
ENSMUSG00000001986	V$RHOX11_01	TCTCTGCTGTAATAGCT;	174;	17;	p;	136453	Gria3	glutamate_receptor,_ionotropic,_AMPA3_(alpha_3)_[Source:MGI_Symbol;Acc:MGI:95810]	protein_coding
ENSMUSG00000001986	V$RHOX11_02	TCTCTGCTGTAATAGCT;	174;	17;	p;	136289	Gria3	glutamate_receptor,_ionotropic,_AMPA3_(alpha_3)_[Source:MGI_Symbol;Acc:MGI:95810]	protein_coding
ENSMUSG00000001986	V$STAT3STAT3_Q3	GTGATGGGAACTGC;	238;	14;	p;	154403	Gria3	glutamate_receptor,_ionotropic,_AMPA3_(alpha_3)_[Source:MGI_Symbol;Acc:MGI:95810]	protein_coding
ENSMUSG00000001986	V$XBP1_01	GATCTGACGTGGAATTA;	508;	17;	n;	122815	Gria3	glutamate_receptor,_ionotropic,_AMPA3_(alpha_3)_[Source:MGI_Symbol;Acc:MGI:95810]	protein_coding
ENSMUSG00000002012	V$AP2_Q6_01	CGCCCCGCCGGCC;	185;	13;	p;	136208	Pnck	pregnancy_upregulated_non-ubiquitously_expressed_CaM_kinase_[Source:MGI_Symbol;Acc:MGI:1347357]	protein_coding
ENSMUSG00000002012	V$CNOT3_01	GGCCGCGCGC;	209;	10;	n;	14611	Pnck	pregnancy_upregulated_non-ubiquitously_expressed_CaM_kinase_[Source:MGI_Symbol;Acc:MGI:1347357]	protein_coding
ENSMUSG00000002012	V$E12_Q6	GGCAGGTGCAG;	755;	11;	n;	138104	Pnck	pregnancy_upregulated_non-ubiquitously_expressed_CaM_kinase_[Source:MGI_Symbol;Acc:MGI:1347357]	protein_coding
ENSMUSG00000002012	V$E2A_Q2	GCACCTGCCCCCTA;	757;	14;	p;	138005	Pnck	pregnancy_upregulated_non-ubiquitously_expressed_CaM_kinase_[Source:MGI_Symbol;Acc:MGI:1347357]	protein_coding
ENSMUSG00000002012	V$EGR_Q6	GCGGGGGCGGG;	49;	11;	n;	133263	Pnck	pregnancy_upregulated_non-ubiquitously_expressed_CaM_kinase_[Source:MGI_Symbol;Acc:MGI:1347357]	protein_coding
ENSMUSG00000002012	V$GC_01	AGGGGGCGGGGCCG;	193;	14;	n;	179224	Pnck	pregnancy_upregulated_non-ubiquitously_expressed_CaM_kinase_[Source:MGI_Symbol;Acc:MGI:1347357]	protein_coding
ENSMUSG00000002012	V$HMX1_01	CAAGTGAGTG;	365;	10;	p;	131855	Pnck	pregnancy_upregulated_non-ubiquitously_expressed_CaM_kinase_[Source:MGI_Symbol;Acc:MGI:1347357]	protein_coding
ENSMUSG00000002012	V$KROX_Q6	CCTGCCCCCCCCCC;	592;	14;	p;	154103	Pnck	pregnancy_upregulated_non-ubiquitously_expressed_CaM_kinase_[Source:MGI_Symbol;Acc:MGI:1347357]	protein_coding
ENSMUSG00000002012	V$LMO2COM_01	GGGCAGGTGCAG;	755;	12;	n;	139955	Pnck	pregnancy_upregulated_non-ubiquitously_expressed_CaM_kinase_[Source:MGI_Symbol;Acc:MGI:1347357]	protein_coding
ENSMUSG00000002012	V$MAZR_01	GGGGGGGGGGCAG;	593;	13;	n;	164596	Pnck	pregnancy_upregulated_non-ubiquitously_expressed_CaM_kinase_[Source:MGI_Symbol;Acc:MGI:1347357]	protein_coding
ENSMUSG00000002012	V$MYF_01	CAGCAGCTGCAG;	101;	12;	n;	171057	Pnck	pregnancy_upregulated_non-ubiquitously_expressed_CaM_kinase_[Source:MGI_Symbol;Acc:MGI:1347357]	protein_coding
ENSMUSG00000002012	V$MYOD_Q6_01	AGGGGGCAGGTGCAGAGG;	752;	18;	n;	149234	Pnck	pregnancy_upregulated_non-ubiquitously_expressed_CaM_kinase_[Source:MGI_Symbol;Acc:MGI:1347357]	protein_coding
ENSMUSG00000002012	V$MZF1_02	GGACTAGGGGCAA;	68;	13;	n;	132063	Pnck	pregnancy_upregulated_non-ubiquitously_expressed_CaM_kinase_[Source:MGI_Symbol;Acc:MGI:1347357]	protein_coding
ENSMUSG00000002012	V$NRSE_B	CGCAGCACTGCAGAGAGCCTT;	258;	21;	p;	135301	Pnck	pregnancy_upregulated_non-ubiquitously_expressed_CaM_kinase_[Source:MGI_Symbol;Acc:MGI:1347357]	protein_coding
ENSMUSG00000002012	V$NRSF_01	CGCAGCACTGCAGAGAGCCTT;	258;	21;	p;	116894	Pnck	pregnancy_upregulated_non-ubiquitously_expressed_CaM_kinase_[Source:MGI_Symbol;Acc:MGI:1347357]	protein_coding
ENSMUSG00000002012	V$OBOX6_01	ACAAACAGATTATCC;	466;	15;	p;	138376	Pnck	pregnancy_upregulated_non-ubiquitously_expressed_CaM_kinase_[Source:MGI_Symbol;Acc:MGI:1347357]	protein_coding
ENSMUSG00000002012	V$SP1_Q2_01	CCCCGCCCCC;	196;	10;	p;	158638	Pnck	pregnancy_upregulated_non-ubiquitously_expressed_CaM_kinase_[Source:MGI_Symbol;Acc:MGI:1347357]	protein_coding
ENSMUSG00000002012	V$SP1_Q4_01	AGGGGGCGGGGCC;	194;	13;	n;	177942	Pnck	pregnancy_upregulated_non-ubiquitously_expressed_CaM_kinase_[Source:MGI_Symbol;Acc:MGI:1347357]	protein_coding
ENSMUSG00000002012	V$SP1_Q6_01	GGGGCGGGGC;	195;	10;	n;	161448	Pnck	pregnancy_upregulated_non-ubiquitously_expressed_CaM_kinase_[Source:MGI_Symbol;Acc:MGI:1347357]	protein_coding
ENSMUSG00000002012	V$SP1_Q6	AGGGGGCGGGGCC;	194;	13;	n;	180973	Pnck	pregnancy_upregulated_non-ubiquitously_expressed_CaM_kinase_[Source:MGI_Symbol;Acc:MGI:1347357]	protein_coding
ENSMUSG00000002012	V$SP1SP3_Q4	CCCCCCCCCCC;	598;	11;	p;	156275	Pnck	pregnancy_upregulated_non-ubiquitously_expressed_CaM_kinase_[Source:MGI_Symbol;Acc:MGI:1347357]	protein_coding
ENSMUSG00000002012	V$SP4_Q5	GCCCCGCCCCC;	195;	11;	p;	174814	Pnck	pregnancy_upregulated_non-ubiquitously_expressed_CaM_kinase_[Source:MGI_Symbol;Acc:MGI:1347357]	protein_coding
ENSMUSG00000002012	V$ZNF219_01	TGCCCCCCCCCC;	594;	12;	p;	157202	Pnck	pregnancy_upregulated_non-ubiquitously_expressed_CaM_kinase_[Source:MGI_Symbol;Acc:MGI:1347357]	protein_coding
ENSMUSG00000002111	V$BEN_01	CAGCGGCC;	117;	8;	n;	990061	Sfpi1	SFFV_proviral_integration_1_[Source:MGI_Symbol;Acc:MGI:98282]	protein_coding
ENSMUSG00000002111	V$KROX_Q6	CCCACCCCCACCCC;	759;	14;	n;	167954	Sfpi1	SFFV_proviral_integration_1_[Source:MGI_Symbol;Acc:MGI:98282]	protein_coding
ENSMUSG00000002111	V$PAX4_03	CACCCCCACCCC;	759;	12;	n;	120255	Sfpi1	SFFV_proviral_integration_1_[Source:MGI_Symbol;Acc:MGI:98282]	protein_coding
ENSMUSG00000002111	V$PU1_01	CAAAGGGGGAAGTCGAA;	564;	17;	n;	152002	Sfpi1	SFFV_proviral_integration_1_[Source:MGI_Symbol;Acc:MGI:98282]	protein_coding
ENSMUSG00000002111	V$PU1_Q4	TGCTTCGACTTCCCCCTTT;	561;	19;	p;	157209	Sfpi1	SFFV_proviral_integration_1_[Source:MGI_Symbol;Acc:MGI:98282]	protein_coding
ENSMUSG00000002111	V$RELBP52_01	GGGGATTTCT;	322;	10;	p;	141441	Sfpi1	SFFV_proviral_integration_1_[Source:MGI_Symbol;Acc:MGI:98282]	protein_coding
ENSMUSG00000002111	V$SIX4_01	AGGACTGACACCCAGCT;	304;	17;	p;	145592	Sfpi1	SFFV_proviral_integration_1_[Source:MGI_Symbol;Acc:MGI:98282]	protein_coding
ENSMUSG00000002111	V$UF1H3BETA_Q6	GGTGGGGGTGGGCC;	761;	14;	p;	175782	Sfpi1	SFFV_proviral_integration_1_[Source:MGI_Symbol;Acc:MGI:98282]	protein_coding
ENSMUSG00000002111	V$ZNF219_01	CACCCCCACCCC;	759;	12;	n;	162619	Sfpi1	SFFV_proviral_integration_1_[Source:MGI_Symbol;Acc:MGI:98282]	protein_coding
ENSMUSG00000002289	V$AIRE_02	CTTTATAAAGCGGGTGTGGGAGTGG;	189;	25;	p;	102576	Angptl4	angiopoietin-like_4_[Source:MGI_Symbol;Acc:MGI:1888999]	protein_coding
ENSMUSG00000002289	V$AP2ALPHA_01	GCCCGGGGG;	236;	9;	p;	109301	Angptl4	angiopoietin-like_4_[Source:MGI_Symbol;Acc:MGI:1888999]	protein_coding
ENSMUSG00000002289	V$AP2GAMMA_01	GCCCGGGGG;	236;	9;	p;	11997	Angptl4	angiopoietin-like_4_[Source:MGI_Symbol;Acc:MGI:1888999]	protein_coding
ENSMUSG00000002289	V$AP2_Q6_01	CCGCCCCCGGGCC;	235;	13;	n;	144337	Angptl4	angiopoietin-like_4_[Source:MGI_Symbol;Acc:MGI:1888999]	protein_coding
ENSMUSG00000002289	V$AP2_Q6	CGCCCCCGGGCC;	235;	12;	n;	131745	Angptl4	angiopoietin-like_4_[Source:MGI_Symbol;Acc:MGI:1888999]	protein_coding
ENSMUSG00000002289	V$CREL_01	GGGAATTTCC;	444;	10;	n;	135975	Angptl4	angiopoietin-like_4_[Source:MGI_Symbol;Acc:MGI:1888999]	protein_coding
ENSMUSG00000002289	V$DEAF1_01	CTAGGGCTGGGAATTTCCGGCCTTA;	437;	25;	n;	128763	Angptl4	angiopoietin-like_4_[Source:MGI_Symbol;Acc:MGI:1888999]	protein_coding
ENSMUSG00000002289	V$EGR_Q6	GTGGGGGCAGG;	727;	11;	n;	140676	Angptl4	angiopoietin-like_4_[Source:MGI_Symbol;Acc:MGI:1888999]	protein_coding
ENSMUSG00000002289	V$IPF1_02	ACCTAATAAG;	393;	10;	p;	134906	Angptl4	angiopoietin-like_4_[Source:MGI_Symbol;Acc:MGI:1888999]	protein_coding
ENSMUSG00000002289	V$KROX_Q6	TCCGCCCCCGGGCC;	235;	14;	n;	141129	Angptl4	angiopoietin-like_4_[Source:MGI_Symbol;Acc:MGI:1888999]	protein_coding
ENSMUSG00000002289	V$MYF_01	CAGCAGCTGGAG;	79;	12;	p;	16392	Angptl4	angiopoietin-like_4_[Source:MGI_Symbol;Acc:MGI:1888999]	protein_coding
ENSMUSG00000002289	V$NFKAPPAB_01	GGGAATTTCC;	444;	10;	n;	162944	Angptl4	angiopoietin-like_4_[Source:MGI_Symbol;Acc:MGI:1888999]	protein_coding
ENSMUSG00000002289	V$NFKAPPAB65_01	GGGAATTTCC;	444;	10;	n;	166289	Angptl4	angiopoietin-like_4_[Source:MGI_Symbol;Acc:MGI:1888999]	protein_coding
ENSMUSG00000002289	V$NFKB_Q6_01	AGGCCGGAAATTCCCA;	439;	16;	p;	141662	Angptl4	angiopoietin-like_4_[Source:MGI_Symbol;Acc:MGI:1888999]	protein_coding
ENSMUSG00000002289	V$NFKB_Q6	CTGGGAATTTCCGG;	442;	14;	n;	143492	Angptl4	angiopoietin-like_4_[Source:MGI_Symbol;Acc:MGI:1888999]	protein_coding
ENSMUSG00000002289	V$RBPJK_01	AGCGTGGGAGC;	760;	11;	n;	134138	Angptl4	angiopoietin-like_4_[Source:MGI_Symbol;Acc:MGI:1888999]	protein_coding
ENSMUSG00000002289	V$RELBP52_01	GGGAATTTCC;	444;	10;	n;	145057	Angptl4	angiopoietin-like_4_[Source:MGI_Symbol;Acc:MGI:1888999]	protein_coding
ENSMUSG00000002289	V$SP1_Q6	CGGGGGCGGAGCG;	239;	13;	p;	153325	Angptl4	angiopoietin-like_4_[Source:MGI_Symbol;Acc:MGI:1888999]	protein_coding
ENSMUSG00000002289	V$TAL1_Q6	TCCAGCTGCT;	80;	10;	n;	139952	Angptl4	angiopoietin-like_4_[Source:MGI_Symbol;Acc:MGI:1888999]	protein_coding
ENSMUSG00000003355	V$AHRARNT_01	TCCTGGTCGCGTGCAC;	133;	16;	n;	131178	Fkbp11	FK506_binding_protein_11_[Source:MGI_Symbol;Acc:MGI:1913370]	protein_coding
ENSMUSG00000003355	V$E12_Q6	GGCAGGTGTCC;	571;	11;	p;	142018	Fkbp11	FK506_binding_protein_11_[Source:MGI_Symbol;Acc:MGI:1913370]	protein_coding
ENSMUSG00000003355	V$E2A_Q2	ACACCTGCCTCTGG;	566;	14;	n;	144893	Fkbp11	FK506_binding_protein_11_[Source:MGI_Symbol;Acc:MGI:1913370]	protein_coding
ENSMUSG00000003355	V$E2F1_01	CGTTTCCT;	734;	8;	p;	11074	Fkbp11	FK506_binding_protein_11_[Source:MGI_Symbol;Acc:MGI:1913370]	protein_coding
ENSMUSG00000003355	V$E2F6_01	CGTTTCCT;	734;	8;	p;	12065	Fkbp11	FK506_binding_protein_11_[Source:MGI_Symbol;Acc:MGI:1913370]	protein_coding
ENSMUSG00000003355	V$GATA3_03	ACAGATCTTA;	541;	10;	n;	131439	Fkbp11	FK506_binding_protein_11_[Source:MGI_Symbol;Acc:MGI:1913370]	protein_coding
ENSMUSG00000003355	V$HMX1_01	CAAGTGTGTG;	434;	10;	n;	131854	Fkbp11	FK506_binding_protein_11_[Source:MGI_Symbol;Acc:MGI:1913370]	protein_coding
ENSMUSG00000003355	V$HOXB6_01	TATTTGCCATTACCAA;	363;	16;	p;	129334	Fkbp11	FK506_binding_protein_11_[Source:MGI_Symbol;Acc:MGI:1913370]	protein_coding
ENSMUSG00000003355	V$MYOD_Q6_01	CAGAGGCAGGTGTCCAAG;	567;	18;	p;	148626	Fkbp11	FK506_binding_protein_11_[Source:MGI_Symbol;Acc:MGI:1913370]	protein_coding
ENSMUSG00000003355	V$NRSF_01	AACAGCAGCACGGACACCAGT;	768;	21;	p;	140989	Fkbp11	FK506_binding_protein_11_[Source:MGI_Symbol;Acc:MGI:1913370]	protein_coding
ENSMUSG00000003355	V$NRSF_Q4	CTGGTGTCCGTGCTGCTGT;	769;	19;	n;	194933	Fkbp11	FK506_binding_protein_11_[Source:MGI_Symbol;Acc:MGI:1913370]	protein_coding
ENSMUSG00000003355	V$PAX4_01	CGTCGTCATGGGTCAGAAAGA;	321;	21;	n;	128121	Fkbp11	FK506_binding_protein_11_[Source:MGI_Symbol;Acc:MGI:1913370]	protein_coding
ENSMUSG00000003355	V$RFX1_02	AGGTTAACATGGCAACTG;	474;	18;	p;	14288	Fkbp11	FK506_binding_protein_11_[Source:MGI_Symbol;Acc:MGI:1913370]	protein_coding
ENSMUSG00000003355	V$RFX_Q6	CAGTTGCCA;	483;	9;	n;	110894	Fkbp11	FK506_binding_protein_11_[Source:MGI_Symbol;Acc:MGI:1913370]	protein_coding
ENSMUSG00000003355	V$RORA_Q4	TAGATGGGTCA;	306;	11;	n;	143655	Fkbp11	FK506_binding_protein_11_[Source:MGI_Symbol;Acc:MGI:1913370]	protein_coding
ENSMUSG00000003355	V$SREBP1_Q5	TCCCTCACTCCAGGC;	154;	15;	p;	126287	Fkbp11	FK506_binding_protein_11_[Source:MGI_Symbol;Acc:MGI:1913370]	protein_coding
ENSMUSG00000004266	V$CACCCBINDINGFACTOR_Q6	GAGACCTAGGGTGTGG;	532;	16;	n;	143265	Ptpn6	protein_tyrosine_phosphatase,_non-receptor_type_6_[Source:MGI_Symbol;Acc:MGI:96055]	protein_coding
ENSMUSG00000004266	V$E2F6_01	CGTTTCTT;	103;	8;	p;	118269	Ptpn6	protein_tyrosine_phosphatase,_non-receptor_type_6_[Source:MGI_Symbol;Acc:MGI:96055]	protein_coding
ENSMUSG00000004266	V$E47_01	ACAGCAGGTGGCTCC;	308;	15;	n;	158199	Ptpn6	protein_tyrosine_phosphatase,_non-receptor_type_6_[Source:MGI_Symbol;Acc:MGI:96055]	protein_coding
ENSMUSG00000004266	V$GC_01	GTGGGGCGGGGCTG;	196;	14;	p;	155889	Ptpn6	protein_tyrosine_phosphatase,_non-receptor_type_6_[Source:MGI_Symbol;Acc:MGI:96055]	protein_coding
ENSMUSG00000004266	V$KROX_Q6	CCCGCCCCCGTCGC;	34;	14;	n;	16.99	Ptpn6	protein_tyrosine_phosphatase,_non-receptor_type_6_[Source:MGI_Symbol;Acc:MGI:96055]	protein_coding
ENSMUSG00000004266	V$MAF_Q6	GAGGAGGAAGTGGCCA;	110;	16;	n;	149632	Ptpn6	protein_tyrosine_phosphatase,_non-receptor_type_6_[Source:MGI_Symbol;Acc:MGI:96055]	protein_coding
ENSMUSG00000004266	V$MIF1_01	TCGTTTCTTGGCCACTTC;	102;	18;	p;	132496	Ptpn6	protein_tyrosine_phosphatase,_non-receptor_type_6_[Source:MGI_Symbol;Acc:MGI:96055]	protein_coding
ENSMUSG00000004266	V$NFY_Q6_01	GCGGGGCCAATCG;	43;	13;	p;	131412	Ptpn6	protein_tyrosine_phosphatase,_non-receptor_type_6_[Source:MGI_Symbol;Acc:MGI:96055]	protein_coding
ENSMUSG00000004266	V$OCT1_03	GGGGTAATCAGGA;	633;	13;	p;	108519	Ptpn6	protein_tyrosine_phosphatase,_non-receptor_type_6_[Source:MGI_Symbol;Acc:MGI:96055]	protein_coding
ENSMUSG00000004266	V$OLF1_01	CCAAATTCCCCAGAGGACTGCA;	235;	22;	p;	16089	Ptpn6	protein_tyrosine_phosphatase,_non-receptor_type_6_[Source:MGI_Symbol;Acc:MGI:96055]	protein_coding
ENSMUSG00000004266	V$SP1_Q2_01	CCCCGCCCCC;	39;	10;	n;	158638	Ptpn6	protein_tyrosine_phosphatase,_non-receptor_type_6_[Source:MGI_Symbol;Acc:MGI:96055]	protein_coding
ENSMUSG00000004266	V$SP1_Q4_01	CGGGGGCGGGGCC;	38;	13;	p;	170575	Ptpn6	protein_tyrosine_phosphatase,_non-receptor_type_6_[Source:MGI_Symbol;Acc:MGI:96055]	protein_coding
ENSMUSG00000004266	V$SP1_Q6_01	GGGGCGGGGC;	198;	10;	p;	161448	Ptpn6	protein_tyrosine_phosphatase,_non-receptor_type_6_[Source:MGI_Symbol;Acc:MGI:96055]	protein_coding
ENSMUSG00000004266	V$SP1_Q6	CGGGGGCGGGGCC;	38;	13;	p;	175154	Ptpn6	protein_tyrosine_phosphatase,_non-receptor_type_6_[Source:MGI_Symbol;Acc:MGI:96055]	protein_coding
ENSMUSG00000004266	V$SP4_Q5	GCCCCGCCCCC;	39;	11;	n;	174814	Ptpn6	protein_tyrosine_phosphatase,_non-receptor_type_6_[Source:MGI_Symbol;Acc:MGI:96055]	protein_coding
ENSMUSG00000004266	V$TEL2_Q6	TTACTTCCTG;	377;	10;	n;	162156	Ptpn6	protein_tyrosine_phosphatase,_non-receptor_type_6_[Source:MGI_Symbol;Acc:MGI:96055]	protein_coding
ENSMUSG00000004267	V$AP1_Q2_01	TGACTCATCGGG;	139;	12;	n;	128131	Eno2	enolase_2,_gamma_neuronal_[Source:MGI_Symbol;Acc:MGI:95394]	protein_coding
ENSMUSG00000004267	V$APOLYA_B	AAAAAATGCCTTTTT;	399;	15;	p;	152529	Eno2	enolase_2,_gamma_neuronal_[Source:MGI_Symbol;Acc:MGI:95394]	protein_coding
ENSMUSG00000004267	V$BACH1_01	CCGATGAGTCAAGAG;	140;	15;	p;	139408	Eno2	enolase_2,_gamma_neuronal_[Source:MGI_Symbol;Acc:MGI:95394]	protein_coding
ENSMUSG00000004267	V$CACCCBINDINGFACTOR_Q6	GGACACCAGGGTGGGG;	770;	16;	n;	160831	Eno2	enolase_2,_gamma_neuronal_[Source:MGI_Symbol;Acc:MGI:95394]	protein_coding
ENSMUSG00000004267	V$CETS1P54_01	ACAGGAAGTG;	610;	10;	n;	12415	Eno2	enolase_2,_gamma_neuronal_[Source:MGI_Symbol;Acc:MGI:95394]	protein_coding
ENSMUSG00000004267	V$ETS1_B	ACAGGAAGTGGGAGA;	605;	15;	n;	154184	Eno2	enolase_2,_gamma_neuronal_[Source:MGI_Symbol;Acc:MGI:95394]	protein_coding
ENSMUSG00000004267	V$ETS_Q4	TCCCACTTCCTG;	607;	12;	p;	145193	Eno2	enolase_2,_gamma_neuronal_[Source:MGI_Symbol;Acc:MGI:95394]	protein_coding
ENSMUSG00000004267	V$FOXP1_01	TTTTTTATATTTTTGTGTGT;	384;	20;	n;	136879	Eno2	enolase_2,_gamma_neuronal_[Source:MGI_Symbol;Acc:MGI:95394]	protein_coding
ENSMUSG00000004267	V$HMGIY_Q3	AAGGCATTTTTTTAT;	396;	15;	n;	12351	Eno2	enolase_2,_gamma_neuronal_[Source:MGI_Symbol;Acc:MGI:95394]	protein_coding
ENSMUSG00000004267	V$HNF6_Q6	ATAAATCAATCG;	709;	12;	p;	138925	Eno2	enolase_2,_gamma_neuronal_[Source:MGI_Symbol;Acc:MGI:95394]	protein_coding
ENSMUSG00000004267	V$KROX_Q6	GCCGCCCCCTGCCC;	88;	14;	n;	141134	Eno2	enolase_2,_gamma_neuronal_[Source:MGI_Symbol;Acc:MGI:95394]	protein_coding
ENSMUSG00000004267	V$LRF_Q2	GGGGCCCCC;	133;	9;	n;	113759	Eno2	enolase_2,_gamma_neuronal_[Source:MGI_Symbol;Acc:MGI:95394]	protein_coding
ENSMUSG00000004267	V$MEF2_05	TGTTATTTTTAG;	786;	12;	p;	167865	Eno2	enolase_2,_gamma_neuronal_[Source:MGI_Symbol;Acc:MGI:95394]	protein_coding
ENSMUSG00000004267	V$MYB_Q6	CTCAACTGGC;	423;	10;	p;	113206	Eno2	enolase_2,_gamma_neuronal_[Source:MGI_Symbol;Acc:MGI:95394]	protein_coding
ENSMUSG00000004267	V$RREB1_01	CCCCACCACCACCC;	183;	14;	n;	14575	Eno2	enolase_2,_gamma_neuronal_[Source:MGI_Symbol;Acc:MGI:95394]	protein_coding
ENSMUSG00000004267	V$SP1SP3_Q4	CCGCCCCCTGC;	90;	11;	n;	151272	Eno2	enolase_2,_gamma_neuronal_[Source:MGI_Symbol;Acc:MGI:95394]	protein_coding
ENSMUSG00000004267	V$STAT1_05	GGCTTCCTGGAAAGAGAGAAGA;	684;	22;	p;	153176	Eno2	enolase_2,_gamma_neuronal_[Source:MGI_Symbol;Acc:MGI:95394]	protein_coding
ENSMUSG00000004267	V$SZF11_01	CGAGGGAAACAGGCG;	290;	15;	p;	160129	Eno2	enolase_2,_gamma_neuronal_[Source:MGI_Symbol;Acc:MGI:95394]	protein_coding
ENSMUSG00000004267	V$TEL2_Q6	CCACTTCCTG;	609;	10;	p;	144914	Eno2	enolase_2,_gamma_neuronal_[Source:MGI_Symbol;Acc:MGI:95394]	protein_coding
ENSMUSG00000004267	V$UF1H3BETA_Q6	GGTGGGGGAAGGGC;	206;	14;	p;	220377	Eno2	enolase_2,_gamma_neuronal_[Source:MGI_Symbol;Acc:MGI:95394]	protein_coding
ENSMUSG00000004267	V$ZNF219_01	CACCCCCCGCCC;	77;	12;	n;	175794	Eno2	enolase_2,_gamma_neuronal_[Source:MGI_Symbol;Acc:MGI:95394]	protein_coding
ENSMUSG00000004885	V$AHR_01	CCCCCAGGTGGTGTGGAA;	542;	18;	p;	131218	Crabp2	cellular_retinoic_acid_binding_protein_II_[Source:MGI_Symbol;Acc:MGI:88491]	protein_coding
ENSMUSG00000004885	V$AR_03	CCAGGTGGAAGGATCTGTTCTGCAAAG;	661;	27;	p;	13971	Crabp2	cellular_retinoic_acid_binding_protein_II_[Source:MGI_Symbol;Acc:MGI:88491]	protein_coding
ENSMUSG00000004885	V$AR_Q6	TGAGCACAA;	57;	9;	n;	103902	Crabp2	cellular_retinoic_acid_binding_protein_II_[Source:MGI_Symbol;Acc:MGI:88491]	protein_coding
ENSMUSG00000004885	V$E2_01	GCACCAAATCTGGTAG;	271;	16;	p;	130874	Crabp2	cellular_retinoic_acid_binding_protein_II_[Source:MGI_Symbol;Acc:MGI:88491]	protein_coding
ENSMUSG00000004885	V$EGR_Q6	GCGGGGGCGGG;	566;	11;	p;	133263	Crabp2	cellular_retinoic_acid_binding_protein_II_[Source:MGI_Symbol;Acc:MGI:88491]	protein_coding
ENSMUSG00000004885	V$GC_01	CGGGGGCGGGGCCG;	567;	14;	p;	165974	Crabp2	cellular_retinoic_acid_binding_protein_II_[Source:MGI_Symbol;Acc:MGI:88491]	protein_coding
ENSMUSG00000004885	V$GCM_Q2	CCCACCCACATT;	474;	12;	p;	12893	Crabp2	cellular_retinoic_acid_binding_protein_II_[Source:MGI_Symbol;Acc:MGI:88491]	protein_coding
ENSMUSG00000004885	V$HIC1_02	GCCGGTTGCCGGGGG;	192;	15;	p;	136679	Crabp2	cellular_retinoic_acid_binding_protein_II_[Source:MGI_Symbol;Acc:MGI:88491]	protein_coding
ENSMUSG00000004885	V$HIC1_03	GCCGGTTGCCGGGGGGGG;	192;	18;	p;	13973	Crabp2	cellular_retinoic_acid_binding_protein_II_[Source:MGI_Symbol;Acc:MGI:88491]	protein_coding
ENSMUSG00000004885	V$KROX_Q6	CCCGCCCCCGCCCC;	563;	14;	n;	20975	Crabp2	cellular_retinoic_acid_binding_protein_II_[Source:MGI_Symbol;Acc:MGI:88491]	protein_coding
ENSMUSG00000004885	V$LMO2COM_01	CCCCAGGTGGTG;	543;	12;	p;	143042	Crabp2	cellular_retinoic_acid_binding_protein_II_[Source:MGI_Symbol;Acc:MGI:88491]	protein_coding
ENSMUSG00000004885	V$LRF_Q2	AGGGCCCCC;	538;	9;	p;	113568	Crabp2	cellular_retinoic_acid_binding_protein_II_[Source:MGI_Symbol;Acc:MGI:88491]	protein_coding
ENSMUSG00000004885	V$MAF_Q6_01	AGCTGAGTCAA;	99;	11;	p;	130121	Crabp2	cellular_retinoic_acid_binding_protein_II_[Source:MGI_Symbol;Acc:MGI:88491]	protein_coding
ENSMUSG00000004885	V$MAZR_01	GGGGGGGGGGACA;	209;	13;	p;	183097	Crabp2	cellular_retinoic_acid_binding_protein_II_[Source:MGI_Symbol;Acc:MGI:88491]	protein_coding
ENSMUSG00000004885	V$NFE2_01	AGCTGAGTCAA;	99;	11;	p;	142537	Crabp2	cellular_retinoic_acid_binding_protein_II_[Source:MGI_Symbol;Acc:MGI:88491]	protein_coding
ENSMUSG00000004885	V$RFX_Q6	CAGTTGCCA;	788;	9;	n;	110894	Crabp2	cellular_retinoic_acid_binding_protein_II_[Source:MGI_Symbol;Acc:MGI:88491]	protein_coding
ENSMUSG00000004885	V$SP1_02	GGGGCGGGGGC;	563;	11;	p;	165039	Crabp2	cellular_retinoic_acid_binding_protein_II_[Source:MGI_Symbol;Acc:MGI:88491]	protein_coding
ENSMUSG00000004885	V$SP1_Q2_01	CCCCGCCCCC;	568;	10;	n;	158638	Crabp2	cellular_retinoic_acid_binding_protein_II_[Source:MGI_Symbol;Acc:MGI:88491]	protein_coding
ENSMUSG00000004885	V$SP1_Q4_01	CGGGGGCGGGGCC;	567;	13;	p;	170575	Crabp2	cellular_retinoic_acid_binding_protein_II_[Source:MGI_Symbol;Acc:MGI:88491]	protein_coding
ENSMUSG00000004885	V$SP1_Q6_01	GGGGCGGGGC;	569;	10;	p;	161448	Crabp2	cellular_retinoic_acid_binding_protein_II_[Source:MGI_Symbol;Acc:MGI:88491]	protein_coding
ENSMUSG00000004885	V$SP1_Q6	CGGGGGCGGGGCC;	567;	13;	p;	175154	Crabp2	cellular_retinoic_acid_binding_protein_II_[Source:MGI_Symbol;Acc:MGI:88491]	protein_coding
ENSMUSG00000004885	V$SP1SP3_Q4	CCGCCCCCGCC;	565;	11;	n;	153363	Crabp2	cellular_retinoic_acid_binding_protein_II_[Source:MGI_Symbol;Acc:MGI:88491]	protein_coding
ENSMUSG00000004885	V$SP4_Q5	GCCCCGCCCCC;	568;	11;	n;	174814	Crabp2	cellular_retinoic_acid_binding_protein_II_[Source:MGI_Symbol;Acc:MGI:88491]	protein_coding
ENSMUSG00000004885	V$UF1H3BETA_Q6	GGCGGGGGCGGGGC;	565;	14;	p;	18827	Crabp2	cellular_retinoic_acid_binding_protein_II_[Source:MGI_Symbol;Acc:MGI:88491]	protein_coding
ENSMUSG00000005045	V$E2F1_02	GGAAACGT;	187;	8;	p;	115371	Chd5	chromodomain_helicase_DNA_binding_protein_5_[Source:MGI_Symbol;Acc:MGI:3036258]	protein_coding
ENSMUSG00000005045	V$EGR_Q6	GTGGGGGGGGG;	447;	11;	n;	13304	Chd5	chromodomain_helicase_DNA_binding_protein_5_[Source:MGI_Symbol;Acc:MGI:3036258]	protein_coding
ENSMUSG00000005045	V$HMBOX1_01	CGCGACTAGTTAACAGC;	506;	17;	n;	153052	Chd5	chromodomain_helicase_DNA_binding_protein_5_[Source:MGI_Symbol;Acc:MGI:3036258]	protein_coding
ENSMUSG00000005045	V$HNF1B_01	GGCTGTTAACTAGTCGC;	505;	17;	p;	177407	Chd5	chromodomain_helicase_DNA_binding_protein_5_[Source:MGI_Symbol;Acc:MGI:3036258]	protein_coding
ENSMUSG00000005045	V$KROX_Q6	GCCGCCCCCCCGCC;	588;	14;	p;	153918	Chd5	chromodomain_helicase_DNA_binding_protein_5_[Source:MGI_Symbol;Acc:MGI:3036258]	protein_coding
ENSMUSG00000005045	V$MAZR_01	GGGGGGGGGGCGG;	442;	13;	n;	15357	Chd5	chromodomain_helicase_DNA_binding_protein_5_[Source:MGI_Symbol;Acc:MGI:3036258]	protein_coding
ENSMUSG00000005045	V$NFMUE1_Q6	CCGCCATCT;	775;	9;	p;	144206	Chd5	chromodomain_helicase_DNA_binding_protein_5_[Source:MGI_Symbol;Acc:MGI:3036258]	protein_coding
ENSMUSG00000005045	V$PAX4_03	AACCTCCACCCC;	740;	12;	n;	120747	Chd5	chromodomain_helicase_DNA_binding_protein_5_[Source:MGI_Symbol;Acc:MGI:3036258]	protein_coding
ENSMUSG00000005045	V$POU6F1_01	GCATAATTTAT;	108;	11;	n;	183387	Chd5	chromodomain_helicase_DNA_binding_protein_5_[Source:MGI_Symbol;Acc:MGI:3036258]	protein_coding
ENSMUSG00000005045	V$RFX1_02	GGGTTGCCACAGCAACCA;	542;	18;	p;	160078	Chd5	chromodomain_helicase_DNA_binding_protein_5_[Source:MGI_Symbol;Acc:MGI:3036258]	protein_coding
ENSMUSG00000005045	V$RNF96_01	TCCCGCAGCC;	643;	10;	n;	148789	Chd5	chromodomain_helicase_DNA_binding_protein_5_[Source:MGI_Symbol;Acc:MGI:3036258]	protein_coding
ENSMUSG00000005045	V$RREB1_01	CCCCAAACCTCCAC;	743;	14;	n;	157164	Chd5	chromodomain_helicase_DNA_binding_protein_5_[Source:MGI_Symbol;Acc:MGI:3036258]	protein_coding
ENSMUSG00000005045	V$SP1_02	GGGGCGGGGGG;	50;	11;	p;	167557	Chd5	chromodomain_helicase_DNA_binding_protein_5_[Source:MGI_Symbol;Acc:MGI:3036258]	protein_coding
ENSMUSG00000005045	V$SP1_Q2_01	CCCCGCCCCC;	49;	10;	n;	158638	Chd5	chromodomain_helicase_DNA_binding_protein_5_[Source:MGI_Symbol;Acc:MGI:3036258]	protein_coding
ENSMUSG00000005045	V$SP1_Q6_01	GGGGCGGGGG;	50;	10;	p;	14578	Chd5	chromodomain_helicase_DNA_binding_protein_5_[Source:MGI_Symbol;Acc:MGI:3036258]	protein_coding
ENSMUSG00000005045	V$SP1_Q6	TGGGGGCGGGGGG;	48;	13;	p;	157247	Chd5	chromodomain_helicase_DNA_binding_protein_5_[Source:MGI_Symbol;Acc:MGI:3036258]	protein_coding
ENSMUSG00000005045	V$SP1SP3_Q4	CCCCCCCCCCC;	445;	11;	p;	156275	Chd5	chromodomain_helicase_DNA_binding_protein_5_[Source:MGI_Symbol;Acc:MGI:3036258]	protein_coding
ENSMUSG00000005045	V$SP4_Q5	CCCCCGCCCCC;	49;	11;	n;	167105	Chd5	chromodomain_helicase_DNA_binding_protein_5_[Source:MGI_Symbol;Acc:MGI:3036258]	protein_coding
ENSMUSG00000005045	V$YY1_Q6_02	GCCGCCATCTT;	774;	11;	p;	131109	Chd5	chromodomain_helicase_DNA_binding_protein_5_[Source:MGI_Symbol;Acc:MGI:3036258]	protein_coding
ENSMUSG00000005045	V$ZNF219_01	CGCCCCCCCGCC;	590;	12;	p;	181842	Chd5	chromodomain_helicase_DNA_binding_protein_5_[Source:MGI_Symbol;Acc:MGI:3036258]	protein_coding
ENSMUSG00000005338	V$AP1FJ_Q2	GCTGACTCAGA;	377;	11;	p;	127066	Cadm3	cell_adhesion_molecule_3_[Source:MGI_Symbol;Acc:MGI:2137858]	protein_coding
ENSMUSG00000005338	V$AP1_Q2	GCTGACTCAGA;	377;	11;	p;	13913	Cadm3	cell_adhesion_molecule_3_[Source:MGI_Symbol;Acc:MGI:2137858]	protein_coding
ENSMUSG00000005338	V$AP1_Q4	GCTGACTCAGA;	377;	11;	p;	128845	Cadm3	cell_adhesion_molecule_3_[Source:MGI_Symbol;Acc:MGI:2137858]	protein_coding
ENSMUSG00000005338	V$AP1_Q6	GCTGACTCAGA;	377;	11;	p;	125707	Cadm3	cell_adhesion_molecule_3_[Source:MGI_Symbol;Acc:MGI:2137858]	protein_coding
ENSMUSG00000005338	V$AP2ALPHA_01	GCCCGGGGC;	120;	9;	p;	109116	Cadm3	cell_adhesion_molecule_3_[Source:MGI_Symbol;Acc:MGI:2137858]	protein_coding
ENSMUSG00000005338	V$AP2GAMMA_01	GCCCGGGGC;	120;	9;	p;	118276	Cadm3	cell_adhesion_molecule_3_[Source:MGI_Symbol;Acc:MGI:2137858]	protein_coding
ENSMUSG00000005338	V$ELF5_01	ACAAGGAAGTA;	786;	11;	p;	136574	Cadm3	cell_adhesion_molecule_3_[Source:MGI_Symbol;Acc:MGI:2137858]	protein_coding
ENSMUSG00000005338	V$HAND1E47_01	TTTAGTGTCTGGAATA;	771;	16;	n;	137854	Cadm3	cell_adhesion_molecule_3_[Source:MGI_Symbol;Acc:MGI:2137858]	protein_coding
ENSMUSG00000005338	V$HB9_01	TGAGTAATTAGGTACC;	599;	16;	n;	149458	Cadm3	cell_adhesion_molecule_3_[Source:MGI_Symbol;Acc:MGI:2137858]	protein_coding
ENSMUSG00000005338	V$HMX1_01	CAAGGGCGTG;	488;	10;	p;	130741	Cadm3	cell_adhesion_molecule_3_[Source:MGI_Symbol;Acc:MGI:2137858]	protein_coding
ENSMUSG00000005338	V$IPF1_01	ACCTAATTAC;	602;	10;	p;	131813	Cadm3	cell_adhesion_molecule_3_[Source:MGI_Symbol;Acc:MGI:2137858]	protein_coding
ENSMUSG00000005338	V$IPF1_03	ACCTAATTAC;	602;	10;	p;	145134	Cadm3	cell_adhesion_molecule_3_[Source:MGI_Symbol;Acc:MGI:2137858]	protein_coding
ENSMUSG00000005338	V$MECP2_02	CCGGGATTAA;	169;	10;	p;	131678	Cadm3	cell_adhesion_molecule_3_[Source:MGI_Symbol;Acc:MGI:2137858]	protein_coding
ENSMUSG00000005338	V$OBOX5_01	CGCCGGGATTAAATAGG;	167;	17;	p;	148779	Cadm3	cell_adhesion_molecule_3_[Source:MGI_Symbol;Acc:MGI:2137858]	protein_coding
ENSMUSG00000005338	V$OBOX5_02	CGCCGGGATTAAATAGG;	167;	17;	p;	154272	Cadm3	cell_adhesion_molecule_3_[Source:MGI_Symbol;Acc:MGI:2137858]	protein_coding
ENSMUSG00000005338	V$OLF1_01	ATCTTCTCCCCCGGGAGCTCCT;	321;	22;	p;	155979	Cadm3	cell_adhesion_molecule_3_[Source:MGI_Symbol;Acc:MGI:2137858]	protein_coding
ENSMUSG00000005338	V$OTX_Q1	GATTAAAT;	173;	8;	p;	110709	Cadm3	cell_adhesion_molecule_3_[Source:MGI_Symbol;Acc:MGI:2137858]	protein_coding
ENSMUSG00000005338	V$PITX2_Q2	TTTAATCCCGG;	169;	11;	n;	128268	Cadm3	cell_adhesion_molecule_3_[Source:MGI_Symbol;Acc:MGI:2137858]	protein_coding
ENSMUSG00000005338	V$TAXCREB_02	ATGCCGCATTCCCTA;	259;	15;	p;	125104	Cadm3	cell_adhesion_molecule_3_[Source:MGI_Symbol;Acc:MGI:2137858]	protein_coding
ENSMUSG00000005338	V$VMAF_01	GGGAGCTGACTCAGAAGTG;	373;	19;	p;	137852	Cadm3	cell_adhesion_molecule_3_[Source:MGI_Symbol;Acc:MGI:2137858]	protein_coding
ENSMUSG00000005716	V$AP2ALPHA_02	AATGCCTCAGGGTGT;	546;	15;	n;	160572	Pvalb	parvalbumin_[Source:MGI_Symbol;Acc:MGI:97821]	protein_coding
ENSMUSG00000005716	V$AP4_Q6	CACAGCTGGG;	728;	10;	n;	128293	Pvalb	parvalbumin_[Source:MGI_Symbol;Acc:MGI:97821]	protein_coding
ENSMUSG00000005716	V$ATATA_B	CTATTTAAGT;	223;	10;	n;	141489	Pvalb	parvalbumin_[Source:MGI_Symbol;Acc:MGI:97821]	protein_coding
ENSMUSG00000005716	V$ATF5_01	CCTCTTCCTTT;	500;	11;	n;	162547	Pvalb	parvalbumin_[Source:MGI_Symbol;Acc:MGI:97821]	protein_coding
ENSMUSG00000005716	V$GABP_B	ACCGGAAGGGGA;	285;	12;	n;	146189	Pvalb	parvalbumin_[Source:MGI_Symbol;Acc:MGI:97821]	protein_coding
ENSMUSG00000005716	V$GCNF_01	CTCAAGTTCAAGCTTACC;	754;	18;	n;	17991	Pvalb	parvalbumin_[Source:MGI_Symbol;Acc:MGI:97821]	protein_coding
ENSMUSG00000005716	V$HNF4_Q6	AAGGTCCAA;	415;	9;	p;	117579	Pvalb	parvalbumin_[Source:MGI_Symbol;Acc:MGI:97821]	protein_coding
ENSMUSG00000005716	V$HP1SITEFACTOR_Q6	AATAGTCTACAG;	228;	12;	p;	142943	Pvalb	parvalbumin_[Source:MGI_Symbol;Acc:MGI:97821]	protein_coding
ENSMUSG00000005716	V$LYF1_01	TTTGGGAGG;	250;	9;	p;	134259	Pvalb	parvalbumin_[Source:MGI_Symbol;Acc:MGI:97821]	protein_coding
ENSMUSG00000005716	V$MAZR_01	GGGGAGGGGGCCA;	277;	13;	n;	155164	Pvalb	parvalbumin_[Source:MGI_Symbol;Acc:MGI:97821]	protein_coding
ENSMUSG00000005716	V$NKX25_03	ACAGCCACTTAAATAG;	217;	16;	p;	143296	Pvalb	parvalbumin_[Source:MGI_Symbol;Acc:MGI:97821]	protein_coding
ENSMUSG00000005716	V$NKX32_02	GACAGCCACTTAAATAG;	216;	17;	p;	148549	Pvalb	parvalbumin_[Source:MGI_Symbol;Acc:MGI:97821]	protein_coding
ENSMUSG00000005716	V$NRF2_01	ACCGGAAGGG;	287;	10;	n;	141734	Pvalb	parvalbumin_[Source:MGI_Symbol;Acc:MGI:97821]	protein_coding
ENSMUSG00000005716	V$PPARA_01	AGCTTCCAGGCAATATGTCA;	644;	20;	p;	138438	Pvalb	parvalbumin_[Source:MGI_Symbol;Acc:MGI:97821]	protein_coding
ENSMUSG00000005716	V$STAF_01	TACCCCCACAATGCCTCAGGGT;	548;	22;	n;	165978	Pvalb	parvalbumin_[Source:MGI_Symbol;Acc:MGI:97821]	protein_coding
ENSMUSG00000005716	V$YY1_Q6_02	ACCTCCATTTT;	37;	11;	p;	121856	Pvalb	parvalbumin_[Source:MGI_Symbol;Acc:MGI:97821]	protein_coding
ENSMUSG00000005986	V$AP2_Q6_01	GGCGCCCCAGGCC;	458;	13;	p;	142535	Ankrd13d	ankyrin_repeat_domain_13_family,_member_D_[Source:MGI_Symbol;Acc:MGI:1915673]	protein_coding
ENSMUSG00000005986	V$CTCF_01	CGTGCCCGCAGGGGGCGCCC;	445;	20;	p;	170106	Ankrd13d	ankyrin_repeat_domain_13_family,_member_D_[Source:MGI_Symbol;Acc:MGI:1915673]	protein_coding
ENSMUSG00000005986	V$CTCF_02	CCCGTGCCCGCAGGGGGCGC;	443;	20;	p;	156717	Ankrd13d	ankyrin_repeat_domain_13_family,_member_D_[Source:MGI_Symbol;Acc:MGI:1915673]	protein_coding
ENSMUSG00000005986	V$EGR_Q6	GTGGGGGGGGG;	593;	11;	n;	13304	Ankrd13d	ankyrin_repeat_domain_13_family,_member_D_[Source:MGI_Symbol;Acc:MGI:1915673]	protein_coding
ENSMUSG00000005986	V$GC_01	TGGGGGCGGGGCTA;	212;	14;	p;	165515	Ankrd13d	ankyrin_repeat_domain_13_family,_member_D_[Source:MGI_Symbol;Acc:MGI:1915673]	protein_coding
ENSMUSG00000005986	V$GRE_C	CTGACAATGTGTCCTT;	609;	16;	p;	141315	Ankrd13d	ankyrin_repeat_domain_13_family,_member_D_[Source:MGI_Symbol;Acc:MGI:1915673]	protein_coding
ENSMUSG00000005986	V$GTF2IRD1_01	GGGATTGGG;	547;	9;	p;	124351	Ankrd13d	ankyrin_repeat_domain_13_family,_member_D_[Source:MGI_Symbol;Acc:MGI:1915673]	protein_coding
ENSMUSG00000005986	V$KROX_Q6	CCCGCCCCCACCCC;	583;	14;	p;	199844	Ankrd13d	ankyrin_repeat_domain_13_family,_member_D_[Source:MGI_Symbol;Acc:MGI:1915673]	protein_coding
ENSMUSG00000005986	V$MUSCLE_INI_B	CCCCGCCCCCACCCCCCCCCA;	582;	21;	p;	127632	Ankrd13d	ankyrin_repeat_domain_13_family,_member_D_[Source:MGI_Symbol;Acc:MGI:1915673]	protein_coding
ENSMUSG00000005986	V$RFX1_02	CCGTAGCTACGGCAACCA;	270;	18;	p;	159323	Ankrd13d	ankyrin_repeat_domain_13_family,_member_D_[Source:MGI_Symbol;Acc:MGI:1915673]	protein_coding
ENSMUSG00000005986	V$RREB1_01	CCCCACCCCCCCCC;	588;	14;	p;	178313	Ankrd13d	ankyrin_repeat_domain_13_family,_member_D_[Source:MGI_Symbol;Acc:MGI:1915673]	protein_coding
ENSMUSG00000005986	V$SP1_01	GGGGCGGGGA;	200;	10;	p;	126585	Ankrd13d	ankyrin_repeat_domain_13_family,_member_D_[Source:MGI_Symbol;Acc:MGI:1915673]	protein_coding
ENSMUSG00000005986	V$SP1_02	GGGGTGGGGGG;	596;	11;	n;	161771	Ankrd13d	ankyrin_repeat_domain_13_family,_member_D_[Source:MGI_Symbol;Acc:MGI:1915673]	protein_coding
ENSMUSG00000005986	V$SP1_Q2_01	CCCCGCCCCC;	582;	10;	p;	158638	Ankrd13d	ankyrin_repeat_domain_13_family,_member_D_[Source:MGI_Symbol;Acc:MGI:1915673]	protein_coding
ENSMUSG00000005986	V$SP1_Q4_01	TGGGGGCGGGGCT;	212;	13;	p;	157527	Ankrd13d	ankyrin_repeat_domain_13_family,_member_D_[Source:MGI_Symbol;Acc:MGI:1915673]	protein_coding
ENSMUSG00000005986	V$SP1_Q6_01	GGGGCGGGGG;	581;	10;	n;	14578	Ankrd13d	ankyrin_repeat_domain_13_family,_member_D_[Source:MGI_Symbol;Acc:MGI:1915673]	protein_coding
ENSMUSG00000005986	V$SP1_Q6	TGGGGGCGGGGGG;	580;	13;	n;	157247	Ankrd13d	ankyrin_repeat_domain_13_family,_member_D_[Source:MGI_Symbol;Acc:MGI:1915673]	protein_coding
ENSMUSG00000005986	V$SP1SP3_Q4	CCCCCCCCGCC;	578;	11;	p;	149355	Ankrd13d	ankyrin_repeat_domain_13_family,_member_D_[Source:MGI_Symbol;Acc:MGI:1915673]	protein_coding
ENSMUSG00000005986	V$SP4_Q5	CCCCCGCCCCC;	581;	11;	p;	167105	Ankrd13d	ankyrin_repeat_domain_13_family,_member_D_[Source:MGI_Symbol;Acc:MGI:1915673]	protein_coding
ENSMUSG00000005986	V$STAT1_03	GATTTCCC;	685;	8;	n;	906948	Ankrd13d	ankyrin_repeat_domain_13_family,_member_D_[Source:MGI_Symbol;Acc:MGI:1915673]	protein_coding
ENSMUSG00000005986	V$TATA_C	CCTATAAAAG;	665;	10;	n;	149885	Ankrd13d	ankyrin_repeat_domain_13_family,_member_D_[Source:MGI_Symbol;Acc:MGI:1915673]	protein_coding
ENSMUSG00000005986	V$ZNF219_01	CACCCCCCCCCA;	591;	12;	p;	154041	Ankrd13d	ankyrin_repeat_domain_13_family,_member_D_[Source:MGI_Symbol;Acc:MGI:1915673]	protein_coding
ENSMUSG00000006205	V$AP2ALPHA_02	ACTGCCTGCGGGGAC;	564;	15;	n;	149133	Htra1	HtrA_serine_peptidase_1_[Source:MGI_Symbol;Acc:MGI:1929076]	protein_coding
ENSMUSG00000006205	V$AR_01	TGTACAGTTTGTACT;	86;	15;	n;	133481	Htra1	HtrA_serine_peptidase_1_[Source:MGI_Symbol;Acc:MGI:1929076]	protein_coding
ENSMUSG00000006205	V$BEL1_B	GTCCTGCTGACGCTGCCTTCCCACGGCG;	291;	28;	p;	156661	Htra1	HtrA_serine_peptidase_1_[Source:MGI_Symbol;Acc:MGI:1929076]	protein_coding
ENSMUSG00000006205	V$CACCCBINDINGFACTOR_Q6	CAGCCGGAGGGTGGAG;	529;	16;	p;	145214	Htra1	HtrA_serine_peptidase_1_[Source:MGI_Symbol;Acc:MGI:1929076]	protein_coding
ENSMUSG00000006205	V$DR3_Q4	TTTGTACTTTTTCACCCTGAG;	73;	21;	n;	145927	Htra1	HtrA_serine_peptidase_1_[Source:MGI_Symbol;Acc:MGI:1929076]	protein_coding
ENSMUSG00000006205	V$E4F1_Q6	GCTTCGTCAC;	623;	10;	p;	13498	Htra1	HtrA_serine_peptidase_1_[Source:MGI_Symbol;Acc:MGI:1929076]	protein_coding
ENSMUSG00000006205	V$ISRE_01	CAGTTTCTCATTCTA;	511;	15;	n;	150223	Htra1	HtrA_serine_peptidase_1_[Source:MGI_Symbol;Acc:MGI:1929076]	protein_coding
ENSMUSG00000006205	V$NKX25_Q5	TCTCACTTGA;	252;	10;	p;	140867	Htra1	HtrA_serine_peptidase_1_[Source:MGI_Symbol;Acc:MGI:1929076]	protein_coding
ENSMUSG00000006205	V$RBPJK_Q4	TTCCCACG;	308;	8;	p;	137396	Htra1	HtrA_serine_peptidase_1_[Source:MGI_Symbol;Acc:MGI:1929076]	protein_coding
ENSMUSG00000006205	V$VMAF_01	TCCTGCTGACGCTGCCTTC;	292;	19;	p;	139934	Htra1	HtrA_serine_peptidase_1_[Source:MGI_Symbol;Acc:MGI:1929076]	protein_coding
ENSMUSG00000006205	V$ZNF219_01	GGCCCCCCTCCC;	587;	12;	p;	156484	Htra1	HtrA_serine_peptidase_1_[Source:MGI_Symbol;Acc:MGI:1929076]	protein_coding
ENSMUSG00000006435	V$AP2_Q3	ACCCGCGGGCGGGAGG;	771;	16;	p;	140372	Neurl1a	neuralized_homolog_1A_(Drosophila)_[Source:MGI_Symbol;Acc:MGI:1334263]	protein_coding
ENSMUSG00000006435	V$AP2_Q6	CACCCGCGGGCG;	770;	12;	p;	138083	Neurl1a	neuralized_homolog_1A_(Drosophila)_[Source:MGI_Symbol;Acc:MGI:1334263]	protein_coding
ENSMUSG00000006435	V$ATF4_Q2	CCTGACGTCAGG;	495;	12;	p;	144959	Neurl1a	neuralized_homolog_1A_(Drosophila)_[Source:MGI_Symbol;Acc:MGI:1334263]	protein_coding
ENSMUSG00000006435	V$BRN4_01	GGATAATGAATTAAGAC;	294;	17;	n;	135665	Neurl1a	neuralized_homolog_1A_(Drosophila)_[Source:MGI_Symbol;Acc:MGI:1334263]	protein_coding
ENSMUSG00000006435	V$CMYB_01	TAGGGCGGGGGTTGGGGG;	688;	18;	p;	132519	Neurl1a	neuralized_homolog_1A_(Drosophila)_[Source:MGI_Symbol;Acc:MGI:1334263]	protein_coding
ENSMUSG00000006435	V$CREB_01	TGACGTCA;	497;	8;	p;	138957	Neurl1a	neuralized_homolog_1A_(Drosophila)_[Source:MGI_Symbol;Acc:MGI:1334263]	protein_coding
ENSMUSG00000006435	V$CREBATF_Q6	CTGACGTCA;	497;	9;	n;	125221	Neurl1a	neuralized_homolog_1A_(Drosophila)_[Source:MGI_Symbol;Acc:MGI:1334263]	protein_coding
ENSMUSG00000006435	V$CREBP1CJUN_01	TGACGTCA;	497;	8;	p;	143976	Neurl1a	neuralized_homolog_1A_(Drosophila)_[Source:MGI_Symbol;Acc:MGI:1334263]	protein_coding
ENSMUSG00000006435	V$CREBP1_Q2	CCTGACGTCAGG;	495;	12;	p;	128964	Neurl1a	neuralized_homolog_1A_(Drosophila)_[Source:MGI_Symbol;Acc:MGI:1334263]	protein_coding
ENSMUSG00000006435	V$CREB_Q2_01	CCTGACGTCAGGTC;	495;	14;	p;	132661	Neurl1a	neuralized_homolog_1A_(Drosophila)_[Source:MGI_Symbol;Acc:MGI:1334263]	protein_coding
ENSMUSG00000006435	V$CREB_Q2	CCTGACGTCAGG;	495;	12;	p;	136325	Neurl1a	neuralized_homolog_1A_(Drosophila)_[Source:MGI_Symbol;Acc:MGI:1334263]	protein_coding
ENSMUSG00000006435	V$CREB_Q4_01	ACCTGACGTCA;	497;	11;	n;	133801	Neurl1a	neuralized_homolog_1A_(Drosophila)_[Source:MGI_Symbol;Acc:MGI:1334263]	protein_coding
ENSMUSG00000006435	V$CREB_Q4	CCTGACGTCAGG;	495;	12;	p;	144606	Neurl1a	neuralized_homolog_1A_(Drosophila)_[Source:MGI_Symbol;Acc:MGI:1334263]	protein_coding
ENSMUSG00000006435	V$E2F_01	TCAGCTGGAAAACTA;	78;	15;	n;	12745	Neurl1a	neuralized_homolog_1A_(Drosophila)_[Source:MGI_Symbol;Acc:MGI:1334263]	protein_coding
ENSMUSG00000006435	V$KROX_Q6	ACCGCCCCCGCTCC;	731;	14;	n;	161144	Neurl1a	neuralized_homolog_1A_(Drosophila)_[Source:MGI_Symbol;Acc:MGI:1334263]	protein_coding
ENSMUSG00000006435	V$MRF2_01	AACCACAAGACCAG;	164;	14;	n;	134517	Neurl1a	neuralized_homolog_1A_(Drosophila)_[Source:MGI_Symbol;Acc:MGI:1334263]	protein_coding
ENSMUSG00000006435	V$NANOG_01	CAGACCATTTCC;	216;	12;	n;	143861	Neurl1a	neuralized_homolog_1A_(Drosophila)_[Source:MGI_Symbol;Acc:MGI:1334263]	protein_coding
ENSMUSG00000006435	V$OCT1_05	ATCCTTTGCATGTT;	189;	14;	n;	147982	Neurl1a	neuralized_homolog_1A_(Drosophila)_[Source:MGI_Symbol;Acc:MGI:1334263]	protein_coding
ENSMUSG00000006435	V$OCT1_Q6	GAACATGCAAAGGAT;	188;	15;	p;	13521	Neurl1a	neuralized_homolog_1A_(Drosophila)_[Source:MGI_Symbol;Acc:MGI:1334263]	protein_coding
ENSMUSG00000006435	V$OCT_C	ATCCTTTGCATGT;	190;	13;	n;	14518	Neurl1a	neuralized_homolog_1A_(Drosophila)_[Source:MGI_Symbol;Acc:MGI:1334263]	protein_coding
ENSMUSG00000006435	V$PIT1_01	GGATAATGAATTAAGAC;	294;	17;	n;	140433	Neurl1a	neuralized_homolog_1A_(Drosophila)_[Source:MGI_Symbol;Acc:MGI:1334263]	protein_coding
ENSMUSG00000006435	V$RREB1_01	CCCCAACCCCCGCC;	691;	14;	n;	146321	Neurl1a	neuralized_homolog_1A_(Drosophila)_[Source:MGI_Symbol;Acc:MGI:1334263]	protein_coding
ENSMUSG00000006435	V$TST1_02	GGATAATGAATTAAGAC;	294;	17;	n;	134048	Neurl1a	neuralized_homolog_1A_(Drosophila)_[Source:MGI_Symbol;Acc:MGI:1334263]	protein_coding
ENSMUSG00000006435	V$ZNF219_01	CGCCCCCAACCC;	696;	12;	n;	158545	Neurl1a	neuralized_homolog_1A_(Drosophila)_[Source:MGI_Symbol;Acc:MGI:1334263]	protein_coding
ENSMUSG00000007030	V$AML_Q6	AGGTATGTGGTGACC;	177;	15;	n;	146745	Vwa7	von_Willebrand_factor_A_domain_containing_7_[Source:MGI_Symbol;Acc:MGI:1306798]	protein_coding
ENSMUSG00000007030	V$CDX2_01	GGCAGCAATAAAATAT;	321;	16;	p;	152304	Vwa7	von_Willebrand_factor_A_domain_containing_7_[Source:MGI_Symbol;Acc:MGI:1306798]	protein_coding
ENSMUSG00000007030	V$CDX2_Q5	AATATTTTATTGCT;	324;	14;	n;	144486	Vwa7	von_Willebrand_factor_A_domain_containing_7_[Source:MGI_Symbol;Acc:MGI:1306798]	protein_coding
ENSMUSG00000007030	V$CREB_Q4_01	CTGTGACGCCA;	739;	11;	p;	120892	Vwa7	von_Willebrand_factor_A_domain_containing_7_[Source:MGI_Symbol;Acc:MGI:1306798]	protein_coding
ENSMUSG00000007030	V$CREB_Q4	TGTGACGCCACA;	740;	12;	p;	124402	Vwa7	von_Willebrand_factor_A_domain_containing_7_[Source:MGI_Symbol;Acc:MGI:1306798]	protein_coding
ENSMUSG00000007030	V$CTF1_01	TGGCACAGTGCCAG;	487;	14;	p;	166179	Vwa7	von_Willebrand_factor_A_domain_containing_7_[Source:MGI_Symbol;Acc:MGI:1306798]	protein_coding
ENSMUSG00000007030	V$DBX1_01	CAGTTAATTATAACTCT;	710;	17;	p;	123213	Vwa7	von_Willebrand_factor_A_domain_containing_7_[Source:MGI_Symbol;Acc:MGI:1306798]	protein_coding
ENSMUSG00000007030	V$ER_Q6	AGAAGATGCTGTGACCCCC;	262;	19;	p;	13329	Vwa7	von_Willebrand_factor_A_domain_containing_7_[Source:MGI_Symbol;Acc:MGI:1306798]	protein_coding
ENSMUSG00000007030	V$FLI1_Q6	CAGGAAGTCAG;	98;	11;	n;	143162	Vwa7	von_Willebrand_factor_A_domain_containing_7_[Source:MGI_Symbol;Acc:MGI:1306798]	protein_coding
ENSMUSG00000007030	V$HNF1_01	AGTTAATTATAACTC;	711;	15;	p;	131673	Vwa7	von_Willebrand_factor_A_domain_containing_7_[Source:MGI_Symbol;Acc:MGI:1306798]	protein_coding
ENSMUSG00000007030	V$HOXB9_01	GCAGCAATAAAATATT;	322;	16;	p;	155656	Vwa7	von_Willebrand_factor_A_domain_containing_7_[Source:MGI_Symbol;Acc:MGI:1306798]	protein_coding
ENSMUSG00000007030	V$MYOGNF1_01	CGTGACTCAGGCCTGGCACTGTGCCAGAG;	484;	29;	n;	139454	Vwa7	von_Willebrand_factor_A_domain_containing_7_[Source:MGI_Symbol;Acc:MGI:1306798]	protein_coding
ENSMUSG00000007030	V$NRSF_01	ACCAGGACCAGGGCCAGGCAG;	433;	21;	n;	136118	Vwa7	von_Willebrand_factor_A_domain_containing_7_[Source:MGI_Symbol;Acc:MGI:1306798]	protein_coding
ENSMUSG00000007030	V$PEBP_Q6	GGTCACCACATACCT;	177;	15;	p;	143916	Vwa7	von_Willebrand_factor_A_domain_containing_7_[Source:MGI_Symbol;Acc:MGI:1306798]	protein_coding
ENSMUSG00000007030	V$PPARG_02	AGATGGGTGAGGATGACCAGGAA;	103;	23;	n;	158998	Vwa7	von_Willebrand_factor_A_domain_containing_7_[Source:MGI_Symbol;Acc:MGI:1306798]	protein_coding
ENSMUSG00000007030	V$REST_01	GCTCCTGCCTGGCCCTGGTCCT;	429;	22;	p;	141736	Vwa7	von_Willebrand_factor_A_domain_containing_7_[Source:MGI_Symbol;Acc:MGI:1306798]	protein_coding
ENSMUSG00000007030	V$VSX1_01	CCAGTTAATTATAACTC;	709;	17;	p;	137408	Vwa7	von_Willebrand_factor_A_domain_containing_7_[Source:MGI_Symbol;Acc:MGI:1306798]	protein_coding
ENSMUSG00000007030	V$ZABC1_01	ATTCCAAC;	282;	8;	p;	123488	Vwa7	von_Willebrand_factor_A_domain_containing_7_[Source:MGI_Symbol;Acc:MGI:1306798]	protein_coding
ENSMUSG00000007030	V$ZIC1_01	TGGGGGGTC;	274;	9;	n;	10.43	Vwa7	von_Willebrand_factor_A_domain_containing_7_[Source:MGI_Symbol;Acc:MGI:1306798]	protein_coding
ENSMUSG00000007030	V$ZIC3_01	TGGGGGGTC;	274;	9;	n;	112745	Vwa7	von_Willebrand_factor_A_domain_containing_7_[Source:MGI_Symbol;Acc:MGI:1306798]	protein_coding
ENSMUSG00000007594	V$AHRHIF_Q6	TGCGTGCGC;	476;	9;	p;	119016	Hapln4	hyaluronan_and_proteoglycan_link_protein_4_[Source:MGI_Symbol;Acc:MGI:2679531]	protein_coding
ENSMUSG00000007594	V$AREB6_03	CCACACCTGGGA;	333;	12;	n;	144403	Hapln4	hyaluronan_and_proteoglycan_link_protein_4_[Source:MGI_Symbol;Acc:MGI:2679531]	protein_coding
ENSMUSG00000007594	V$BLIMP1_Q6	AGAAAGGGAAAGTG;	745;	14;	n;	196314	Hapln4	hyaluronan_and_proteoglycan_link_protein_4_[Source:MGI_Symbol;Acc:MGI:2679531]	protein_coding
ENSMUSG00000007594	V$CRX_Q4	TCTCTAATCTCAG;	25;	13;	n;	127215	Hapln4	hyaluronan_and_proteoglycan_link_protein_4_[Source:MGI_Symbol;Acc:MGI:2679531]	protein_coding
ENSMUSG00000007594	V$GCNF_01	TGCAGGTTCGAGGTCAGC;	78;	18;	n;	121037	Hapln4	hyaluronan_and_proteoglycan_link_protein_4_[Source:MGI_Symbol;Acc:MGI:2679531]	protein_coding
ENSMUSG00000007594	V$IRF3_Q3	GCACTTTCCCTTT;	744;	13;	p;	14231	Hapln4	hyaluronan_and_proteoglycan_link_protein_4_[Source:MGI_Symbol;Acc:MGI:2679531]	protein_coding
ENSMUSG00000007594	V$KROX_Q6	CCCACCCCCACCCC;	456;	14;	p;	167954	Hapln4	hyaluronan_and_proteoglycan_link_protein_4_[Source:MGI_Symbol;Acc:MGI:2679531]	protein_coding
ENSMUSG00000007594	V$NRF1_Q6	CGCGTGCGCA;	578;	10;	p;	159702	Hapln4	hyaluronan_and_proteoglycan_link_protein_4_[Source:MGI_Symbol;Acc:MGI:2679531]	protein_coding
ENSMUSG00000007594	V$PAX4_03	CACCCCCACCCC;	458;	12;	p;	120255	Hapln4	hyaluronan_and_proteoglycan_link_protein_4_[Source:MGI_Symbol;Acc:MGI:2679531]	protein_coding
ENSMUSG00000007594	V$PAX6_Q2	CTGAGCTGGTACTC;	344;	14;	n;	180172	Hapln4	hyaluronan_and_proteoglycan_link_protein_4_[Source:MGI_Symbol;Acc:MGI:2679531]	protein_coding
ENSMUSG00000007594	V$SP3_Q3	AGTATTCTGGAGGG;	129;	14;	n;	145232	Hapln4	hyaluronan_and_proteoglycan_link_protein_4_[Source:MGI_Symbol;Acc:MGI:2679531]	protein_coding
ENSMUSG00000007594	V$TITF1_Q3	ACTCAAGTAT;	138;	10;	n;	143372	Hapln4	hyaluronan_and_proteoglycan_link_protein_4_[Source:MGI_Symbol;Acc:MGI:2679531]	protein_coding
ENSMUSG00000007594	V$UF1H3BETA_Q6	GGTGGGGGTGGGAC;	454;	14;	n;	175782	Hapln4	hyaluronan_and_proteoglycan_link_protein_4_[Source:MGI_Symbol;Acc:MGI:2679531]	protein_coding
ENSMUSG00000007594	V$ZNF219_01	CACCCCCACCCC;	458;	12;	p;	162619	Hapln4	hyaluronan_and_proteoglycan_link_protein_4_[Source:MGI_Symbol;Acc:MGI:2679531]	protein_coding
ENSMUSG00000009281	V$BARBIE_01	AGCCAAAGGAGGGGG;	338;	15;	p;	142349	Rarres2	retinoic_acid_receptor_responder_(tazarotene_induced)_2_[Source:MGI_Symbol;Acc:MGI:1918910]	protein_coding
ENSMUSG00000009281	V$CMYB_01	GAAAGTGACAGTTGGGGA;	655;	18;	p;	141549	Rarres2	retinoic_acid_receptor_responder_(tazarotene_induced)_2_[Source:MGI_Symbol;Acc:MGI:1918910]	protein_coding
ENSMUSG00000009281	V$DAX1_01	CAAGAGGAAGGTCAGGGAAC;	313;	20;	n;	154298	Rarres2	retinoic_acid_receptor_responder_(tazarotene_induced)_2_[Source:MGI_Symbol;Acc:MGI:1918910]	protein_coding
ENSMUSG00000009281	V$KROX_Q6	CCCTCCCCCTCCCC;	355;	14;	n;	149994	Rarres2	retinoic_acid_receptor_responder_(tazarotene_induced)_2_[Source:MGI_Symbol;Acc:MGI:1918910]	protein_coding
ENSMUSG00000009281	V$MYB_Q3	AGTGACAGTTG;	658;	11;	p;	110339	Rarres2	retinoic_acid_receptor_responder_(tazarotene_induced)_2_[Source:MGI_Symbol;Acc:MGI:1918910]	protein_coding
ENSMUSG00000009281	V$MYB_Q5_01	CAACTGCCA;	189;	9;	n;	10127	Rarres2	retinoic_acid_receptor_responder_(tazarotene_induced)_2_[Source:MGI_Symbol;Acc:MGI:1918910]	protein_coding
ENSMUSG00000009281	V$MZF1_02	GGGGGAGGGGGAG;	354;	13;	p;	135215	Rarres2	retinoic_acid_receptor_responder_(tazarotene_induced)_2_[Source:MGI_Symbol;Acc:MGI:1918910]	protein_coding
ENSMUSG00000009281	V$NUR77_Q5	CTGACCTTCC;	318;	10;	p;	136341	Rarres2	retinoic_acid_receptor_responder_(tazarotene_induced)_2_[Source:MGI_Symbol;Acc:MGI:1918910]	protein_coding
ENSMUSG00000009281	V$PREP1_01	GGGGATCTGTCAAAAA;	615;	16;	n;	139017	Rarres2	retinoic_acid_receptor_responder_(tazarotene_induced)_2_[Source:MGI_Symbol;Acc:MGI:1918910]	protein_coding
ENSMUSG00000009281	V$RBPJK_Q4	TTCCCACT;	258;	8;	p;	130256	Rarres2	retinoic_acid_receptor_responder_(tazarotene_induced)_2_[Source:MGI_Symbol;Acc:MGI:1918910]	protein_coding
ENSMUSG00000009281	V$RFX1_02	GCCTCGCTAAAGCAACAA;	140;	18;	n;	13954	Rarres2	retinoic_acid_receptor_responder_(tazarotene_induced)_2_[Source:MGI_Symbol;Acc:MGI:1918910]	protein_coding
ENSMUSG00000009281	V$SREBP_Q6	CTCCTCACACCAGGC;	473;	15;	p;	122715	Rarres2	retinoic_acid_receptor_responder_(tazarotene_induced)_2_[Source:MGI_Symbol;Acc:MGI:1918910]	protein_coding
ENSMUSG00000009281	V$SZF11_01	CCAAGGTAGCAGCAG;	692;	15;	p;	139474	Rarres2	retinoic_acid_receptor_responder_(tazarotene_induced)_2_[Source:MGI_Symbol;Acc:MGI:1918910]	protein_coding
ENSMUSG00000009281	V$TTF1_Q6	CCCTCAAGTGTT;	597;	12;	n;	124285	Rarres2	retinoic_acid_receptor_responder_(tazarotene_induced)_2_[Source:MGI_Symbol;Acc:MGI:1918910]	protein_coding
ENSMUSG00000009350	V$AML_Q6	CTGGTTGTGGTTAAT;	491;	15;	n;	143865	Mpo	myeloperoxidase_[Source:MGI_Symbol;Acc:MGI:97137]	protein_coding
ENSMUSG00000009350	V$BCL6_01	CTTTCGAGAATACTTT;	86;	16;	n;	107392	Mpo	myeloperoxidase_[Source:MGI_Symbol;Acc:MGI:97137]	protein_coding
ENSMUSG00000009350	V$BRN3C_01	TCTAATTAATGAAAAT;	50;	16;	p;	139277	Mpo	myeloperoxidase_[Source:MGI_Symbol;Acc:MGI:97137]	protein_coding
ENSMUSG00000009350	V$BRN4_01	TTCTAATTAATGAAAAT;	49;	17;	p;	143304	Mpo	myeloperoxidase_[Source:MGI_Symbol;Acc:MGI:97137]	protein_coding
ENSMUSG00000009350	V$CART1_02	GGTTCTAATTAATGAAA;	47;	17;	p;	139815	Mpo	myeloperoxidase_[Source:MGI_Symbol;Acc:MGI:97137]	protein_coding
ENSMUSG00000009350	V$DTYPEPA_B	ACCATTAACC;	488;	10;	p;	127662	Mpo	myeloperoxidase_[Source:MGI_Symbol;Acc:MGI:97137]	protein_coding
ENSMUSG00000009350	V$GATA3_02	AGAGATAAAA;	18;	10;	n;	131907	Mpo	myeloperoxidase_[Source:MGI_Symbol;Acc:MGI:97137]	protein_coding
ENSMUSG00000009350	V$HNF1_Q6	TGGTTAATGGTCAGTTGG;	481;	18;	n;	130593	Mpo	myeloperoxidase_[Source:MGI_Symbol;Acc:MGI:97137]	protein_coding
ENSMUSG00000009350	V$HNF4_01_B	CGGGACAAAGGCAAC;	584;	15;	n;	142103	Mpo	myeloperoxidase_[Source:MGI_Symbol;Acc:MGI:97137]	protein_coding
ENSMUSG00000009350	V$HOXB7_01	GTTCTAATTAATGAAA;	48;	16;	p;	138424	Mpo	myeloperoxidase_[Source:MGI_Symbol;Acc:MGI:97137]	protein_coding
ENSMUSG00000009350	V$HSF2_02	TAACATTCTAGAA;	105;	13;	p;	149943	Mpo	myeloperoxidase_[Source:MGI_Symbol;Acc:MGI:97137]	protein_coding
ENSMUSG00000009350	V$IPF1_04	CATTAATTAG;	51;	10;	n;	131055	Mpo	myeloperoxidase_[Source:MGI_Symbol;Acc:MGI:97137]	protein_coding
ENSMUSG00000009350	V$LHX3_02	TTCATTAATTAGAACCC;	46;	17;	n;	150144	Mpo	myeloperoxidase_[Source:MGI_Symbol;Acc:MGI:97137]	protein_coding
ENSMUSG00000009350	V$LHX5_01	TTCATTAATTAGAACCC;	46;	17;	n;	148396	Mpo	myeloperoxidase_[Source:MGI_Symbol;Acc:MGI:97137]	protein_coding
ENSMUSG00000009350	V$LHX9_01	TTCATTAATTAGAACCC;	46;	17;	n;	134408	Mpo	myeloperoxidase_[Source:MGI_Symbol;Acc:MGI:97137]	protein_coding
ENSMUSG00000009350	V$LMX1B_01	GGGTTCTAATTAATGAA;	46;	17;	p;	155004	Mpo	myeloperoxidase_[Source:MGI_Symbol;Acc:MGI:97137]	protein_coding
ENSMUSG00000009350	V$MAF_Q6	AGAGAGGAAGTTGCCT;	575;	16;	p;	160215	Mpo	myeloperoxidase_[Source:MGI_Symbol;Acc:MGI:97137]	protein_coding
ENSMUSG00000009350	V$MAZR_01	TGGGGGGGGGTCC;	683;	13;	p;	165888	Mpo	myeloperoxidase_[Source:MGI_Symbol;Acc:MGI:97137]	protein_coding
ENSMUSG00000009350	V$NRSE_B	CTCAGCCCCACTGAGAGCTGG;	665;	21;	p;	140876	Mpo	myeloperoxidase_[Source:MGI_Symbol;Acc:MGI:97137]	protein_coding
ENSMUSG00000009350	V$P53_DECAMER_Q2	AGACAAGCCC;	459;	10;	p;	123166	Mpo	myeloperoxidase_[Source:MGI_Symbol;Acc:MGI:97137]	protein_coding
ENSMUSG00000009350	V$PIT1_01	TTCTAATTAATGAAAAT;	49;	17;	p;	141774	Mpo	myeloperoxidase_[Source:MGI_Symbol;Acc:MGI:97137]	protein_coding
ENSMUSG00000009350	V$PMX2A_01	TTTCATTAATTAGAAC;	48;	16;	n;	139811	Mpo	myeloperoxidase_[Source:MGI_Symbol;Acc:MGI:97137]	protein_coding
ENSMUSG00000009350	V$RBPJK_Q4	TTCCCACT;	234;	8;	n;	130256	Mpo	myeloperoxidase_[Source:MGI_Symbol;Acc:MGI:97137]	protein_coding
ENSMUSG00000009350	V$REST_01	CCTCCCCTCTCTCCATGGGGCT;	768;	22;	p;	157512	Mpo	myeloperoxidase_[Source:MGI_Symbol;Acc:MGI:97137]	protein_coding
ENSMUSG00000009350	V$SAP1A_01	GACCGGAAGAA;	163;	11;	p;	129365	Mpo	myeloperoxidase_[Source:MGI_Symbol;Acc:MGI:97137]	protein_coding
ENSMUSG00000009350	V$TST1_02	TTCTAATTAATGAAAAT;	49;	17;	p;	14515	Mpo	myeloperoxidase_[Source:MGI_Symbol;Acc:MGI:97137]	protein_coding
ENSMUSG00000009350	V$VAX2_01	TTTCATTAATTAGAAC;	48;	16;	n;	134578	Mpo	myeloperoxidase_[Source:MGI_Symbol;Acc:MGI:97137]	protein_coding
ENSMUSG00000010830	V$ATF6_01	TGACGTGG;	569;	8;	n;	153007	Kdelr3	KDEL_(Lys-Asp-Glu-Leu)_endoplasmic_reticulum_protein_retention_receptor_3_[Source:MGI_Symbol;Acc:MGI:2145953]	protein_coding
ENSMUSG00000010830	V$CNOT3_01	GGCCGCGCGG;	577;	10;	n;	152633	Kdelr3	KDEL_(Lys-Asp-Glu-Leu)_endoplasmic_reticulum_protein_retention_receptor_3_[Source:MGI_Symbol;Acc:MGI:2145953]	protein_coding
ENSMUSG00000010830	V$CTCF_01	ATAGCCAGGAGGTGGCTCAG;	768;	20;	n;	162573	Kdelr3	KDEL_(Lys-Asp-Glu-Leu)_endoplasmic_reticulum_protein_retention_receptor_3_[Source:MGI_Symbol;Acc:MGI:2145953]	protein_coding
[truncated: 4,643 more rows]

## Sheet: Table S2 TFBS statistics
Experimental Condition	Transcription Factor (TF)	Total Number of genes in genome binds this TF	average expected number of genes	expected Standard deviation	Observed Number of genes with this TF in this Experimental condition	p-value	corrected p-value
[truncated: 4,710 more rows]

[truncated: 2 more sheets: Table S3. Chd4_Interactome, Table S4. shRNA sequences]
